# Supplementary material for: Thermal proteome profiling and proteome analysis using high‐definition mass spectrometry demonstrate modulation of cholesterol biosynthesis by next‐generation galeterone analog VNPP433‐3β in castration‐resistant prostate cancer
Source: Mol Oncol. 2025 Feb 26;19(8):2292–309. doi: 10.1002/1878-0261.70009 (PMC12330945; doi:10.1002/1878-0261.70009)
Supplement: Supplementary file 1 — Table S1. Relative abundance of proteins by thermal proteome profiling. Table S2. Proteins in various biological pathways that are modulated by 433‐3β. Table S3. Differentially expressed proteins identified by mass spectrometry upon treatment with 433‐3β. [file MOL2-19-2292-s001.zip]

Archive with 4 entries (4 files):
- TableS1.xlsx
- TableS2.xlsx
- TableS3.xlsx
- TablesS1-S3_Legends.docx
