# Supplementary material for: Thermal proteome profiling and proteome analysis using high‐definition mass spectrometry demonstrate modulation of cholesterol biosynthesis by next‐generation galeterone analog VNPP433‐3β in castration‐resistant prostate cancer
Source: Mol Oncol. 2025 Feb 26;19(8):2292–309. doi: 10.1002/1878-0261.70009 (PMC12330945; doi:10.1002/1878-0261.70009)
Supplement: Supplementary file 1 — Table S1. Relative abundance of proteins by thermal proteome profiling. Table S2. Proteins in various biological pathways that are modulated by 433‐3β. Table S3. Differentially expressed proteins identified by mass spectrometry upon treatment with 433‐3β. [file MOL2-19-2292-s001.zip › TableS1.xlsx]

## Sheet: All Proteins
Accession	Description	FDR	Abundance Ratio: (43 C, Galeterone) / (43 C, DMSO)	Abundance Ratio: (43 C, VNPP433) / (43 C, EtOH)	Abundance Ratio: (47 C, Galeterone) / (47 C, DMSO)	Abundance Ratio: (47 C, VNPP433) / (47 C, EtOH)	Abundance Ratio: (50 C, Galeterone) / (50 C, DMSO)	Abundance Ratio: (50 C, VNPP433) / (50 C, EtOH)	Abundance Ratio: (53 C, Galeterone) / (53 C, DMSO)	Abundance Ratio: (53 C, VNPP433) / (53 C, EtOH)	Abundance Ratio: (57 C, Galeterone) / (57 C, DMSO)	Abundance Ratio: (57 C, VNPP433) / (57 C, EtOH)	Abundance Ratio: (60 C, Galeterone) / (60 C, DMSO)	Abundance Ratio: (60 C, VNPP433) / (60 C, EtOH)	Abundance Ratio (log2): (43 C, Galeterone) / (43 C, DMSO)	Abundance Ratio (log2): (43 C, VNPP433) / (43 C, EtOH)	Abundance Ratio (log2): (47 C, Galeterone) / (47 C, DMSO)	Abundance Ratio (log2): (47 C, VNPP433) / (47 C, EtOH)	Abundance Ratio (log2): (50 C, Galeterone) / (50 C, DMSO)	Abundance Ratio (log2): (50 C, VNPP433) / (50 C, EtOH)	Abundance Ratio (log2): (53 C, Galeterone) / (53 C, DMSO)	Abundance Ratio (log2): (53 C, VNPP433) / (53 C, EtOH)	Abundance Ratio (log2): (57 C, Galeterone) / (57 C, DMSO)	Abundance Ratio (log2): (57 C, VNPP433) / (57 C, EtOH)	Abundance Ratio (log2): (60 C, Galeterone) / (60 C, DMSO)	Abundance Ratio (log2): (60 C, VNPP433) / (60 C, EtOH)	Abundance Ratio P-Value: (43 C, Galeterone) / (43 C, DMSO)	Abundance Ratio P-Value: (43 C, VNPP433) / (43 C, EtOH)	Abundance Ratio P-Value: (47 C, Galeterone) / (47 C, DMSO)	Abundance Ratio P-Value: (47 C, VNPP433) / (47 C, EtOH)	Abundance Ratio P-Value: (50 C, Galeterone) / (50 C, DMSO)	Abundance Ratio P-Value: (50 C, VNPP433) / (50 C, EtOH)	Abundance Ratio P-Value: (53 C, Galeterone) / (53 C, DMSO)	Abundance Ratio P-Value: (53 C, VNPP433) / (53 C, EtOH)	Abundance Ratio P-Value: (57 C, Galeterone) / (57 C, DMSO)	Abundance Ratio P-Value: (57 C, VNPP433) / (57 C, EtOH)	Abundance Ratio P-Value: (60 C, Galeterone) / (60 C, DMSO)	Abundance Ratio P-Value: (60 C, VNPP433) / (60 C, EtOH)	Abundance Ratio Adj. P-Value: (43 C, Galeterone) / (43 C, DMSO)	Abundance Ratio Adj. P-Value: (43 C, VNPP433) / (43 C, EtOH)	Abundance Ratio Adj. P-Value: (47 C, Galeterone) / (47 C, DMSO)	Abundance Ratio Adj. P-Value: (47 C, VNPP433) / (47 C, EtOH)	Abundance Ratio Adj. P-Value: (50 C, Galeterone) / (50 C, DMSO)	Abundance Ratio Adj. P-Value: (50 C, VNPP433) / (50 C, EtOH)	Abundance Ratio Adj. P-Value: (53 C, Galeterone) / (53 C, DMSO)	Abundance Ratio Adj. P-Value: (53 C, VNPP433) / (53 C, EtOH)	Abundance Ratio Adj. P-Value: (57 C, Galeterone) / (57 C, DMSO)	Abundance Ratio Adj. P-Value: (57 C, VNPP433) / (57 C, EtOH)	Abundance Ratio Adj. P-Value: (60 C, Galeterone) / (60 C, DMSO)
Q09666	Neuroblast differentiation-associated protein AHNAK OS=Homo sapiens OX=9606 GN=AHNAK PE=1 SV=2	0	0.996	0.977	0.986	0.994	0.984	1.017	0.985	1.007	0.975	1.051	1.021	1.139	-0.01	-0.03	-0.02	-0.01	-0.02	0.02	-0.02	0.01	-0.04	0.07	0.03	0.19	0.800181	0.934601	0.436198	0.953137	0.516995	0.949056	0.651521	0.795176	0.710932	0.593015	0.960708	0.588078	0.942344	0.98416	0.815082	0.992743	0.86224	0.987825	0.916748	0.950257	0.94271	0.889866	0.99523
P10809	60 kDa heat shock protein, mitochondrial OS=Homo sapiens OX=9606 GN=HSPD1 PE=1 SV=2	0	0.977	0.995	0.983	0.997	0.999	1.061	0.996	1.041	0.959	1.048	0.983	1.006	-0.03	-0.01	-0.02	0	0	0.08	-0.01	0.06	-0.06	0.07	-0.03	0.01	0.519787	0.879269	0.39254	0.999448	0.846088	0.602846	0.802435	0.642846	0.534081	0.617548	0.656447	0.650397	0.834619	0.968172	0.782034	0.999708	0.981032	0.906893	0.959138	0.902255	0.883083	0.896898	0.921606
P49327	Fatty acid synthase OS=Homo sapiens OX=9606 GN=FASN PE=1 SV=3	0	0.906	0.907	0.932	1.216	1.095	1.021	1.113	1.114	0.932	1.062	0.844	1.089	-0.14	-0.14	-0.1	0.28	0.13	0.03	0.15	0.16	-0.1	0.09	-0.24	0.12	0.0307273	0.316159	0.0578324	0.000924775	0.034533	0.89179	0.149962	0.123826	0.55763	0.495058	0.0664828	0.823427	0.169198	0.668661	0.268451	0.00936487	0.17909	0.973094	0.496019	0.412865	0.895017	0.835326	0.292229
O43707	Alpha-actinin-4 OS=Homo sapiens OX=9606 GN=ACTN4 PE=1 SV=2	0	1.018	1.007	1.022	1.002	1.003	1.026	1.035	1.017	0.838	0.768	0.841	0.888	0.03	0.01	0.03	0	0	0.04	0.05	0.02	-0.25	-0.38	-0.25	-0.17	0.857838	0.761506	0.873491	0.920743	0.946328	0.879924	0.661677	0.961299	0.00727832	0.000570105	0.0148831	0.147092	0.961263	0.951024	0.981413	0.982889	0.993851	0.970403	0.921247	0.993259	0.0638482	0.00501583	0.0972047
P12270	Nucleoprotein TPR OS=Homo sapiens OX=9606 GN=TPR PE=1 SV=3	0	1.029	1.006	1.028	0.997	1.017	1.062	1.013	1.028	1	1.076	1.034	1.123	0.04	0.01	0.04	0	0.02	0.09	0.02	0.04	0	0.11	0.05	0.17	0.693541	0.772261	0.75767	0.997579	0.75019	0.593022	0.952516	0.853527	0.985898	0.40457	0.842142	0.668702	0.907732	0.952911	0.954729	0.998984	0.953001	0.903217	0.986687	0.964759	0.999311	0.782625	0.988118
P14625	Endoplasmin OS=Homo sapiens OX=9606 GN=HSP90B1 PE=1 SV=1	0	0.989	0.94	0.961	0.961	1.005	1.002	1.029	1.032	0.954	1.003	0.979	1.183	-0.02	-0.09	-0.06	-0.06	0.01	0	0.04	0.05	-0.07	0	-0.03	0.24	0.690661	0.574269	0.14354	0.485843	0.975454	0.920823	0.734242	0.785695	0.474351	0.953973	0.624927	0.398348	0.907081	0.872574	0.477048	0.842481	0.996496	0.981856	0.942015	0.947538	0.849818	0.990415	0.903848
P13639	Elongation factor 2 OS=Homo sapiens OX=9606 GN=EEF2 PE=1 SV=4	0	1.004	1.004	1.006	0.979	0.993	0.939	1.006	0.984	0.952	0.956	0.935	0.908	0.01	0.01	0.01	-0.03	-0.01	-0.09	0.01	-0.02	-0.07	-0.07	-0.1	-0.14	0.911304	0.791242	0.796385	0.730117	0.703887	0.414734	0.942646	0.440312	0.46037	0.502859	0.282961	0.202304	0.974532	0.953385	0.961182	0.940964	0.940157	0.819127	0.985984	0.789153	0.84229	0.838344	0.676739
A0A0D9SF54	Spectrin alpha chain, non-erythrocytic 1 OS=Homo sapiens OX=9606 GN=SPTAN1 PE=1 SV=1	0	0.443	1.144	0.845	1.782	2.273	0.845	1.088	0.847	0.936	0.967	1.064	1.134	-1.17	0.19	-0.24	0.83	1.18	-0.24	0.12	-0.24	-0.1	-0.05	0.09	0.18	1e-17	0.0589807	0.00986827	8.40693e-09	2.3169e-09	0.24554	0.416045	0.318216	0.870154	0.999543	0.641194	0.703933	3.64259e-16	0.232979	0.0749301	1.6982e-07	4.72284e-08	0.679764	0.782627	0.680288	0.979323	0.99983	0.911655
P04406	Glyceraldehyde-3-phosphate dehydrogenase OS=Homo sapiens OX=9606 GN=GAPDH PE=1 SV=3	0	0.968	1.027	0.97	0.975	0.99	1.064	0.938	1.045	1.035	1.043	0.818	0.909	-0.05	0.04	-0.04	-0.04	-0.01	0.09	-0.09	0.06	0.05	0.06	-0.29	-0.14	0.402731	0.586941	0.224462	0.673306	0.649059	0.578683	0.187859	0.592356	0.590522	0.661344	0.00529902	0.206744	0.750411	0.87865	0.608473	0.919493	0.920619	0.900247	0.555329	0.875888	0.909487	0.921214	0.0419459
Q13813	Spectrin alpha chain, non-erythrocytic 1 OS=Homo sapiens OX=9606 GN=SPTAN1 PE=1 SV=3	0	1.007	0.992	0.985	1.031	0.975	0.996	1.02	1.034	0.982	1.037	1.035	1.025	0.01	-0.01	-0.02	0.04	-0.04	-0.01	0.03	0.05	-0.03	0.05	0.05	0.04	0.963905	0.909566	0.4265	0.527723	0.374737	0.867944	0.85637	0.75086	0.785424	0.715527	0.830119	0.761475	0.991356	0.976134	0.810594	0.864448	0.76643	0.966635	0.971636	0.934446	0.962027	0.939627	0.986501
O75369	Filamin-B OS=Homo sapiens OX=9606 GN=FLNB PE=1 SV=2	0	0.99	0.938	0.927	0.903	0.972	0.887	1.004	1.013	0.918	0.936	0.943	1.179	-0.01	-0.09	-0.11	-0.15	-0.04	-0.17	0.01	0.02	-0.12	-0.1	-0.09	0.24	0.697653	0.561193	0.0159483	0.0614256	0.322171	0.149485	0.913356	0.896696	0.19775	0.351961	0.330869	0.415141	0.908222	0.866038	0.105855	0.282902	0.722409	0.538136	0.977917	0.977796	0.590872	0.747491	0.728515
P55072	Transitional endoplasmic reticulum ATPase OS=Homo sapiens OX=9606 GN=VCP PE=1 SV=4	0	0.973	1.061	0.949	1.13	1.005	1.059	1.015	1.058	0.973	0.994	1.072	1.254	-0.04	0.09	-0.08	0.18	0.01	0.08	0.02	0.08	-0.04	-0.01	0.1	0.33	0.471272	0.340174	0.0728074	0.0179188	0.973783	0.615984	0.927169	0.424438	0.68611	0.869604	0.508135	0.189813	0.800601	0.689781	0.314436	0.116366	0.995747	0.911642	0.981044	0.776627	0.935496	0.97438	0.853701
P11021	Endoplasmic reticulum chaperone BiP OS=Homo sapiens OX=9606 GN=HSPA5 PE=1 SV=2	0	1.007	0.987	1.009	0.952	1.023	1.031	1.011	1.002	0.995	1.027	0.992	1.09	0.01	-0.02	0.01	-0.07	0.03	0.04	0.02	0	-0.01	0.04	-0.01	0.12	0.963903	0.958917	0.855192	0.381776	0.611578	0.836283	0.984828	0.716897	0.949332	0.809723	0.743985	0.850816	0.991356	0.989325	0.978968	0.76528	0.904426	0.962469	0.993722	0.926361	0.995685	0.966501	0.963476
P35221	Catenin alpha-1 OS=Homo sapiens OX=9606 GN=CTNNA1 PE=1 SV=1	0	1.021	1.055	1.012	1.018	0.996	1.072	1.01	0.986	0.95	0.993	0.912	0.814	0.03	0.08	0.02	0.03	-0.01	0.1	0.01	-0.02	-0.07	-0.01	-0.13	-0.3	0.817472	0.377069	0.925015	0.692096	0.785932	0.521542	0.99677	0.47109	0.441812	0.851153	0.161042	0.0316783	0.949729	0.72805	0.98935	0.924561	0.963367	0.877132	0.998592	0.810196	0.833239	0.971268	0.511736
P38646	Stress-70 protein, mitochondrial OS=Homo sapiens OX=9606 GN=HSPA9 PE=1 SV=2	0	1.005	0.98	1.028	1.008	1.014	1.036	1.002	0.996	0.986	1.038	0.995	1.094	0.01	-0.03	0.04	0.01	0.02	0.05	0	-0.01	-0.02	0.05	-0.01	0.13	0.927722	0.968917	0.753246	0.834864	0.808867	0.795803	0.881873	0.61544	0.834155	0.708033	0.777694	0.825564	0.979107	0.992255	0.954729	0.960686	0.970708	0.950943	0.975808	0.889258	0.969161	0.937531	0.969439
O15240	Neurosecretory protein VGF OS=Homo sapiens OX=9606 GN=VGF PE=1 SV=2	0	1.009	0.975	1.019	0.956	1.018	0.981	0.993	0.981	1.042	1.048	0.973	1.118	0.01	-0.04	0.03	-0.07	0.03	-0.03	-0.01	-0.03	0.06	0.07	-0.04	0.16	0.999848	0.9171	0.928437	0.423447	0.719536	0.737832	0.757488	0.411696	0.525488	0.618399	0.57069	0.6941	0.999848	0.976468	0.990132	0.798625	0.947285	0.935911	0.946539	0.764809	0.87621	0.896898	0.883808
P06576	ATP synthase subunit beta, mitochondrial OS=Homo sapiens OX=9606 GN=ATP5F1B PE=1 SV=3	0	1.029	1.044	1.031	1.024	1.027	1.075	1.031	1.001	0.945	1.027	0.949	1.004	0.04	0.06	0.04	0.03	0.04	0.1	0.04	0	-0.08	0.04	-0.08	0.01	0.692003	0.453492	0.688482	0.615178	0.535466	0.502282	0.714392	0.696174	0.391866	0.808659	0.371277	0.640163	0.907732	0.784064	0.934144	0.902767	0.871276	0.870897	0.935515	0.915834	0.794265	0.965965	0.764901
P07237	Protein disulfide-isomerase OS=Homo sapiens OX=9606 GN=P4HB PE=1 SV=3	0	1.043	0.968	1.028	0.986	1.012	1.03	1.009	1.022	0.997	1.045	1.038	1.056	0.06	-0.05	0.04	-0.02	0.02	0.04	0.01	0.03	0	0.06	0.05	0.08	0.509445	0.850988	0.763169	0.830101	0.849049	0.839724	0.991413	0.958596	0.977353	0.637623	0.799736	0.949751	0.8269	0.96193	0.955119	0.959926	0.981032	0.962469	0.995814	0.992528	0.999311	0.906057	0.978006
Q14697	Neutral alpha-glucosidase AB OS=Homo sapiens OX=9606 GN=GANAB PE=1 SV=3	0	0.998	0.996	1.011	0.89	1.052	0.893	1.204	1.249	0.925	1.077	0.706	1.134	0	-0.01	0.02	-0.17	0.07	-0.16	0.27	0.32	-0.11	0.11	-0.5	0.18	0.828149	0.874012	0.902747	0.0321374	0.192796	0.171378	0.00167004	1.98832e-05	0.30619	0.37698	4.67678e-05	0.621095	0.954074	0.967743	0.987387	0.1785	0.565022	0.578373	0.0143565	0.000256331	0.712794	0.762292	0.000584729
P13667	Protein disulfide-isomerase A4 OS=Homo sapiens OX=9606 GN=PDIA4 PE=1 SV=2	0	1.018	0.959	1	0.923	1.008	1.006	1.005	0.983	0.995	1.013	0.987	1.033	0.03	-0.06	0	-0.12	0.01	0.01	0.01	-0.03	-0.01	0.02	-0.02	0.05	0.864556	0.76179	0.688295	0.146225	0.935327	0.955035	0.934762	0.428752	0.948119	0.947979	0.695079	0.807504	0.961664	0.951024	0.934144	0.476966	0.993851	0.989319	0.98421	0.781789	0.995685	0.988534	0.940396
Q99798	Aconitate hydratase, mitochondrial OS=Homo sapiens OX=9606 GN=ACO2 PE=1 SV=2	0	1.025	0.985	1.019	0.996	0.99	0.942	1.073	1.041	0.978	1.058	0.749	0.988	0.04	-0.02	0.03	-0.01	-0.01	-0.09	0.1	0.06	-0.03	0.08	-0.42	-0.02	0.761332	0.984126	0.943368	0.979407	0.64371	0.432597	0.282121	0.654193	0.739924	0.534125	9.21826e-05	0.548477	0.930853	0.9956	0.993586	0.996119	0.917892	0.831006	0.681353	0.905303	0.952752	0.858534	0.00110879
P02545	Prelamin-A/C OS=Homo sapiens OX=9606 GN=LMNA PE=1 SV=1	0	1.037	0.998	1.046	0.948	1.026	1.066	1.049	0.984	0.97	0.958	0.886	0.784	0.05	0	0.06	-0.08	0.04	0.09	0.07	-0.02	-0.04	-0.06	-0.17	-0.35	0.590813	0.849435	0.447796	0.336097	0.56564	0.561981	0.499845	0.448461	0.652153	0.525202	0.0774949	0.014421	0.867631	0.96193	0.821691	0.727957	0.884417	0.895745	0.841675	0.794438	0.928197	0.851931	0.324309
P04075	Fructose-bisphosphate aldolase A OS=Homo sapiens OX=9606 GN=ALDOA PE=1 SV=2	0	1.023	0.98	1.022	1.032	0.998	1.016	0.994	1.038	1.018	1.004	1.106	0.987	0.03	-0.03	0.03	0.04	0	0.02	-0.01	0.05	0.03	0.01	0.15	-0.02	0.782226	0.97392	0.870751	0.521449	0.812393	0.957619	0.773587	0.697681	0.774699	0.965286	0.285825	0.542293	0.937406	0.993774	0.980337	0.860413	0.971983	0.990173	0.9498	0.916842	0.96151	0.992025	0.680506
P29401	Transketolase OS=Homo sapiens OX=9606 GN=TKT PE=1 SV=3	0	1.009	0.999	1.015	1.039	1.021	1.008	1.057	0.997	0.997	1.051	1.059	1.052	0.01	0	0.02	0.06	0.03	0.01	0.08	0	0	0.07	0.08	0.07	0.99639	0.84503	0.982635	0.438896	0.662325	0.967319	0.41568	0.633032	0.975621	0.594047	0.612933	0.926497	0.999672	0.961257	0.997788	0.813104	0.924555	0.992291	0.782627	0.898407	0.999311	0.89034	0.90154
A0A499FI48	Protein disulfide-isomerase OS=Homo sapiens OX=9606 GN=PDIA4 PE=1 SV=1	0	0.222	0.86	0.99	1.436	0.691	1.147	0.901	0.881	1.039	1.19	0.738	0.918	-2.17	-0.22	-0.01	0.52	-0.53	0.2	-0.15	-0.18	0.05	0.25	-0.44	-0.12	1e-17	0.0967972	0.86507	0.00034824	1.18384e-05	0.263261	0.448435	0.251354	0.591233	0.238098	0.0687353	0.514689	3.64259e-16	0.327495	0.979584	0.00396647	0.000174769	0.699866	0.804239	0.607928	0.909487	0.619801	0.297306
P12814	Alpha-actinin-1 OS=Homo sapiens OX=9606 GN=ACTN1 PE=1 SV=2	0	1.033	0.99	1	1.045	0.966	1.018	1.002	1.024	0.729	0.659	0.877	0.871	0.05	-0.01	0	0.06	-0.05	0.03	0	0.03	-0.46	-0.6	-0.19	-0.2	0.647299	0.928106	0.682018	0.377556	0.23858	0.944582	0.886532	0.915376	1.50733e-06	6.76975e-08	0.148142	0.246842	0.888219	0.981286	0.932697	0.762145	0.631365	0.987073	0.975808	0.980187	2.54161e-05	8.5439e-07	0.48806
P08238	Heat shock protein HSP 90-beta OS=Homo sapiens OX=9606 GN=HSP90AB1 PE=1 SV=4	0	0.917	0.854	0.95	1.003	0.991	1.042	1.027	1.09	0.906	1.007	0.956	1.256	-0.12	-0.23	-0.07	0	-0.01	0.06	0.04	0.12	-0.14	0.01	-0.06	0.33	0.0569867	0.0791551	0.0786084	0.908645	0.667938	0.747695	0.77006	0.145301	0.13681	0.999664	0.430141	0.185778	0.259167	0.287055	0.331269	0.979886	0.92576	0.938861	0.949707	0.44905	0.489462	0.99983	0.811269
P11142	Heat shock cognate 71 kDa protein OS=Homo sapiens OX=9606 GN=HSPA8 PE=1 SV=1	0	0.987	0.946	0.967	0.982	1.018	1.006	1.028	1.023	0.937	1.009	0.906	1.176	-0.02	-0.08	-0.05	-0.03	0.03	0.01	0.04	0.03	-0.09	0.01	-0.14	0.23	0.662579	0.632401	0.194234	0.775577	0.714597	0.953596	0.746248	0.931539	0.321849	0.985511	0.139969	0.424401	0.89785	0.896624	0.562208	0.951349	0.945205	0.988612	0.943743	0.985242	0.728907	0.996632	0.471812
Q9Y490	Talin-1 OS=Homo sapiens OX=9606 GN=TLN1 PE=1 SV=3	0	0.973	0.946	0.912	0.861	1.033	0.942	1.008	1.063	0.947	1.014	0.988	1.175	-0.04	-0.08	-0.13	-0.22	0.05	-0.09	0.01	0.09	-0.08	0.02	-0.02	0.23	0.468694	0.633487	0.00465108	0.00542243	0.447493	0.487497	0.927167	0.412436	0.464634	0.886355	0.785688	0.469667	0.79918	0.897414	0.0418344	0.043844	0.826985	0.865835	0.981044	0.76486	0.844408	0.976637	0.973084
P07900	Heat shock protein HSP 90-alpha OS=Homo sapiens OX=9606 GN=HSP90AA1 PE=1 SV=5	0	0.917	0.854	0.98	1.062	1.009	1.062	1.055	1.06	0.939	1.015	1.001	1.364	-0.13	-0.23	-0.03	0.09	0.01	0.09	0.08	0.08	-0.09	0.02	0	0.45	0.0551706	0.0804124	0.352373	0.234499	0.924383	0.591201	0.435838	0.396427	0.344976	0.924112	0.839915	0.0474473	0.253706	0.289177	0.752638	0.617713	0.993851	0.902212	0.79584	0.750915	0.753595	0.984288	0.988118
P34897	Serine hydroxymethyltransferase, mitochondrial OS=Homo sapiens OX=9606 GN=SHMT2 PE=1 SV=3	0	0.996	1.018	1.006	1.041	1.007	1.07	1.044	1.038	1.033	1.042	1.063	0.988	-0.01	0.03	0.01	0.06	0.01	0.1	0.06	0.05	0.05	0.06	0.09	-0.02	0.789585	0.659278	0.802339	0.420945	0.977129	0.533973	0.551679	0.69839	0.615876	0.669898	0.578633	0.549485	0.939738	0.910829	0.961182	0.797165	0.997237	0.88332	0.8716	0.917292	0.918824	0.92337	0.886021
P49321	Nuclear autoantigenic sperm protein OS=Homo sapiens OX=9606 GN=NASP PE=1 SV=2	0	1.007	0.926	1.012	1.084	0.993	0.809	0.692	1.018	1.143	0.977	1.184	1.871	0.01	-0.11	0.02	0.12	-0.01	-0.31	-0.53	0.03	0.19	-0.03	0.24	0.9	0.971415	0.452987	0.916919	0.114958	0.715051	0.0140483	1.40941e-11	0.974958	0.0404074	0.692768	0.0530826	6.32819e-06	0.991565	0.783621	0.988737	0.412814	0.945579	0.111896	2.51096e-10	0.995122	0.228502	0.931715	0.251039
A0A0A0MTS2	Glucose-6-phosphate isomerase (Fragment) OS=Homo sapiens OX=9606 GN=GPI PE=1 SV=1	0	1.01	1.048	0.998	1.028	1.024	1.151	1.061	1.081	1.008	1.146	0.774	0.782	0.01	0.07	0	0.04	0.03	0.2	0.08	0.11	0.01	0.2	-0.37	-0.35	0.994	0.422148	0.636552	0.563724	0.60919	0.156353	0.383101	0.205141	0.898749	0.100544	0.000490197	0.0132204	0.999533	0.757859	0.91583	0.882262	0.903767	0.551099	0.758939	0.544725	0.982967	0.374355	0.00522217
P27816	Microtubule-associated protein 4 OS=Homo sapiens OX=9606 GN=MAP4 PE=1 SV=3	0	1.028	0.924	1.035	1.004	1.014	0.955	0.993	1.011	1.038	0.913	1.122	1.005	0.04	-0.11	0.05	0.01	0.02	-0.07	-0.01	0.02	0.05	-0.13	0.17	0.01	0.718296	0.442436	0.618077	0.896909	0.801365	0.526238	0.761296	0.863831	0.560092	0.213474	0.213082	0.646475	0.91547	0.774767	0.907154	0.977632	0.96772	0.880228	0.946844	0.969478	0.896024	0.584088	0.594335
Q13263	Transcription intermediary factor 1-beta OS=Homo sapiens OX=9606 GN=TRIM28 PE=1 SV=5	0	0.973	0.965	1.023	1.051	1.025	1.025	1.04	1.087	0.942	1.019	1.084	1.278	-0.04	-0.05	0.03	0.07	0.04	0.04	0.06	0.12	-0.09	0.03	0.12	0.35	0.466211	0.820919	0.861617	0.323577	0.588587	0.884118	0.605274	0.161924	0.368566	0.888413	0.4221	0.143964	0.797886	0.959405	0.979567	0.715374	0.892346	0.971145	0.897087	0.480707	0.776653	0.976943	0.806654
E9PKU7	Neutral alpha-glucosidase AB OS=Homo sapiens OX=9606 GN=GANAB PE=1 SV=1	0	0.985	0.943	0.952	0.846	0.872	1000			0.001				-0.02	-0.08	-0.07	-0.24	-0.2	9.97			-9.97				0.844647	0.604541	0.748987	0.3253	0.52795	1e-17			1e-17				0.957548	0.886518	0.954729	0.717255	0.866504	2.62811e-16			2.11737e-16
P20700	Lamin-B1 OS=Homo sapiens OX=9606 GN=LMNB1 PE=1 SV=2	0	1.017	0.975	1.009	0.921	1.011	0.995	1	0.963	0.953	0.902	0.753	0.961	0.02	-0.04	0.01	-0.12	0.02	-0.01	0	-0.05	-0.07	-0.15	-0.41	-0.06	0.884401	0.920251	0.869889	0.133383	0.875046	0.854087	0.865167	0.215276	0.465543	0.160735	0.000121454	0.407724	0.968007	0.97733	0.98021	0.450241	0.986329	0.963073	0.973797	0.560082	0.844877	0.498691	0.00144831
P27797	Calreticulin OS=Homo sapiens OX=9606 GN=CALR PE=1 SV=1	0	1.002	0.913	0.952	0.921	0.975	0.906	0.913	0.881	0.973	0.85	0.989	1.009	0	-0.13	-0.07	-0.12	-0.04	-0.14	-0.13	-0.18	-0.04	-0.23	-0.02	0.01	0.883959	0.35485	0.089839	0.134331	0.366715	0.226168	0.0713858	0.00157283	0.679651	0.0310334	0.721516	0.665057	0.968007	0.701833	0.362907	0.452644	0.759005	0.651416	0.311569	0.0136804	0.934538	0.161035	0.954621
O00410	Importin-5 OS=Homo sapiens OX=9606 GN=IPO5 PE=1 SV=4	0	0.988	0.925	0.932	0.858	0.907	0.797	0.907	0.86	0.913	0.89	0.792	0.922	-0.02	-0.11	-0.1	-0.22	-0.14	-0.33	-0.14	-0.22	-0.13	-0.17	-0.34	-0.12	0.665703	0.445642	0.0236827	0.00447233	0.0025528	0.00884567	0.0541096	0.000239185	0.170478	0.114772	0.00168287	0.25071	0.899006	0.77727	0.140844	0.0373418	0.0224443	0.0776105	0.253895	0.00252553	0.546978	0.404403	0.0158335
P05787	Keratin, type II cytoskeletal 8 OS=Homo sapiens OX=9606 GN=KRT8 PE=1 SV=7	0	0.992	0.91	0.991	0.891	0.942	0.95	0.947	0.925	0.954	0.979	0.95	0.942	-0.01	-0.14	-0.01	-0.17	-0.09	-0.07	-0.08	-0.11	-0.07	-0.03	-0.07	-0.09	0.738189	0.333756	0.518356	0.0337379	0.0574794	0.488627	0.246684	0.0362257	0.476831	0.713012	0.379666	0.326295	0.924636	0.685754	0.857174	0.185776	0.262553	0.866224	0.637009	0.171528	0.851021	0.938714	0.770959
P30101	Protein disulfide-isomerase A3 OS=Homo sapiens OX=9606 GN=PDIA3 PE=1 SV=4	0	0.981	0.911	0.99	0.907	1.006	0.917	0.975	0.895	0.921	0.905	0.899	0.951	-0.03	-0.13	-0.01	-0.14	0.01	-0.13	-0.04	-0.16	-0.12	-0.14	-0.15	-0.07	0.565619	0.345038	0.501331	0.0722742	0.989188	0.279456	0.527412	0.00464647	0.211519	0.173221	0.115604	0.36651	0.857321	0.6938	0.848702	0.311789	0.999831	0.718547	0.861438	0.0336921	0.612742	0.519805	0.421058
P06733	Alpha-enolase OS=Homo sapiens OX=9606 GN=ENO1 PE=1 SV=2	0	0.945	0.952	0.969	0.965	1.04	1.04	1.041	1.023	0.949	1.005	0.872	1.189	-0.08	-0.07	-0.05	-0.05	0.06	0.06	0.06	0.03	-0.08	0.01	-0.2	0.25	0.187564	0.693047	0.216693	0.533407	0.327436	0.757492	0.589899	0.943073	0.431695	0.978883	0.0486171	0.415555	0.515789	0.92251	0.595738	0.866884	0.729079	0.942323	0.889566	0.988237	0.826886	0.99503	0.236787
Q5JRA6	Transport and Golgi organization protein 1 homolog OS=Homo sapiens OX=9606 GN=MIA3 PE=1 SV=1	0	1.007	0.989	0.994	1.03	1.007	1.034	1.017	1.04	1.021	0.98	1.073	1.148	0.01	-0.02	-0.01	0.04	0.01	0.05	0.02	0.06	0.03	-0.03	0.1	0.2	0.959374	0.93896	0.629397	0.581365	0.942357	0.811701	0.901291	0.659359	0.743942	0.725812	0.50197	0.545912	0.990055	0.985175	0.912258	0.889247	0.993851	0.957044	0.977056	0.906467	0.953467	0.942122	0.851618
P51659	Peroxisomal multifunctional enzyme type 2 OS=Homo sapiens OX=9606 GN=HSD17B4 PE=1 SV=3	0	0.995	0.946	1.012	0.958	1.025	1.062	1.045	1.037	0.933	1.059	0.89	1.034	-0.01	-0.08	0.02	-0.06	0.04	0.09	0.06	0.05	-0.1	0.08	-0.17	0.05	0.770076	0.632045	0.929761	0.448446	0.574366	0.590225	0.540755	0.716764	0.285672	0.503271	0.115218	0.882861	0.933114	0.896251	0.990463	0.820891	0.886253	0.902212	0.866879	0.926361	0.694229	0.838467	0.420178
Q01082	Spectrin beta chain, non-erythrocytic 1 OS=Homo sapiens OX=9606 GN=SPTBN1 PE=1 SV=2	0	1.027	1.045	0.979	0.996	0.948	1.025	0.934	0.969	0.929	0.961	0.959	1.092	0.04	0.06	-0.03	-0.01	-0.08	0.04	-0.1	-0.05	-0.11	-0.06	-0.06	0.13	0.722784	0.448063	0.338764	0.984605	0.0853201	0.884678	0.160963	0.272098	0.264972	0.545406	0.451567	0.838414	0.917444	0.780009	0.739518	0.996637	0.341078	0.971145	0.514835	0.630418	0.671243	0.864626	0.825727
P18206	Vinculin OS=Homo sapiens OX=9606 GN=VCL PE=1 SV=4	0	1.01	0.991	1.03	1.003	0.999	1.043	1.016	1.034	1.017	1.02	1.02	1.091	0.01	-0.01	0.04	0	0	0.06	0.02	0.05	0.02	0.03	0.03	0.13	0.994933	0.919199	0.792052	0.915961	0.905826	0.759351	0.919922	0.757136	0.785884	0.876703	0.971406	0.842526	0.999672	0.976468	0.960135	0.982063	0.991962	0.942323	0.979121	0.936549	0.962027	0.97564	0.998388
P12532	Creatine kinase U-type, mitochondrial OS=Homo sapiens OX=9606 GN=CKMT1A PE=1 SV=1	0	0.939	1.046	0.962	1.076	1.044	1.023	1.002	1.067	1.011	1.015	1.068	0.987	-0.09	0.06	-0.06	0.11	0.06	0.03	0	0.09	0.02	0.02	0.09	-0.02	0.14938	0.440158	0.150158	0.150882	0.279601	0.904858	0.894385	0.318336	0.85415	0.925436	0.536988	0.546198	0.458428	0.773334	0.490218	0.485402	0.678612	0.976425	0.976314	0.680288	0.976562	0.984288	0.868001
Q86VP6	Cullin-associated NEDD8-dissociated protein 1 OS=Homo sapiens OX=9606 GN=CAND1 PE=1 SV=2	0	0.908	0.873	0.688	0.501	0.683	0.701	0.821	0.93	0.67	1.009	0.555	1.141	-0.14	-0.2	-0.54	-1	-0.55	-0.51	-0.28	-0.1	-0.58	0.01	-0.85	0.19	0.0355308	0.137111	1e-17	1e-17	1e-17	5.58415e-05	0.000214486	0.0469828	1.03777e-09	0.987054	1.13243e-14	0.576266	0.188199	0.409839	2.93122e-16	2.65912e-16	2.60957e-16	0.000893307	0.00230654	0.210961	1.99897e-08	0.997501	2.10715e-13
P22314	Ubiquitin-like modifier-activating enzyme 1 OS=Homo sapiens OX=9606 GN=UBA1 PE=1 SV=3	0	0.946	0.909	1.039	1.189	1.109	1.156	1.202	1.209	0.943	1.144	0.954	1.633	-0.08	-0.14	0.05	0.25	0.15	0.21	0.27	0.27	-0.08	0.19	-0.07	0.71	0.195204	0.328755	0.556854	0.000867115	0.00428163	0.143834	0.00189955	0.000217478	0.379397	0.105118	0.408255	0.000616079	0.527315	0.681211	0.878061	0.00885103	0.0346891	0.530928	0.01593	0.00231043	0.78517	0.384991	0.794446
P42166	Lamina-associated polypeptide 2, isoform alpha OS=Homo sapiens OX=9606 GN=TMPO PE=1 SV=2	0	1.01	1.001	1.003	0.982	1.026	1.051	1.01	0.954	0.991	0.986	1.016	0.998	0.01	0	0	-0.03	0.04	0.07	0.01	-0.07	-0.01	-0.02	0.02	0	0.992742	0.821027	0.739473	0.766243	0.559847	0.674385	0.99467	0.148641	0.897731	0.780523	0.986673	0.605676	0.999533	0.959405	0.951763	0.951042	0.883661	0.919357	0.997138	0.456083	0.982967	0.961035	0.999213
Q15075	Early endosome antigen 1 OS=Homo sapiens OX=9606 GN=EEA1 PE=1 SV=2	0	1.046	1.053	1.015	0.964	1.015	1.025	1.002	1.016	1.017	1.007	1.013	1.088	0.06	0.07	0.02	-0.05	0.02	0.04	0	0.02	0.02	0.01	0.02	0.12	0.560736	0.388992	0.997095	0.567359	0.76395	0.864996	0.863186	0.956886	0.816097	0.94151	0.990557	0.862458	0.854198	0.737393	0.999898	0.883075	0.956945	0.966507	0.972936	0.991766	0.964531	0.988534	0.999213
Q3BDU5	Prelamin-A/C OS=Homo sapiens OX=9606 GN=LMNA PE=1 SV=1	0	1.099	1.06	1.031	1.083	0.972	1.121	1.024	0.905	0.992	0.81	0.84	0.553	0.14	0.08	0.04	0.12	-0.04	0.17	0.03	-0.14	-0.01	-0.3	-0.25	-0.85	0.0891686	0.344184	0.704954	0.116907	0.323279	0.257695	0.79923	0.0102575	0.910763	0.00560745	0.0145081	2.65959e-06	0.340261	0.692873	0.940017	0.417643	0.723478	0.694534	0.957978	0.0659836	0.985515	0.0397481	0.0954362
P05783	Keratin, type I cytoskeletal 18 OS=Homo sapiens OX=9606 GN=KRT18 PE=1 SV=2	0	1.007	0.94	0.967	0.909	0.981	1.004	0.969	0.933	0.911	0.97	0.956	0.941	0.01	-0.09	-0.05	-0.14	-0.03	0.01	-0.05	-0.1	-0.14	-0.04	-0.06	-0.09	0.973483	0.573442	0.197768	0.0788756	0.472498	0.932303	0.460078	0.0547169	0.156021	0.632417	0.426512	0.323405	0.991692	0.872574	0.566897	0.330846	0.839606	0.986542	0.81143	0.237991	0.518974	0.904514	0.809235
P67809	Nuclease-sensitive element-binding protein 1 OS=Homo sapiens OX=9606 GN=YBX1 PE=1 SV=3	0	1.008	1.024	0.986	1.016	1.013	1.054	0.948	1.012	0.989	1.042	1.003	1.136	0.01	0.03	-0.02	0.02	0.02	0.08	-0.08	0.02	-0.02	0.06	0	0.18	0.982222	0.614095	0.430192	0.716869	0.841485	0.654933	0.261401	0.87554	0.874811	0.669959	0.859418	0.603873	0.995761	0.891922	0.81314	0.937213	0.980976	0.919357	0.655341	0.972935	0.980441	0.92337	0.988118
P45974	Ubiquitin carboxyl-terminal hydrolase 5 OS=Homo sapiens OX=9606 GN=USP5 PE=1 SV=2	0	1.044	1.028	1.027	0.989	1.028	1.082	1.047	1.05	0.982	1.036	0.969	1.057	0.06	0.04	0.04	-0.02	0.04	0.11	0.07	0.07	-0.03	0.05	-0.05	0.08	0.499705	0.575268	0.775362	0.87739	0.517161	0.458028	0.524373	0.519284	0.820671	0.688932	0.609975	0.971152	0.822145	0.872574	0.957524	0.973522	0.86224	0.846119	0.858607	0.8429	0.964713	0.93044	0.89967
P26599	Polypyrimidine tract-binding protein 1 OS=Homo sapiens OX=9606 GN=PTBP1 PE=1 SV=1	0	0.984	1.01	0.951	0.904	0.967	0.924	1.09	1.077	0.974	0.984	0.695	0.942	-0.02	0.01	-0.07	-0.15	-0.05	-0.11	0.12	0.11	-0.04	-0.02	-0.53	-0.09	0.611535	0.733033	0.0818628	0.0649189	0.250925	0.323327	0.173986	0.231445	0.696442	0.770045	1.14144e-06	0.327686	0.876096	0.939528	0.338865	0.293243	0.644961	0.754319	0.53913	0.58385	0.938306	0.95581	1.66123e-05
Q14157	Ubiquitin-associated protein 2-like OS=Homo sapiens OX=9606 GN=UBAP2L PE=1 SV=2	0	1.021	1.004	1.032	1.034	0.989	0.999	1.019	0.989	1.025	1.059	1.021	1.082	0.03	0.01	0.05	0.05	-0.02	0	0.03	-0.02	0.04	0.08	0.03	0.11	0.819763	0.790601	0.677198	0.492452	0.629749	0.890801	0.869215	0.517358	0.700287	0.5238	0.964108	0.897942	0.950255	0.952911	0.931524	0.848563	0.912288	0.972649	0.974379	0.842191	0.938444	0.851291	0.996176
P07437	Tubulin beta chain OS=Homo sapiens OX=9606 GN=TUBB PE=1 SV=2	0	1.049	1.036	0.921	1.046	1.018	1.085	1.041	1.135	0.875	0.993	1.023	1.252	0.07	0.05	-0.12	0.06	0.03	0.12	0.06	0.18	-0.19	-0.01	0.03	0.32	0.443005	0.514169	0.0105998	0.36655	0.733312	0.43897	0.589109	0.0192359	0.0420893	0.908476	0.94617	0.219027	0.784513	0.836265	0.0789576	0.753374	0.947854	0.836014	0.889105	0.108942	0.234782	0.981699	0.993978
P12277	Creatine kinase B-type OS=Homo sapiens OX=9606 GN=CKB PE=1 SV=1	0	0.989	0.934	0.96	0.936	0.981	0.998	1.004	0.997	0.986	0.95	0.882	1.015	-0.02	-0.1	-0.06	-0.09	-0.03	0	0.01	0	-0.02	-0.07	-0.18	0.02	0.689236	0.527801	0.136636	0.235979	0.478459	0.880886	0.908776	0.63909	0.833406	0.458046	0.0684225	0.692688	0.906757	0.847508	0.463289	0.619555	0.844783	0.970403	0.977917	0.900491	0.968889	0.820052	0.297306
P31040	Succinate dehydrogenase [ubiquinone] flavoprotein subunit, mitochondrial OS=Homo sapiens OX=9606 GN=SDHA PE=1 SV=2	0	0.986	0.926	1.01	0.948	0.951	0.849	1.045	1.005	1.002	0.992	0.909	0.895	-0.02	-0.11	0.01	-0.08	-0.07	-0.24	0.06	0.01	0	-0.01	-0.14	-0.16	0.641854	0.453602	0.880584	0.340645	0.103805	0.0604376	0.633169	0.947439	0.826614	0.990551	0.26739	0.325992	0.88458	0.784064	0.983594	0.734494	0.391312	0.310659	0.906255	0.989684	0.966823	0.998688	0.657699
A0A1C7CYX9	Dihydropyrimidinase-related protein 2 OS=Homo sapiens OX=9606 GN=DPYSL2 PE=1 SV=1	0	1.006	1.022	1.014	1.039	1.04	1.048	1.017	1.041	0.994	1.005	1.004	0.867	0.01	0.03	0.02	0.05	0.06	0.07	0.02	0.06	-0.01	0.01	0.01	-0.21	0.95202	0.625789	0.960984	0.43981	0.335825	0.696968	0.905696	0.647132	0.932217	0.978103	0.868971	0.183412	0.986536	0.895512	0.995814	0.814273	0.73524	0.921952	0.977449	0.902699	0.991048	0.99503	0.988118
P68371	Tubulin beta-4B chain OS=Homo sapiens OX=9606 GN=TUBB4B PE=1 SV=1	0	0.942	0.921	0.94	0.975	1.002	1.038	1.046	1.105	0.934	0.989	0.964	1.282	-0.09	-0.12	-0.09	-0.04	0	0.05	0.06	0.14	-0.1	-0.02	-0.05	0.36	0.166783	0.414713	0.0415865	0.667672	0.911092	0.77642	0.531573	0.0804146	0.305046	0.814375	0.487438	0.136094	0.485839	0.754462	0.212797	0.917532	0.99291	0.944825	0.862541	0.310757	0.712475	0.966977	0.845345
P00338	L-lactate dehydrogenase A chain OS=Homo sapiens OX=9606 GN=LDHA PE=1 SV=2	0	1.022	1.03	1.014	1.022	0.986	1.055	1.044	1.025	0.998	1.074	0.956	0.719	0.03	0.04	0.02	0.03	-0.02	0.08	0.06	0.04	0	0.1	-0.07	-0.48	0.799487	0.56322	0.970807	0.646294	0.565385	0.646413	0.55139	0.908496	0.985908	0.414485	0.425246	0.0016665	0.942225	0.867775	0.996081	0.912164	0.884417	0.919357	0.871454	0.979516	0.999311	0.791565	0.808271
P68104	Elongation factor 1-alpha 1 OS=Homo sapiens OX=9606 GN=EEF1A1 PE=1 SV=1	0	0.971	0.995	1.02	1.081	1.09	1.066	1.108	1.095	1.004	1.089	1.054	1.072	-0.04	-0.01	0.03	0.11	0.12	0.09	0.15	0.13	0.01	0.12	0.08	0.1	0.443794	0.881905	0.907927	0.126152	0.0189493	0.565826	0.0981898	0.122173	0.941806	0.320752	0.655635	0.956959	0.784881	0.968451	0.988431	0.434235	0.115041	0.895972	0.380809	0.409178	0.994271	0.721191	0.920612
P00505	Aspartate aminotransferase, mitochondrial OS=Homo sapiens OX=9606 GN=GOT2 PE=1 SV=3	0	0.995	0.993	0.995	0.985	0.999	1.058	1.045	1.041	1.013	1.088	0.971	1.086	-0.01	-0.01	-0.01	-0.02	0	0.08	0.06	0.06	0.02	0.12	-0.04	0.12	0.780181	0.902391	0.580933	0.817067	0.838663	0.621314	0.537684	0.645103	0.830005	0.330489	0.552212	0.873726	0.936329	0.974225	0.889343	0.957169	0.98014	0.912882	0.865015	0.902612	0.967954	0.72896	0.876865
P60174	Triosephosphate isomerase OS=Homo sapiens OX=9606 GN=TPI1 PE=1 SV=3	0	1.016	0.985	1.028	1.001	1.021	0.911	1.013	1.034	1.07	0.918	1.114	0.946	0.02	-0.02	0.04	0	0.03	-0.13	0.02	0.05	0.1	-0.12	0.16	-0.08	0.893042	0.981934	0.757666	0.945206	0.66278	0.250237	0.955143	0.760519	0.293624	0.237452	0.250126	0.346065	0.971065	0.995024	0.954729	0.991743	0.924555	0.687193	0.986956	0.938336	0.702708	0.618412	0.634033
P25705	ATP synthase subunit alpha, mitochondrial OS=Homo sapiens OX=9606 GN=ATP5F1A PE=1 SV=1	0	1.008	1.01	1.018	1.03	1.027	1.047	1.055	0.996	0.955	1.002	0.932	0.904	0.01	0.01	0.03	0.04	0.04	0.07	0.08	-0.01	-0.07	0	-0.1	-0.15	0.987152	0.737113	0.960465	0.54607	0.539083	0.707578	0.438023	0.609377	0.484013	0.944412	0.265305	0.190118	0.99813	0.942102	0.995814	0.873966	0.872817	0.925107	0.796297	0.88813	0.853853	0.988534	0.655432
P34932	Heat shock 70 kDa protein 4 OS=Homo sapiens OX=9606 GN=HSPA4 PE=1 SV=4	0	1.005	0.983	1.008	1.021	1.062	1.092	1.037	1.128	0.968	1.121	0.951	1.145	0.01	-0.02	0.01	0.03	0.09	0.13	0.05	0.17	-0.05	0.16	-0.07	0.2	0.931413	0.999968	0.833543	0.661835	0.11483	0.401873	0.633056	0.0279883	0.630795	0.174482	0.389166	0.557549	0.979541	0.999968	0.971069	0.916484	0.414457	0.810474	0.906208	0.143306	0.922713	0.522446	0.777954
P19338	Nucleolin OS=Homo sapiens OX=9606 GN=NCL PE=1 SV=3	0	1.02	1.037	1.008	1	0.999	1.042	0.952	0.924	0.93	0.903	0.93	0.923	0.03	0.05	0.01	0	0	0.06	-0.07	-0.11	-0.11	-0.15	-0.1	-0.12	0.826312	0.507105	0.83339	0.962519	0.835797	0.748217	0.294538	0.0327075	0.270282	0.166027	0.251962	0.253748	0.953285	0.831313	0.971028	0.993713	0.979084	0.938955	0.69568	0.15994	0.67815	0.508358	0.636775
P06748	Nucleophosmin OS=Homo sapiens OX=9606 GN=NPM1 PE=1 SV=2	0	1.045	1.001	1.006	1.008	1.016	1.024	0.984	1.027	0.976	1.02	0.975	1.1	0.06	0	0.01	0.01	0.02	0.03	-0.02	0.04	-0.04	0.03	-0.04	0.14	0.490187	0.822781	0.807426	0.831475	0.768559	0.89409	0.641979	0.875129	0.718944	0.87242	0.590722	0.793336	0.816413	0.959405	0.961829	0.960122	0.95909	0.974422	0.912057	0.972935	0.9451	0.975144	0.891876
Q92945	Far upstream element-binding protein 2 OS=Homo sapiens OX=9606 GN=KHSRP PE=1 SV=4	0	1.019	1.035	1.053	0.996	1.006	0.695	0.8	1.075	1.26	0.915	1.266	2.008	0.03	0.05	0.07	-0.01	0.01	-0.52	-0.32	0.1	0.33	-0.13	0.34	1.01	0.848489	0.518517	0.349911	0.989714	0.990372	3.86e-05	3.18029e-05	0.245281	0.000393243	0.220434	0.00528024	3.78143e-07	0.960258	0.840481	0.749884	0.99786	0.999831	0.000628062	0.000386037	0.599582	0.00492442	0.593955	0.041827
P07195	L-lactate dehydrogenase B chain OS=Homo sapiens OX=9606 GN=LDHB PE=1 SV=2	0	1.003	1.058	1.013	0.995	0.987	1.115	1.05	1.032	0.977	1.104	0.933	0.915	0	0.08	0.02	-0.01	-0.02	0.16	0.07	0.05	-0.03	0.14	-0.1	-0.13	0.903382	0.361268	0.933805	0.969291	0.590398	0.286241	0.488763	0.789988	0.736158	0.246967	0.27152	0.227008	0.973839	0.708194	0.991679	0.995286	0.892867	0.725687	0.833745	0.948832	0.951943	0.630187	0.661556
P61978	Heterogeneous nuclear ribonucleoprotein K OS=Homo sapiens OX=9606 GN=HNRNPK PE=1 SV=1	0	0.981	0.916	0.983	0.864	0.975	0.883	0.934	0.884	0.948	0.858	0.914	0.906	-0.03	-0.13	-0.02	-0.21	-0.04	-0.18	-0.1	-0.18	-0.08	-0.22	-0.13	-0.14	0.570826	0.380604	0.39091	0.00673143	0.372976	0.136194	0.160664	0.00209815	0.423108	0.0417774	0.17359	0.195458	0.859492	0.730426	0.780478	0.0528095	0.764518	0.516603	0.514024	0.0172708	0.819694	0.201032	0.536242
P07954	Fumarate hydratase, mitochondrial OS=Homo sapiens OX=9606 GN=FH PE=1 SV=3	0	1.026	1.011	0.996	0.972	1.068	0.952	1.048	1.099	0.915	1.073	0.754	1.18	0.04	0.02	-0.01	-0.04	0.1	-0.07	0.07	0.14	-0.13	0.1	-0.41	0.24	0.738613	0.726915	0.602955	0.624067	0.078812	0.502983	0.510796	0.102897	0.180341	0.422782	0.000130414	0.408518	0.924636	0.935588	0.898984	0.906002	0.32303	0.871226	0.846856	0.36699	0.567787	0.795618	0.00154354
P49748	Very long-chain specific acyl-CoA dehydrogenase, mitochondrial OS=Homo sapiens OX=9606 GN=ACADVL PE=1 SV=1	0	1.023	1.022	1.05	1.057	1.101	1.075	1.201	1.138	1.295	1.356	1.55	1.395	0.03	0.03	0.07	0.08	0.14	0.1	0.26	0.19	0.37	0.44	0.63	0.48	0.792414	0.626713	0.392526	0.273312	0.00814137	0.501909	0.00198626	0.0169455	7.61064e-05	0.00016059	7.94986e-08	0.0304027	0.940269	0.895888	0.782034	0.663905	0.0597486	0.870897	0.0165835	0.0987726	0.00108815	0.00156458	1.26672e-06
P04040	Catalase OS=Homo sapiens OX=9606 GN=CAT PE=1 SV=3	0	0.998	1.035	1.002	1.048	1.01	1.031	1.006	1.017	0.986	1.035	0.995	1.117	0	0.05	0	0.07	0.01	0.04	0.01	0.02	-0.02	0.05	-0.01	0.16	0.819912	0.519397	0.715852	0.343988	0.902168	0.833135	0.94748	0.964816	0.838757	0.727218	0.774976	0.700749	0.950255	0.841297	0.945401	0.737557	0.990924	0.962469	0.986687	0.99421	0.970869	0.942519	0.969439
Q9Y4L1	Hypoxia up-regulated protein 1 OS=Homo sapiens OX=9606 GN=HYOU1 PE=1 SV=1	0	0.957	1.008	0.975	1.095	0.982	1.111	1.018	1.112	0.899	1.059	0.996	1.342	-0.06	0.01	-0.04	0.13	-0.03	0.15	0.03	0.15	-0.15	0.08	-0.01	0.42	0.293118	0.755028	0.359208	0.119338	0.568186	0.346844	0.91228	0.124215	0.104993	0.497467	0.778496	0.060445	0.661191	0.948608	0.757814	0.422009	0.884417	0.768397	0.977917	0.413914	0.420995	0.835326	0.969533
P22234	Multifunctional protein ADE2 OS=Homo sapiens OX=9606 GN=PAICS PE=1 SV=3	0	0.911	0.96	0.965	1.134	0.977	0.972	1.057	1.022	0.983	0.978	1.111	1.05	-0.14	-0.06	-0.05	0.18	-0.03	-0.04	0.08	0.03	-0.02	-0.03	0.15	0.07	0.0399663	0.764418	0.18213	0.015184	0.400704	0.659006	0.419414	0.951723	0.800336	0.711637	0.261568	0.911237	0.206115	0.95173	0.548465	0.10206	0.785863	0.919357	0.785308	0.989986	0.962196	0.93769	0.649674
P31948	Stress-induced-phosphoprotein 1 OS=Homo sapiens OX=9606 GN=STIP1 PE=1 SV=1	0	1.039	0.96	1.026	1.002	1.042	0.995	1.014	1.047	1.047	1.011	1.069	1.102	0.06	-0.06	0.04	0	0.06	-0.01	0.02	0.07	0.07	0.02	0.1	0.14	0.554839	0.772124	0.794938	0.92325	0.307939	0.856168	0.946788	0.566403	0.477185	0.962197	0.531057	0.78297	0.8513	0.952911	0.96073	0.984237	0.709952	0.964094	0.986687	0.863058	0.851021	0.992025	0.864034
A0A182DWF2	Thioredoxin reductase 2, mitochondrial OS=Homo sapiens OX=9606 GN=TXNRD2 PE=1 SV=1	0	1.016	1.007	1.023	1.019	0.999	1.075	1.052	0.965	1.037	1.014	0.962	1.019	0.02	0.01	0.03	0.03	0	0.1	0.07	-0.05	0.05	0.02	-0.06	0.03	0.893748	0.766493	0.843746	0.687622	0.85437	0.50378	0.465588	0.234333	0.574805	0.930786	0.475445	0.727575	0.971065	0.95173	0.974053	0.922027	0.981711	0.871612	0.815722	0.587631	0.900661	0.984304	0.840065
P00390	Glutathione reductase, mitochondrial OS=Homo sapiens OX=9606 GN=GSR PE=1 SV=2	0	0.985	0.962	1.028	1.03	0.984	0.989	1.005	0.988	1.025	0.996	1.096	1.006	-0.02	-0.06	0.04	0.04	-0.02	-0.02	0.01	-0.02	0.04	-0.01	0.13	0.01	0.634359	0.787447	0.752828	0.537678	0.524139	0.804512	0.92822	0.500115	0.697704	0.889957	0.34041	0.647916	0.883481	0.952911	0.954729	0.868975	0.866456	0.954972	0.981449	0.828815	0.938306	0.977146	0.739789
Q14974	Importin subunit beta-1 OS=Homo sapiens OX=9606 GN=KPNB1 PE=1 SV=2	0	0.934	0.938	0.919	0.844	0.896	0.787	0.961	0.914	0.903	0.836	0.944	1.075	-0.1	-0.09	-0.12	-0.24	-0.16	-0.35	-0.06	-0.13	-0.15	-0.26	-0.08	0.1	0.123623	0.55556	0.0244425	0.00838115	0.00637748	0.0174286	0.489457	0.112104	0.212396	0.0539412	0.477578	0.897542	0.415139	0.863508	0.144392	0.0631135	0.0488699	0.131999	0.833846	0.387622	0.614226	0.244338	0.841623
P22626	Heterogeneous nuclear ribonucleoproteins A2/B1 OS=Homo sapiens OX=9606 GN=HNRNPA2B1 PE=1 SV=2	0	1.021	1.054	0.991	0.932	0.887	0.741	0.829	0.621	0.789	0.625	0.728	0.66	0.03	0.08	-0.01	-0.1	-0.17	-0.43	-0.27	-0.69	-0.34	-0.68	-0.46	-0.6	0.811742	0.387096	0.516031	0.200806	0.000274353	0.000649073	0.00042638	1e-17	0.00031155	1.3114e-09	1.99723e-05	0.00012898	0.947188	0.735368	0.856367	0.566598	0.0030192	0.00845576	0.00425741	2.21842e-16	0.00395222	1.80441e-08	0.000259663
A0A494C039	Hypoxia up-regulated protein 1 OS=Homo sapiens OX=9606 GN=HYOU1 PE=1 SV=1	0	1.137	1.476	0.755	0.793	1.215	1000	1000	0.001	0.609	0.001	0.001		0.19	0.56	-0.41	-0.33	0.28	9.97	9.97	-9.97	-0.71	-9.97	-9.97		0.335286	0.000312206	0.0680488	0.393298	0.33256	1e-17	1e-17	1e-17	0.0376119	1e-17	1e-17		0.695071	0.00319224	0.300304	0.772375	0.734161	2.62811e-16	1.93055e-16	2.21842e-16	0.21638	1.52925e-16	1.91537e-16
Q13011	Delta(3,5)-Delta(2,4)-dienoyl-CoA isomerase, mitochondrial OS=Homo sapiens OX=9606 GN=ECH1 PE=1 SV=2	0	0.967	1.047	0.985	1.08	1.008	1.09	1.003	1.079	1.067	1.786	0.904	2.115	-0.05	0.07	-0.02	0.11	0.01	0.12	0	0.11	0.09	0.84	-0.15	1.08	0.39429	0.434858	0.414916	0.13045	0.95461	0.410682	0.908117	0.214229	0.314828	3.54383e-13	0.129932	3.8482e-08	0.744905	0.769661	0.80109	0.443815	0.993851	0.816495	0.977917	0.557752	0.721698	5.21599e-12	0.457733
Q15365	Poly(rC)-binding protein 1 OS=Homo sapiens OX=9606 GN=PCBP1 PE=1 SV=2	0	1.002	0.938	0.978	0.986	0.986	0.91	0.976	0.981	1.009	0.897	1.099	0.835	0	-0.09	-0.03	-0.02	-0.02	-0.14	-0.03	-0.03	0.01	-0.16	0.14	-0.26	0.893073	0.562843	0.319711	0.837349	0.561741	0.248065	0.545944	0.403655	0.881625	0.142145	0.328292	0.0515002	0.971065	0.86731	0.720911	0.961623	0.883661	0.683602	0.869764	0.757732	0.981134	0.467306	0.726034
Q15393	Splicing factor 3B subunit 3 OS=Homo sapiens OX=9606 GN=SF3B3 PE=1 SV=4	0	0.966	1.034	1.022	1.008	1.011	1.045	1.075	1.025	0.97	1.037	1.02	0.964	-0.05	0.05	0.03	0.01	0.02	0.06	0.1	0.04	-0.04	0.05	0.03	-0.05	0.378035	0.526657	0.865454	0.834798	0.874534	0.720573	0.26837	0.895634	0.648473	0.702271	0.985879	0.579059	0.734198	0.84655	0.979584	0.960686	0.986329	0.930415	0.661747	0.977666	0.926398	0.937272	0.999213
A0A0G2JIW1	Heat shock 70 kDa protein 1B OS=Homo sapiens OX=9606 GN=HSPA1B PE=1 SV=1	0	0.958	0.938	1.009	1.076	1.009	1.041	1.068	1.09	0.962	1.009	0.934	1.242	-0.06	-0.09	0.01	0.11	0.01	0.06	0.1	0.12	-0.06	0.01	-0.1	0.31	0.294087	0.559815	0.861201	0.150999	0.912569	0.751044	0.316332	0.145199	0.564177	0.981255	0.276357	0.217735	0.662528	0.865226	0.979567	0.485509	0.992922	0.940378	0.714589	0.448857	0.89727	0.99503	0.66742
P60709	Actin, cytoplasmic 1 OS=Homo sapiens OX=9606 GN=ACTB PE=1 SV=1	0	0.967	0.97	0.962	1.029	1.049	1.007	1.072	1.166	0.976	0.952	0.976	1.347	-0.05	-0.04	-0.06	0.04	0.07	0.01	0.1	0.22	-0.03	-0.07	-0.04	0.43	0.3896	0.86924	0.151957	0.547918	0.224061	0.963994	0.285417	0.00356207	0.721634	0.470919	0.595605	0.05962	0.740551	0.967188	0.492826	0.87439	0.611364	0.991613	0.686858	0.0269089	0.94707	0.827561	0.895373
P00558	Phosphoglycerate kinase 1 OS=Homo sapiens OX=9606 GN=PGK1 PE=1 SV=3	0	1.038	0.925	0.997	0.959	1.098	1.011	1.108	1.123	0.907	1.021	0.816	1.15	0.05	-0.11	0	-0.06	0.13	0.02	0.15	0.17	-0.14	0.03	-0.29	0.2	0.567542	0.444777	0.626214	0.462378	0.0106215	0.997779	0.0977759	0.0360418	0.140621	0.860683	0.00486854	0.535058	0.858893	0.77678	0.91089	0.83059	0.0745588	0.999713	0.379595	0.171091	0.495188	0.973254	0.0387318
P00367	Glutamate dehydrogenase 1, mitochondrial OS=Homo sapiens OX=9606 GN=GLUD1 PE=1 SV=2	0	1	1.052	0.974	1.057	0.999	1.112	0.996	1.047	0.653	0.728	0.683	0.794	0	0.07	-0.04	0.08	0	0.15	-0.01	0.07	-0.62	-0.46	-0.55	-0.33	0.858747	0.396492	0.265401	0.268877	0.854695	0.296637	0.803438	0.563639	8.00384e-11	3.70934e-05	7.66118e-06	0.0742366	0.961263	0.745132	0.659306	0.66096	0.981933	0.731965	0.959138	0.862429	1.58012e-09	0.000384958	0.000103235
Q9UKV3	Apoptotic chromatin condensation inducer in the nucleus OS=Homo sapiens OX=9606 GN=ACIN1 PE=1 SV=2	0	0.995	1.011	0.97	0.953	0.968	1.032	1.04	0.991	0.968	1.004	1.003	1.048	-0.01	0.02	-0.04	-0.07	-0.05	0.05	0.06	-0.01	-0.05	0.01	0	0.07	0.839342	0.723743	0.425033	0.48201	0.476774	0.787628	0.602747	0.553243	0.631208	0.963156	0.852249	0.899036	0.957484	0.934429	0.809684	0.840427	0.84354	0.947836	0.894646	0.857653	0.922713	0.992025	0.988118
P42167	Lamina-associated polypeptide 2, isoforms beta/gamma OS=Homo sapiens OX=9606 GN=TMPO PE=1 SV=2	0	1.047	1.059	1.093	1.021	1.051	1.146	1.048	1.045	1.059	1.074	1.036	1.118	0.07	0.08	0.13	0.03	0.07	0.2	0.07	0.06	0.08	0.1	0.05	0.16	0.464953	0.351516	0.0557838	0.651555	0.198525	0.171152	0.507752	0.589381	0.373713	0.418348	0.816978	0.692438	0.797237	0.700194	0.26157	0.914878	0.573883	0.578075	0.846026	0.874766	0.779681	0.793892	0.983701
P04350	Tubulin beta-4A chain OS=Homo sapiens OX=9606 GN=TUBB4A PE=1 SV=2	0	1.004	1.251	0.964	0.972	0.932	0.99	0.872	1.253	0.898	1.255	0.732	1.56	0.01	0.32	-0.05	-0.04	-0.1	-0.01	-0.2	0.33	-0.16	0.33	-0.45	0.64	0.923806	0.00265222	0.171774	0.661358	0.0591329	0.917813	0.0820546	0.174908	0.645175	0.265422	0.187914	0.163744	0.978238	0.0197829	0.530716	0.916484	0.267604	0.981306	0.340405	0.501945	0.925365	0.652707	0.557362
A0A087WVQ6	Clathrin heavy chain OS=Homo sapiens OX=9606 GN=CLTC PE=1 SV=1	0	0.837	0.845	0.86	0.972	0.986	0.935	1.091	0.995	0.92	0.891	0.881	1.198	-0.26	-0.24	-0.22	-0.04	-0.02	-0.1	0.13	-0.01	-0.12	-0.17	-0.18	0.26	0.000734222	0.0586303	0.0211736	0.807797	0.858956	0.441583	0.186188	0.93805	0.546126	0.451501	0.0656071	0.342795	0.00823913	0.232565	0.129726	0.956228	0.983233	0.83852	0.553845	0.986573	0.889872	0.816449	0.289413
Q12906	Interleukin enhancer-binding factor 3 OS=Homo sapiens OX=9606 GN=ILF3 PE=1 SV=3	0	0.996	0.935	0.979	0.998	0.959	0.926	0.948	0.826	0.906	0.917	0.754	0.754	-0.01	-0.1	-0.03	0	-0.06	-0.11	-0.08	-0.28	-0.14	-0.12	-0.41	-0.41	0.788084	0.533683	0.332625	0.988308	0.164914	0.333229	0.258471	5.02817e-06	0.132811	0.234415	0.000129769	0.00583493	0.938806	0.851682	0.732962	0.997415	0.520535	0.760069	0.651559	7.06783e-05	0.480641	0.61292	0.00153781
Q9NSE4	Isoleucine--tRNA ligase, mitochondrial OS=Homo sapiens OX=9606 GN=IARS2 PE=1 SV=2	0	0.998	0.891	0.958	0.927	1.025	1.017	1.067	1.184	1.065	1.061	0.875	1.094	0	-0.17	-0.06	-0.11	0.04	0.02	0.09	0.24	0.09	0.09	-0.19	0.13	0.828005	0.222345	0.337665	0.369004	0.690853	0.80204	0.615137	0.308505	0.640673	0.61267	0.679014	0.789005	0.954074	0.553897	0.738024	0.755192	0.934423	0.952825	0.899419	0.669639	0.924776	0.894099	0.930927
Q9H1E3	Nuclear ubiquitous casein and cyclin-dependent kinase substrate 1 OS=Homo sapiens OX=9606 GN=NUCKS1 PE=1 SV=1	0	1.046	1.125	1.003	0.971	1	1.165	0.995	0.999	1.015	1.048	1.058	1.048	0.06	0.17	0	-0.04	0	0.22	-0.01	0	0.02	0.07	0.08	0.07	0.475944	0.0922387	0.74263	0.619832	0.875535	0.120174	0.792847	0.667688	0.808294	0.613259	0.622126	0.901772	0.803403	0.316052	0.953032	0.903843	0.986329	0.480453	0.955929	0.908061	0.963905	0.894099	0.903092
P12956	X-ray repair cross-complementing protein 6 OS=Homo sapiens OX=9606 GN=XRCC6 PE=1 SV=2	0	0.979	0.912	0.915	0.858	0.957	0.959	1.108	1.131	0.858	1.06	0.619	1.146	-0.03	-0.13	-0.13	-0.22	-0.06	-0.06	0.15	0.18	-0.22	0.08	-0.69	0.2	0.538154	0.347251	0.0062875	0.00459175	0.148848	0.590917	0.170535	0.0759348	0.0825454	0.486306	2.2358e-07	0.598287	0.842866	0.695103	0.0521654	0.0382557	0.49198	0.902212	0.535752	0.29912	0.363573	0.835326	3.41529e-06
P30622	CAP-Gly domain-containing linker protein 1 OS=Homo sapiens OX=9606 GN=CLIP1 PE=1 SV=2	0	1.025	0.999	1.051	1.02	1.011	1.079	1.031	1.008	1.017	1.049	0.997	1.145	0.04	0	0.07	0.03	0.02	0.11	0.04	0.01	0.02	0.07	0	0.2	0.753961	0.837306	0.372339	0.662	0.872031	0.475913	0.707904	0.81369	0.788973	0.604006	0.799381	0.558958	0.929442	0.961106	0.768706	0.916484	0.986329	0.856936	0.933181	0.958627	0.962027	0.893516	0.978006
P09104	Gamma-enolase OS=Homo sapiens OX=9606 GN=ENO2 PE=1 SV=3	0	1.015	0.955	0.996	0.964	1.013	0.996	1.029	0.969	1.016	0.956	0.862	0.964	0.02	-0.07	-0.01	-0.05	0.02	-0.01	0.04	-0.04	0.02	-0.06	-0.21	-0.05	0.913224	0.722329	0.614433	0.525598	0.839822	0.867628	0.735087	0.276202	0.79554	0.508481	0.0350983	0.425178	0.975464	0.934265	0.905691	0.863046	0.98014	0.966635	0.942068	0.635507	0.962027	0.840579	0.187166
P17174	Aspartate aminotransferase, cytoplasmic OS=Homo sapiens OX=9606 GN=GOT1 PE=1 SV=3	0	1.039	0.996	0.999	0.992	0.98	1.067	1.036	1.05	1	1.064	0.993	1.068	0.05	-0.01	0	-0.01	-0.03	0.09	0.05	0.07	0	0.09	-0.01	0.1	0.563302	0.871692	0.670255	0.926519	0.459169	0.555359	0.646065	0.521466	0.989055	0.485448	0.758271	0.977594	0.85708	0.96734	0.931524	0.986038	0.836027	0.892425	0.914111	0.843272	0.999311	0.835326	0.96632
Q15084	Protein disulfide-isomerase A6 OS=Homo sapiens OX=9606 GN=PDIA6 PE=1 SV=1	0	1.03	1.02	1.014	1	0.97	0.907	0.876	0.772	0.93	1.026	0.873	0.874	0.04	0.03	0.02	0	-0.04	-0.14	-0.19	-0.37	-0.11	0.04	-0.2	-0.19	0.682474	0.64092	0.959049	0.950437	0.291667	0.233334	0.0110515	1.80234e-09	0.299522	0.779365	0.0629828	0.200891	0.903434	0.900327	0.995814	0.992743	0.689361	0.664344	0.0747907	3.37089e-08	0.707478	0.96101	0.280852
P02768	Serum albumin OS=Homo sapiens OX=9606 GN=ALB PE=1 SV=2	0	1.043	0.945	1.025	1.027	1.021	0.906	1.021	0.998	1.053	0.902	1.115	0.982	0.06	-0.08	0.04	0.04	0.03	-0.14	0.03	0	0.07	-0.15	0.16	-0.03	0.507774	0.627133	0.808214	0.583369	0.66717	0.224979	0.850708	0.653626	0.422422	0.161506	0.243282	0.517347	0.825812	0.895888	0.961829	0.890519	0.92576	0.649648	0.971636	0.904961	0.819509	0.499531	0.628756
Q9C0C2	182 kDa tankyrase-1-binding protein OS=Homo sapiens OX=9606 GN=TNKS1BP1 PE=1 SV=4	0	0.935	0.917	0.964	0.967	0.952	0.784	0.9	1.022	1.037	0.86	1.134	1.212	-0.1	-0.12	-0.05	-0.05	-0.07	-0.35	-0.15	0.03	0.05	-0.22	0.18	0.28	0.128977	0.387601	0.174416	0.564938	0.113826	0.00514522	0.0351792	0.950677	0.610263	0.0658852	0.218605	0.397271	0.425131	0.735964	0.533457	0.882951	0.413177	0.0501593	0.18418	0.989957	0.917605	0.280613	0.602187
P32119	Peroxiredoxin-2 OS=Homo sapiens OX=9606 GN=PRDX2 PE=1 SV=5	0	0.976	0.94	1.069	1.025	1.006	1.053	1.041	1.033	1.055	1.021	1.039	1.027	-0.03	-0.09	0.1	0.04	0.01	0.07	0.06	0.05	0.08	0.03	0.06	0.04	0.504974	0.575218	0.184363	0.606285	0.982276	0.659739	0.587404	0.777563	0.405962	0.868139	0.787566	0.775595	0.824113	0.872574	0.550639	0.897765	0.998576	0.919357	0.88889	0.943876	0.805895	0.973962	0.973084
P18669	Phosphoglycerate mutase 1 OS=Homo sapiens OX=9606 GN=PGAM1 PE=1 SV=2	0	1.029	0.994	1.036	0.975	1.037	1.06	1.065	1.013	1.029	1.02	0.899	0.82	0.04	-0.01	0.05	-0.04	0.05	0.08	0.09	0.02	0.04	0.03	-0.15	-0.29	0.694764	0.892928	0.608588	0.664951	0.367913	0.605727	0.345078	0.888322	0.650057	0.878707	0.11394	0.0372464	0.907732	0.972097	0.902953	0.917532	0.759147	0.908932	0.729559	0.975632	0.926688	0.975749	0.418133
Q13740	CD166 antigen OS=Homo sapiens OX=9606 GN=ALCAM PE=1 SV=2	0	1.025	1.017	1.019	1.046	1.008	1.05	1.045	1.013	0.999	1.027	1.021	1.071	0.04	0.02	0.03	0.07	0.01	0.07	0.06	0.02	0	0.04	0.03	0.1	0.756442	0.67456	0.930411	0.363188	0.951824	0.684275	0.547101	0.888371	0.998127	0.807371	0.964332	0.964305	0.929442	0.917156	0.990505	0.751732	0.993851	0.921213	0.86978	0.975632	0.999661	0.965965	0.996315
E9PLK3	Aminopeptidase OS=Homo sapiens OX=9606 GN=NPEPPS PE=1 SV=1	0	0.991	0.947	1.033	0.998	1.001	1.049	1.015	1.002	0.954	1.003	0.979	0.805	-0.01	-0.08	0.05	0	0	0.07	0.02	0	-0.07	0	-0.03	-0.31	0.716783	0.639976	0.662618	0.981802	0.901712	0.686896	0.923295	0.710922	0.493159	0.983835	0.698719	0.0849992	0.91458	0.899831	0.928163	0.996119	0.990924	0.92195	0.980396	0.92435	0.858364	0.996082	0.942655
A0A2R8YCH5	Catenin beta-1 (Fragment) OS=Homo sapiens OX=9606 GN=CTNNB1 PE=1 SV=1	0	0.998	1.019	1.02	1.049	0.967	1.061	0.974	1.015	0.951	0.984	0.964	0.965	0	0.03	0.03	0.07	-0.05	0.09	-0.04	0.02	-0.07	-0.02	-0.05	-0.05	0.817241	0.653569	0.920929	0.341848	0.256859	0.601516	0.523119	0.92981	0.44963	0.762332	0.48765	0.433305	0.949556	0.908271	0.989143	0.734504	0.652457	0.90525	0.858329	0.985242	0.834639	0.954981	0.845345
P35579	Myosin-9 OS=Homo sapiens OX=9606 GN=MYH9 PE=1 SV=4	0	0.937	1.022	0.952	0.988	0.936	1.051	1.019	1.065	0.874	1.031	0.957	1.182	-0.09	0.03	-0.07	-0.02	-0.09	0.07	0.03	0.09	-0.19	0.04	-0.06	0.24	0.237796	0.626923	0.183121	0.882448	0.0948354	0.67163	0.875202	0.455693	0.0634372	0.724043	0.450559	0.400169	0.591547	0.895888	0.548979	0.975565	0.367595	0.919357	0.975484	0.79861	0.311019	0.941164	0.825558
P63104	14-3-3 protein zeta/delta OS=Homo sapiens OX=9606 GN=YWHAZ PE=1 SV=1	0	0.994	0.95	1.002	0.981	0.981	0.969	0.967	0.983	0.966	0.853	1.001	0.958	-0.01	-0.07	0	-0.03	-0.03	-0.05	-0.05	-0.02	-0.05	-0.23	0	-0.06	0.758933	0.668871	0.729473	0.751196	0.47032	0.63618	0.438499	0.431651	0.602165	0.0343122	0.839616	0.400236	0.93009	0.914456	0.948741	0.94696	0.838564	0.918515	0.796719	0.783909	0.915334	0.174744	0.988118
P23246	Splicing factor, proline- and glutamine-rich OS=Homo sapiens OX=9606 GN=SFPQ PE=1 SV=2	0	1.018	0.975	1.004	0.925	0.978	0.949	0.945	0.941	0.901	0.909	0.931	0.907	0.03	-0.04	0.01	-0.11	-0.03	-0.08	-0.08	-0.09	-0.15	-0.14	-0.1	-0.14	0.860648	0.920834	0.763384	0.157363	0.410927	0.482653	0.231705	0.0841252	0.114094	0.190314	0.260275	0.198949	0.961263	0.97733	0.955163	0.496675	0.79426	0.86193	0.618664	0.321876	0.442832	0.549453	0.647852
P31937	3-hydroxyisobutyrate dehydrogenase, mitochondrial OS=Homo sapiens OX=9606 GN=HIBADH PE=1 SV=2	0	1.055	0.981	1	0.997	1.002	0.939	0.971	1.014	1.068	0.883	1.019	0.787	0.08	-0.03	0	0	0	-0.09	-0.04	0.02	0.09	-0.18	0.03	-0.35	0.379576	0.978805	0.672532	0.999448	0.90813	0.417474	0.478309	0.906583	0.310178	0.0929354	0.987452	0.0342875	0.736137	0.993774	0.931524	0.999708	0.99223	0.8213	0.824628	0.979332	0.716217	0.35518	0.999213
P40926	Malate dehydrogenase, mitochondrial OS=Homo sapiens OX=9606 GN=MDH2 PE=1 SV=3	0	1.003	1.005	1.033	0.989	1.005	1.097	1.033	1.035	1.011	1.035	1.063	0.88	0	0.01	0.05	-0.02	0.01	0.13	0.05	0.05	0.02	0.05	0.09	-0.18	0.898217	0.786103	0.657045	0.880138	0.992435	0.374143	0.689979	0.738747	0.85665	0.72862	0.573784	0.127794	0.972133	0.952911	0.925083	0.973758	0.999831	0.792752	0.928914	0.932505	0.976562	0.943784	0.884722
O75390	Citrate synthase, mitochondrial OS=Homo sapiens OX=9606 GN=CS PE=1 SV=2	0	1.037	1.042	1.018	0.987	1.049	1.002	1.018	0.898	0.971	0.904	0.664	0.754	0.05	0.06	0.03	-0.02	0.07	0	0.03	-0.16	-0.04	-0.15	-0.59	-0.41	0.589927	0.470373	0.952725	0.852959	0.223931	0.921816	0.883139	0.00595529	0.946504	0.569298	2.27109e-06	0.0520282	0.867323	0.798162	0.994519	0.967629	0.611364	0.981917	0.975808	0.0418814	0.995685	0.877087	3.19624e-05
P27824	Calnexin OS=Homo sapiens OX=9606 GN=CANX PE=1 SV=2	0	0.961	0.952	1.015	1.007	1.035	0.972	0.979	0.961	0.958	0.941	0.989	1.148	-0.06	-0.07	0.02	0.01	0.05	-0.04	-0.03	-0.06	-0.06	-0.09	-0.02	0.2	0.323762	0.691455	0.990215	0.849001	0.400143	0.664371	0.573108	0.202148	0.514268	0.387748	0.715285	0.543728	0.687101	0.92251	0.999648	0.96691	0.785863	0.919357	0.884104	0.541478	0.868595	0.77019	0.950237
P14618	Pyruvate kinase PKM OS=Homo sapiens OX=9606 GN=PKM PE=1 SV=4	0	0.951	0.846	0.986	1.026	0.987	1.057	1.075	1.194	0.87	0.985	0.872	1.223	-0.07	-0.24	-0.02	0.04	-0.02	0.08	0.1	0.26	-0.2	-0.02	-0.2	0.29	0.233165	0.0603746	0.480214	0.63195	0.836717	0.626901	0.405265	0.0269341	0.202687	0.978208	0.14985	0.362046	0.585931	0.237268	0.838298	0.906747	0.979084	0.915284	0.779822	0.139373	0.598324	0.99503	0.490072
P12268	Inosine-5'-monophosphate dehydrogenase 2 OS=Homo sapiens OX=9606 GN=IMPDH2 PE=1 SV=2	0	0.965	1.057	1.025	1.057	1.037	1.069	1.031	1.049	1.009	1.061	1.047	1.061	-0.05	0.08	0.04	0.08	0.05	0.1	0.04	0.07	0.01	0.09	0.07	0.09	0.37491	0.364165	0.811581	0.271578	0.372924	0.544486	0.710363	0.533931	0.879705	0.512273	0.710983	0.980205	0.731937	0.711097	0.962513	0.662716	0.764518	0.887971	0.933806	0.849213	0.980937	0.842281	0.949148
Q9HCC0	Methylcrotonoyl-CoA carboxylase beta chain, mitochondrial OS=Homo sapiens OX=9606 GN=MCCC2 PE=1 SV=1	0	0.973	1.012	0.974	1.046	0.971	1.098	1.034	1.029	0.957	1.053	0.965	0.989	-0.04	0.02	-0.04	0.06	-0.04	0.13	0.05	0.04	-0.06	0.07	-0.05	-0.02	0.468174	0.720221	0.267518	0.368776	0.313972	0.368084	0.677421	0.840499	0.505228	0.571228	0.498032	0.557048	0.79918	0.933838	0.663139	0.755128	0.715736	0.788602	0.924893	0.963877	0.865581	0.878197	0.848719
P62258	14-3-3 protein epsilon OS=Homo sapiens OX=9606 GN=YWHAE PE=1 SV=1	0	1.029	0.986	1.034	0.987	0.998	0.997	0.897	0.977	0.974	0.844	0.978	0.936	0.04	-0.02	0.05	-0.02	0	0	-0.16	-0.03	-0.04	-0.24	-0.03	-0.1	0.694582	0.965405	0.644467	0.854368	0.83147	0.876473	0.0338807	0.35868	0.695702	0.024894	0.614058	0.302713	0.907732	0.990806	0.918997	0.967629	0.977747	0.96864	0.177945	0.717961	0.938306	0.134908	0.901849
Q14247	Src substrate cortactin OS=Homo sapiens OX=9606 GN=CTTN PE=1 SV=2	0	1.04	1.008	1.037	0.944	1.041	1.029	1.016	1.022	1.031	1.06	1.037	1.094	0.06	0.01	0.05	-0.08	0.06	0.04	0.02	0.03	0.04	0.08	0.05	0.13	0.552207	0.753678	0.594258	0.301142	0.312903	0.853106	0.913955	0.958485	0.637026	0.5167	0.810687	0.827021	0.850497	0.948608	0.893785	0.692916	0.714636	0.963073	0.977917	0.992528	0.924487	0.84614	0.980678
Q09028	Histone-binding protein RBBP4 OS=Homo sapiens OX=9606 GN=RBBP4 PE=1 SV=3	0	1.031	0.965	1.022	0.941	0.996	1.034	1.017	0.959	0.994	0.882	0.982	0.797	0.04	-0.05	0.03	-0.09	-0.01	0.05	0.02	-0.06	-0.01	-0.18	-0.03	-0.33	0.661748	0.812591	0.87783	0.271495	0.784332	0.808886	0.901572	0.186417	0.934284	0.0905634	0.647969	0.0205106	0.89785	0.959405	0.982846	0.662716	0.963229	0.956228	0.977056	0.519259	0.991334	0.34854	0.916158
P63241	Eukaryotic translation initiation factor 5A-1 OS=Homo sapiens OX=9606 GN=EIF5A PE=1 SV=2	0	1.019	0.982	1.035	1.019	1.039	0.958	1.017	1.028	1.051	0.966	0.983	0.954	0.03	-0.03	0.05	0.03	0.06	-0.06	0.02	0.04	0.07	-0.05	-0.02	-0.07	0.849501	0.992957	0.631985	0.68588	0.343248	0.551175	0.900161	0.848265	0.441222	0.596355	0.660088	0.380369	0.960298	0.998421	0.913319	0.922027	0.738766	0.890758	0.977056	0.964003	0.833239	0.891481	0.923376
P51648	Aldehyde dehydrogenase family 3 member A2 OS=Homo sapiens OX=9606 GN=ALDH3A2 PE=1 SV=1	0	1.012	1.069	1.232	1.271	1.476	1.971	2.12	3.934	1.545	3.525	1.112	1.464	0.02	0.1	0.3	0.35	0.56	0.98	1.08	1.98	0.63	1.82	0.15	0.55	0.961993	0.296239	4.08933e-07	4.51411e-06	1e-17	2.4647e-13	1e-17	1e-17	2.83389e-11	1e-17	0.258555	0.0107967	0.990942	0.647933	7.97765e-06	6.78531e-05	2.60957e-16	5.94341e-12	1.93055e-16	2.21842e-16	5.67545e-10	1.52925e-16	0.64596
P68363	Tubulin alpha-1B chain OS=Homo sapiens OX=9606 GN=TUBA1B PE=1 SV=1	0	0.923	0.988	0.93	1.031	0.986	1.084	1.062	1.083	0.905	1	0.962	1.181	-0.12	-0.02	-0.11	0.04	-0.02	0.12	0.09	0.11	-0.14	0	-0.06	0.24	0.0729788	0.953562	0.0203798	0.52626	0.572147	0.449711	0.367258	0.189521	0.128953	0.923617	0.471078	0.404722	0.305994	0.988733	0.1266	0.863157	0.884675	0.845091	0.747319	0.52257	0.473505	0.984288	0.838827
Q16881	Thioredoxin reductase 1, cytoplasmic OS=Homo sapiens OX=9606 GN=TXNRD1 PE=1 SV=3	0	1.032	0.975	1.026	0.97	0.972	1.083	1.054	1.092	0.971	1.007	1.031	0.979	0.05	-0.04	0.04	-0.04	-0.04	0.11	0.08	0.13	-0.04	0.01	0.04	-0.03	0.649039	0.915809	0.800853	0.604031	0.323951	0.453888	0.445555	0.132885	0.659396	0.999149	0.863259	0.500807	0.88881	0.976468	0.961182	0.897049	0.724275	0.845736	0.801362	0.429642	0.930434	0.99983	0.988118
P34913	Bifunctional epoxide hydrolase 2 OS=Homo sapiens OX=9606 GN=EPHX2 PE=1 SV=2	0	1.017	1.014	1.04	1.013	0.979	1.141	1.059	1.019	0.925	1.092	0.974	1.476	0.02	0.02	0.06	0.02	-0.03	0.19	0.08	0.03	-0.11	0.13	-0.04	0.56	0.90806	0.696528	0.617746	0.78254	0.528389	0.215899	0.45123	0.997835	0.243828	0.296743	0.705343	0.0374118	0.973839	0.922898	0.907154	0.952746	0.866691	0.636644	0.805376	0.999798	0.64997	0.693285	0.946277
P48643	T-complex protein 1 subunit epsilon OS=Homo sapiens OX=9606 GN=CCT5 PE=1 SV=1	0	0.99	1.112	0.998	1.08	0.99	0.957	1.016	1.045	1.007	1.048	0.9	1.057	-0.01	0.15	0	0.11	-0.01	-0.06	0.02	0.06	0.01	0.07	-0.15	0.08	0.701785	0.124471	0.642992	0.130029	0.654011	0.544688	0.919312	0.594309	0.902149	0.603023	0.249929	0.995167	0.910043	0.383095	0.917799	0.443175	0.922817	0.887971	0.978748	0.876839	0.984046	0.892916	0.633823
M0QXF9	Branched-chain-amino-acid aminotransferase (Fragment) OS=Homo sapiens OX=9606 GN=BCAT2 PE=1 SV=1	0	0.999	1	1.018	0.981	0.997	1.122	1.039	1.028	1.004	1.103	0.958	0.93	0	0	0.03	-0.03	0	0.17	0.05	0.04	0.01	0.14	-0.06	-0.11	0.840491	0.832867	0.95294	0.761606	0.791889	0.255887	0.616066	0.849661	0.937252	0.248946	0.445197	0.277579	0.957494	0.960745	0.994519	0.951042	0.964952	0.692184	0.899419	0.964003	0.992723	0.632198	0.821869
P62937	Peptidyl-prolyl cis-trans isomerase A OS=Homo sapiens OX=9606 GN=PPIA PE=1 SV=2	0	1.03	0.951	1.049	1.019	1.02	0.89	0.958	0.964	1	0.898	1.048	0.933	0.04	-0.07	0.07	0.03	0.03	-0.17	-0.06	-0.05	0	-0.16	0.07	-0.1	0.682485	0.675095	0.403256	0.683656	0.678817	0.158713	0.342026	0.226732	0.992162	0.1428	0.710534	0.289723	0.903434	0.917721	0.791658	0.922027	0.928984	0.555641	0.728517	0.575865	0.999368	0.468033	0.948999
K7ELL7	Glucosidase 2 subunit beta OS=Homo sapiens OX=9606 GN=PRKCSH PE=1 SV=1	0	1.088	0.917	1.022	1.027	1.024	0.938	0.916	1.002	1.009	0.893	1.072	1.142	0.12	-0.13	0.03	0.04	0.03	-0.09	-0.13	0	0.01	-0.16	0.1	0.19	0.131285	0.383917	0.876391	0.572806	0.602591	0.409732	0.0807816	0.709048	0.888338	0.12762	0.506696	0.575454	0.429933	0.732097	0.982474	0.884716	0.898514	0.815749	0.336977	0.92404	0.981196	0.436124	0.853701
Q96AE4	Far upstream element-binding protein 1 OS=Homo sapiens OX=9606 GN=FUBP1 PE=1 SV=3	0	1.05	1.021	1.015	1.032	1.048	0.756	0.822	1.054	1.221	0.891	1.164	1.564	0.07	0.03	0.02	0.05	0.07	-0.4	-0.28	0.08	0.29	-0.17	0.22	0.64	0.43132	0.636706	0.986138	0.510913	0.234177	0.00136117	0.000227669	0.472701	0.00219448	0.119796	0.0856672	0.0020854	0.774989	0.898313	0.998708	0.854196	0.625782	0.016712	0.00244366	0.811224	0.0235471	0.415988	0.347256
P09874	Poly [ADP-ribose] polymerase 1 OS=Homo sapiens OX=9606 GN=PARP1 PE=1 SV=4	0	0.902	0.91	1.032	1.068	1.025	1.077	1.049	1.166	0.928	1.001	0.96	1.125	-0.15	-0.14	0.04	0.09	0.04	0.11	0.07	0.22	-0.11	0	-0.06	0.17	0.0246021	0.334269	0.682725	0.228283	0.585212	0.49287	0.495552	0.00396803	0.315218	0.978321	0.621636	0.680433	0.144103	0.686327	0.933333	0.609566	0.891625	0.868973	0.838871	0.0295571	0.722144	0.99503	0.903092
P61981	14-3-3 protein gamma OS=Homo sapiens OX=9606 GN=YWHAG PE=1 SV=2	0	0.965	1.05	1.042	0.994	1.029	0.995	1.041	0.934	0.971	0.838	0.99	0.969	-0.05	0.07	0.06	-0.01	0.04	-0.01	0.06	-0.1	-0.04	-0.25	-0.01	-0.05	0.3702	0.411491	0.507847	0.947866	0.503347	0.860114	0.583237	0.0580859	0.659471	0.0197486	0.730202	0.451838	0.728601	0.751204	0.854096	0.992053	0.85643	0.965441	0.887685	0.247711	0.930434	0.112294	0.956638
Q9BUJ2	Heterogeneous nuclear ribonucleoprotein U-like protein 1 OS=Homo sapiens OX=9606 GN=HNRNPUL1 PE=1 SV=2	0	0.962	0.996	1.012	0.997	0.987	1.015	1.031	0.989	0.967	0.977	0.934	0.761	-0.06	-0.01	0.02	0	-0.02	0.02	0.04	-0.02	-0.05	-0.03	-0.1	-0.39	0.340426	0.870548	0.94415	0.997408	0.568212	0.963277	0.707992	0.51103	0.616304	0.732362	0.32447	0.0176788	0.69895	0.967188	0.993586	0.998969	0.884417	0.991613	0.933181	0.837965	0.918824	0.944927	0.722129
P09622	Dihydrolipoyl dehydrogenase, mitochondrial OS=Homo sapiens OX=9606 GN=DLD PE=1 SV=2	0	1.01	0.984	1.026	0.993	1.011	1.063	1.007	1.033	1.026	1.076	1.026	1.086	0.01	-0.02	0.04	-0.01	0.02	0.09	0.01	0.05	0.04	0.11	0.04	0.12	0.989991	0.987855	0.790456	0.940151	0.873488	0.583944	0.952087	0.775818	0.692246	0.405311	0.91213	0.871073	0.999251	0.996605	0.959732	0.990203	0.986329	0.901567	0.986687	0.943138	0.937277	0.783639	0.991972
Q96KP4	Cytosolic non-specific dipeptidase OS=Homo sapiens OX=9606 GN=CNDP2 PE=1 SV=2	0	1.028	0.967	1.017	1.033	1.007	1.052	1.047	1.015	0.991	1.047	1.008	1.071	0.04	-0.05	0.02	0.05	0.01	0.07	0.07	0.02	-0.01	0.07	0.01	0.1	0.707786	0.835316	0.974114	0.538852	0.998844	0.664577	0.525794	0.925395	0.898904	0.628092	0.906221	0.959974	0.91133	0.960745	0.996081	0.869807	0.999831	0.919357	0.860079	0.984445	0.982967	0.903149	0.991972
Q9H4A4	Aminopeptidase B OS=Homo sapiens OX=9606 GN=RNPEP PE=1 SV=2	0	0.987	0.995	1.033	0.963	0.999	0.97	0.973	0.897	0.989	0.926	0.975	1.018	-0.02	-0.01	0.05	-0.05	0	-0.04	-0.04	-0.16	-0.02	-0.11	-0.04	0.03	0.656776	0.883984	0.668892	0.506633	0.85517	0.652485	0.593413	0.0816426	0.887952	0.789656	0.860603	0.936926	0.894787	0.968783	0.931524	0.85214	0.982237	0.919357	0.891775	0.314743	0.981196	0.96344	0.988118
P11940	Polyadenylate-binding protein 1 OS=Homo sapiens OX=9606 GN=PABPC1 PE=1 SV=2	0	0.993	1.04	0.977	1.084	0.991	1.056	0.956	0.869	1.161	1.088	0.646	0.63	-0.01	0.06	-0.03	0.12	-0.01	0.08	-0.06	-0.2	0.22	0.12	-0.63	-0.67	0.747158	0.483136	0.307361	0.113124	0.671272	0.634598	0.32686	0.000563879	0.146386	0.477331	0.00015353	0.0108367	0.926784	0.810535	0.707794	0.409218	0.925798	0.916811	0.720391	0.00547887	0.503301	0.833266	0.00179415
P30048	Thioredoxin-dependent peroxide reductase, mitochondrial OS=Homo sapiens OX=9606 GN=PRDX3 PE=1 SV=3	0	1.054	0.994	1.019	0.963	1.006	0.985	0.925	1.007	1.062	0.997	1.035	0.933	0.08	-0.01	0.03	-0.06	0.01	-0.02	-0.11	0.01	0.09	0	0.05	-0.1	0.383953	0.89032	0.940745	0.504762	0.992851	0.772126	0.117253	0.788294	0.352215	0.895909	0.828943	0.292471	0.738486	0.970702	0.993586	0.850677	0.999831	0.943132	0.425837	0.948608	0.760721	0.978972	0.986053
P49588	Alanine--tRNA ligase, cytoplasmic OS=Homo sapiens OX=9606 GN=AARS PE=1 SV=2	0	0.978	0.945	0.945	0.904	0.943	0.924	1.049	1.034	0.946	0.988	0.865	1.17	-0.03	-0.08	-0.08	-0.14	-0.09	-0.11	0.07	0.05	-0.08	-0.02	-0.21	0.23	0.527403	0.626737	0.0570097	0.0652046	0.0590702	0.322706	0.496758	0.752445	0.403188	0.803275	0.039008	0.450477	0.837382	0.895888	0.266022	0.294187	0.267604	0.753333	0.840158	0.935521	0.803551	0.964831	0.20348
F8W0P7	ATP synthase subunit beta, mitochondrial (Fragment) OS=Homo sapiens OX=9606 GN=ATP5F1B PE=1 SV=2	0	0.749	0.917	1.019	1.087	1.129	1.252	0.98	1.056	1.001	1.215	1.027	0.899	-0.42	-0.12	0.03	0.12	0.18	0.32	-0.03	0.08	0	0.28	0.04	-0.15	0.11015	0.593694	0.829372	0.626606	0.26821	0.21496	0.909664	0.648725	0.798168	0.161898	0.880769	0.561423	0.38479	0.881156	0.969646	0.906018	0.667234	0.63614	0.977917	0.902699	0.962062	0.499629	0.990797
P23381	Tryptophan--tRNA ligase, cytoplasmic OS=Homo sapiens OX=9606 GN=WARS PE=1 SV=2	0	1.026	0.991	1.011	1.032	0.988	1.101	1.02	0.982	0.991	1.007	0.957	0.929	0.04	-0.01	0.02	0.05	-0.02	0.14	0.03	-0.03	-0.01	0.01	-0.06	-0.11	0.744868	0.918899	0.912209	0.552674	0.606663	0.350073	0.858604	0.424402	0.899657	0.994731	0.432436	0.276948	0.926533	0.976468	0.988469	0.878086	0.902119	0.770092	0.972296	0.776627	0.982967	0.999345	0.813247
P09972	Fructose-bisphosphate aldolase C OS=Homo sapiens OX=9606 GN=ALDOC PE=1 SV=2	0	1.049	1.052	1.008	1.033	0.999	0.98	0.999	1.03	1.028	1.054	1.053	0.84	0.07	0.07	0.01	0.05	0	-0.03	0	0.04	0.04	0.08	0.07	-0.25	0.440946	0.399201	0.830029	0.503266	0.845457	0.730906	0.84439	0.820672	0.662494	0.564391	0.658743	0.0580447	0.783083	0.745159	0.969949	0.850355	0.981032	0.933562	0.971636	0.960213	0.930434	0.87479	0.922769
P09429	High mobility group protein B1 OS=Homo sapiens OX=9606 GN=HMGB1 PE=1 SV=3	0	1.012	0.999	1.053	0.903	0.995	1.002	0.943	0.976	0.958	0.925	0.938	0.97	0.02	0	0.07	-0.15	-0.01	0	-0.09	-0.04	-0.06	-0.11	-0.09	-0.04	0.949455	0.840079	0.344354	0.0610269	0.745349	0.917801	0.217484	0.343861	0.518655	0.279526	0.29996	0.455944	0.986451	0.961115	0.745937	0.281968	0.952478	0.981306	0.59922	0.706164	0.871387	0.668894	0.697392
Q71U36	Tubulin alpha-1A chain OS=Homo sapiens OX=9606 GN=TUBA1A PE=1 SV=1	0	0.886	1.09	1.021	1.023	1.092	1.109	1.03	1.03	0.983	1.037	0.933	1.305	-0.17	0.12	0.03	0.03	0.13	0.15	0.04	0.04	-0.02	0.05	-0.1	0.38	0.0353971	0.195729	0.770133	0.790666	0.150442	0.390022	0.765136	0.845029	0.971181	0.682248	0.537929	0.219545	0.187577	0.512686	0.956423	0.953323	0.495392	0.800319	0.948415	0.964003	0.999311	0.927175	0.868025
P26368	Splicing factor U2AF 65 kDa subunit OS=Homo sapiens OX=9606 GN=U2AF2 PE=1 SV=4	0	1.02	1.034	0.982	1.001	0.971	1.02	0.893	0.864	0.711	0.714	0.632	0.747	0.03	0.05	-0.03	0	-0.04	0.03	-0.16	-0.21	-0.49	-0.49	-0.66	-0.42	0.827049	0.531316	0.372739	0.938744	0.305169	0.924952	0.0273252	0.000338741	1.09156e-05	0.00106028	2.02617e-06	0.141276	0.953944	0.849817	0.769395	0.989626	0.706693	0.983133	0.153186	0.00347838	0.000174006	0.0089829	2.8661e-05
F8W6I7	Heterogeneous nuclear ribonucleoprotein A1 OS=Homo sapiens OX=9606 GN=HNRNPA1 PE=1 SV=2	0	0.996	1.049	0.966	0.936	0.955	0.84	0.894	0.745	0.876	0.87	0.792	0.748	-0.01	0.07	-0.05	-0.09	-0.07	-0.25	-0.16	-0.42	-0.19	-0.2	-0.34	-0.42	0.797966	0.415764	0.18449	0.236025	0.134078	0.0410478	0.0301247	1.17912e-11	0.0449825	0.0618886	0.00141953	0.00478034	0.941679	0.754657	0.550639	0.619555	0.456733	0.241834	0.164162	2.39741e-10	0.246629	0.269124	0.013713
P00491	Purine nucleoside phosphorylase OS=Homo sapiens OX=9606 GN=PNP PE=1 SV=2	0	1.042	0.996	1.031	1.057	0.996	1.102	1.074	1.026	0.968	1.067	0.985	0.692	0.06	-0.01	0.04	0.08	-0.01	0.14	0.1	0.04	-0.05	0.09	-0.02	-0.53	0.51803	0.870558	0.69757	0.274029	0.77891	0.345516	0.273022	0.894332	0.629701	0.462352	0.752633	0.00876496	0.833802	0.967188	0.937837	0.664945	0.962565	0.768397	0.669129	0.977666	0.922713	0.824127	0.965571
P60842	Eukaryotic initiation factor 4A-I OS=Homo sapiens OX=9606 GN=EIF4A1 PE=1 SV=1	0	0.95	0.845	0.942	0.855	1.017	0.93	0.992	1.051	0.868	0.97	0.859	1.173	-0.07	-0.24	-0.09	-0.23	0.02	-0.1	-0.01	0.07	-0.2	-0.04	-0.22	0.23	0.223568	0.0597216	0.0485439	0.00356951	0.75468	0.430042	0.713527	0.552385	0.0742201	0.763966	0.0940053	0.522158	0.571306	0.235279	0.238364	0.0303989	0.954894	0.8301	0.935249	0.856997	0.344549	0.955079	0.366955
P31947	14-3-3 protein sigma OS=Homo sapiens OX=9606 GN=SFN PE=1 SV=1	0	0.99	0.932	1.071	1	1.022	0.799	0.775	1.059	1.156	0.896	1.208	1.411	-0.01	-0.1	0.1	0	0.03	-0.32	-0.37	0.08	0.21	-0.16	0.27	0.5	0.704314	0.508499	0.168071	0.952645	0.631293	0.00968432	2.26401e-06	0.408197	0.0260713	0.135903	0.0283527	0.0239982	0.91116	0.832233	0.524902	0.992743	0.912288	0.0833655	3.16597e-05	0.762553	0.172797	0.455637	0.161137
P50395	Rab GDP dissociation inhibitor beta OS=Homo sapiens OX=9606 GN=GDI2 PE=1 SV=2	0	0.947	0.775	0.732	0.45	0.639	0.737	1.044	1.114	0.92	0.956	0.675	1.063	-0.08	-0.37	-0.45	-1.15	-0.65	-0.44	0.06	0.16	-0.12	-0.07	-0.57	0.09	0.201154	0.00297971	1e-17	1e-17	1e-17	0.000520283	0.556945	0.0547304	0.207188	0.503372	1.73884e-07	0.992652	0.536064	0.0218449	2.93122e-16	2.65912e-16	2.60957e-16	0.00690041	0.876072	0.237991	0.606052	0.838467	2.69326e-06
Q13885	Tubulin beta-2A chain OS=Homo sapiens OX=9606 GN=TUBB2A PE=1 SV=1	0	1.068	1.069	0.81	1.774	2.467	1.272	1.031	1.267	0.836	0.929	0.878	2.272	0.09	0.1	-0.3	0.83	1.3	0.35	0.04	0.34	-0.26	-0.11	-0.19	1.18	0.260609	0.293339	2.85375e-09	1e-17	1e-17	0.026625	0.760723	0.000354485	0.0239135	0.458268	0.147178	2.30518e-06	0.62126	0.6452	6.4497e-08	2.65912e-16	2.60957e-16	0.178743	0.946844	0.00363007	0.162275	0.820052	0.485485
A0A0C4DGB5	Calpastatin OS=Homo sapiens OX=9606 GN=CAST PE=1 SV=1	0	1.008	0.927	1.047	0.989	1.019	0.918	0.951	1.047	1.097	1.013	1.189	1.193	0.01	-0.11	0.07	-0.02	0.03	-0.12	-0.07	0.07	0.13	0.02	0.25	0.25	0.95108	0.462907	0.545264	0.877746	0.694722	0.345764	0.280274	0.565786	0.154562	0.9387	0.0465771	0.36232	0.986451	0.792473	0.87156	0.973522	0.93471	0.768397	0.678669	0.862498	0.515595	0.987646	0.23029
Q15029	116 kDa U5 small nuclear ribonucleoprotein component OS=Homo sapiens OX=9606 GN=EFTUD2 PE=1 SV=1	0	1.024	1.138	1.001	1.019	1.021	1.068	1.047	1.102	0.973	1.067	0.888	1.149	0.03	0.19	0	0.03	0.03	0.1	0.07	0.14	-0.04	0.09	-0.17	0.2	0.78866	0.0675661	0.769209	0.725873	0.642558	0.561347	0.617651	0.179289	0.895446	0.450153	0.203329	0.579765	0.939098	0.257049	0.956362	0.940123	0.917275	0.895184	0.899613	0.507002	0.982827	0.81471	0.57982
Q32MZ4	Leucine-rich repeat flightless-interacting protein 1 OS=Homo sapiens OX=9606 GN=LRRFIP1 PE=1 SV=2	0	1.072	1.005	1.06	1.03	0.987	0.965	0.99	1.055	1.001	1.097	1.1	1.107	0.1	0.01	0.08	0.04	-0.02	-0.05	-0.01	0.08	0	0.13	0.14	0.15	0.23029	0.78124	0.264316	0.539787	0.586058	0.604126	0.723328	0.460863	0.980095	0.280294	0.31854	0.755891	0.581237	0.952911	0.658583	0.870342	0.892012	0.90774	0.938226	0.802837	0.999311	0.668905	0.715103
Q16531	DNA damage-binding protein 1 OS=Homo sapiens OX=9606 GN=DDB1 PE=1 SV=1	0	0.997	0.942	1.022	0.965	0.999	1.121	1.135	0.944	0.922	0.886	0.826	0.889	0	-0.09	0.03	-0.05	0	0.16	0.18	-0.08	-0.12	-0.17	-0.28	-0.17	0.813006	0.596145	0.857386	0.552173	0.836978	0.261203	0.0371856	0.0967758	0.238505	0.150388	0.02217	0.284945	0.94759	0.881656	0.979518	0.877775	0.979084	0.697724	0.193239	0.355352	0.64267	0.482138	0.133768
P29966	Myristoylated alanine-rich C-kinase substrate OS=Homo sapiens OX=9606 GN=MARCKS PE=1 SV=4	0	1.088	1.062	1.092	0.982	1.003	1.037	0.945	1.092	1.167	1.13	1.03	1.16	0.12	0.09	0.13	-0.03	0	0.05	-0.08	0.13	0.22	0.18	0.04	0.21	0.133787	0.337941	0.0596288	0.766361	0.946513	0.784435	0.236501	0.135039	0.0181944	0.143358	0.87792	0.491003	0.433092	0.687909	0.273927	0.951042	0.993851	0.946211	0.626877	0.432735	0.131853	0.468941	0.989783
P31946	14-3-3 protein beta/alpha OS=Homo sapiens OX=9606 GN=YWHAB PE=1 SV=3	0	1.026	1.037	1.037	1.012	0.969	1.074	1.076	0.953	0.991	0.921	1.024	0.802	0.04	0.05	0.05	0.02	-0.05	0.1	0.11	-0.07	-0.01	-0.12	0.03	-0.32	0.744193	0.505012	0.590732	0.776658	0.277577	0.507494	0.261583	0.14342	0.898273	0.256346	0.937002	0.0235059	0.926533	0.829176	0.893274	0.951659	0.676914	0.871612	0.655341	0.445325	0.982967	0.640718	0.993647
Q9P2M7	Cingulin OS=Homo sapiens OX=9606 GN=CGN PE=1 SV=2	0	1.037	0.942	1.082	1.019	1.009	1.023	1.022	1.004	1.014	1.063	1.01	1.095	0.05	-0.09	0.11	0.03	0.01	0.03	0.03	0.01	0.02	0.09	0.01	0.13	0.59154	0.599379	0.098177	0.676419	0.931898	0.904778	0.833739	0.748881	0.826176	0.496702	0.925229	0.820917	0.868138	0.883094	0.383704	0.92031	0.993851	0.976425	0.969461	0.933382	0.966718	0.835326	0.991972
O43852	Calumenin OS=Homo sapiens OX=9606 GN=CALU PE=1 SV=2	0	1.093	1.054	1.043	0.984	1.023	1.13	1.03	0.987	1.006	1.104	1.023	1.081	0.13	0.08	0.06	-0.02	0.03	0.18	0.04	-0.02	0.01	0.14	0.03	0.11	0.111579	0.386289	0.496026	0.816992	0.61048	0.224104	0.731786	0.480501	0.922546	0.245698	0.949392	0.90382	0.387828	0.73456	0.845926	0.957169	0.904426	0.648105	0.940039	0.818305	0.988187	0.628836	0.994123
P16989	Y-box-binding protein 3 OS=Homo sapiens OX=9606 GN=YBX3 PE=1 SV=4	0	1.053	0.995	1.051	1.102	1.046	1.021	1.05	0.91	1.017	0.995	0.926	0.994	0.07	-0.01	0.07	0.14	0.07	0.03	0.07	-0.14	0.02	-0.01	-0.11	-0.01	0.392908	0.880901	0.4647	0.0969881	0.249147	0.91626	0.489487	0.0137593	0.78745	0.875775	0.230131	0.582862	0.744855	0.96825	0.829493	0.375755	0.642556	0.980473	0.833846	0.0842234	0.962027	0.975181	0.613059
Q02252	Methylmalonate-semialdehyde dehydrogenase [acylating], mitochondrial OS=Homo sapiens OX=9606 GN=ALDH6A1 PE=1 SV=2	0	1.041	0.994	1.054	1.082	1.105	1.366	1.228	1.808	1.025	1.084	0.839	1.08	0.06	-0.01	0.08	0.11	0.14	0.45	0.3	0.85	0.04	0.12	-0.25	0.11	0.534396	0.892185	0.338799	0.122001	0.00623764	0.000981114	0.000479253	1e-17	0.697367	0.354686	0.0138196	0.910593	0.839987	0.971748	0.739518	0.427699	0.0478943	0.0124202	0.00469013	2.21842e-16	0.938306	0.749376	0.0919043
Q9BWD1	Acetyl-CoA acetyltransferase, cytosolic OS=Homo sapiens OX=9606 GN=ACAT2 PE=1 SV=2	0	0.987	0.984	1.059	1.066	0.946	1.121	1.03	1.057	0.98	1.065	1.02	1.015	-0.02	-0.02	0.08	0.09	-0.08	0.16	0.04	0.08	-0.03	0.09	0.03	0.02	0.658916	0.994308	0.280388	0.204317	0.0770321	0.260663	0.729256	0.435953	0.770724	0.483189	0.971347	0.705549	0.896066	0.998421	0.675328	0.572665	0.318998	0.69677	0.939188	0.78647	0.960592	0.835326	0.998388
P53396	ATP-citrate synthase OS=Homo sapiens OX=9606 GN=ACLY PE=1 SV=3	0	0.991	0.987	0.926	0.945	1.17	1.021	0.899	1.598	1.038	0.996	0.887	1.541	-0.01	-0.02	-0.11	-0.08	0.23	0.03	-0.15	0.68	0.05	-0.01	-0.17	0.62	0.712305	0.956679	0.0215859	0.383466	0.00174869	0.864417	0.129228	1.44773e-12	0.629766	0.993251	0.173145	0.0108702	0.912892	0.98878	0.131693	0.7659	0.0162079	0.966507	0.454166	3.06596e-11	0.922713	0.99933	0.535485
E7EVY3	Calpastatin OS=Homo sapiens OX=9606 GN=CAST PE=1 SV=1	0	0.001	1.249	0.001	0.81	1000	0.786	0.931	0.39	0.683	1.056	0.941	1.147	-9.97	0.32	-9.97	-0.3	9.97	-0.35	-0.1	-1.36	-0.55	0.08	-0.09	0.2	1e-17	0.0568041	1e-17	0.390472	1e-17	0.379079	0.66571	5.27368e-06	0.0340953	0.642474	0.828013	0.681798	3.64259e-16	0.22702	2.93122e-16	0.770688	2.60957e-16	0.794503	0.921372	7.37592e-05	0.202267	0.9086	0.985476
Q14444	Caprin-1 OS=Homo sapiens OX=9606 GN=CAPRIN1 PE=1 SV=2	0	1.035	1.042	1.022	1.034	1.023	1.11	1.067	1.038	0.969	1.125	0.971	1.093	0.05	0.06	0.03	0.05	0.03	0.15	0.09	0.05	-0.05	0.17	-0.04	0.13	0.612315	0.469064	0.864073	0.49649	0.621569	0.30546	0.32362	0.6988	0.634379	0.159572	0.54723	0.83098	0.876096	0.796901	0.979584	0.850174	0.908339	0.739561	0.71808	0.917292	0.923984	0.496953	0.873098
P13797	Plastin-3 OS=Homo sapiens OX=9606 GN=PLS3 PE=1 SV=4	0	1.061	0.995	1.011	0.979	0.991	0.799	0.961	0.948	0.964	0.936	0.932	1.026	0.09	-0.01	0.02	-0.03	-0.01	-0.32	-0.06	-0.08	-0.05	-0.1	-0.1	0.04	0.315663	0.882463	0.898275	0.731091	0.662643	0.0216752	0.401646	0.257157	0.654932	0.488618	0.393004	0.884176	0.680157	0.968451	0.986631	0.941391	0.924555	0.155205	0.775903	0.612602	0.9297	0.835326	0.782054
Q8NC51	Plasminogen activator inhibitor 1 RNA-binding protein OS=Homo sapiens OX=9606 GN=SERBP1 PE=1 SV=2	0	1.087	1.039	1.042	1.04	1.1	1.052	1.005	1.003	1.044	1.061	0.999	1.152	0.12	0.05	0.06	0.06	0.14	0.07	0.01	0	0.06	0.09	0	0.2	0.138035	0.492678	0.498104	0.42345	0.0091005	0.664213	0.928356	0.732215	0.507634	0.508268	0.818859	0.529071	0.441041	0.819287	0.847591	0.798625	0.0655282	0.919357	0.981449	0.931841	0.866291	0.840353	0.983701
G5E972	Lamina-associated polypeptide 2, isoforms beta/gamma OS=Homo sapiens OX=9606 GN=TMPO PE=1 SV=1	0	0.672	1.61	2.785	1.195	0.895	0.816	0.152	1.162	1.083	0.846	0.931	1.058	-0.57	0.69	1.48	0.26	-0.16	-0.29	-2.71	0.22	0.12	-0.24	-0.1	0.08	0.0055981	0.000843108	4.68797e-06	0.496169	0.352281	0.261396	1e-17	0.187655	0.340132	0.356076	0.615204	0.965602	0.0462384	0.00748753	8.21568e-05	0.850174	0.74711	0.697875	1.93055e-16	0.520183	0.747515	0.750847	0.902223
E9PK25	Cofilin-1 OS=Homo sapiens OX=9606 GN=CFL1 PE=1 SV=1	0	1.001	0.949	1.016	0.995	0.998	0.945	1.046	1.01	1.007	0.983	1.027	0.947	0	-0.08	0.02	-0.01	0	-0.08	0.06	0.01	0.01	-0.03	0.04	-0.08	0.869	0.65957	0.997207	0.964361	0.817269	0.454406	0.536296	0.838894	0.909651	0.753724	0.901813	0.348646	0.963522	0.910829	0.999898	0.993713	0.973219	0.845736	0.864384	0.962923	0.985515	0.952017	0.991972
Q9UMS4	Pre-mRNA-processing factor 19 OS=Homo sapiens OX=9606 GN=PRPF19 PE=1 SV=1	0	0.936	0.978	0.983	1.067	0.999	1.041	1.085	1.06	1.01	0.924	0.867	1.189	-0.1	-0.03	-0.02	0.09	0	0.06	0.12	0.08	0.01	-0.11	-0.21	0.25	0.131192	0.95309	0.390765	0.201101	0.857253	0.752836	0.22722	0.440723	0.752521	0.597813	0.138927	0.47334	0.429751	0.988398	0.780381	0.566964	0.983233	0.940674	0.612409	0.789356	0.957225	0.89202	0.469724
P13010	X-ray repair cross-complementing protein 5 OS=Homo sapiens OX=9606 GN=XRCC5 PE=1 SV=3	0	0.956	1.002	0.938	1.009	1.01	0.955	1.061	1.041	0.904	0.954	0.936	1.095	-0.07	0	-0.09	0.01	0.01	-0.07	0.09	0.06	-0.15	-0.07	-0.09	0.13	0.275439	0.811095	0.0375439	0.824161	0.895822	0.601223	0.47345	0.616471	0.230583	0.660325	0.432216	0.793673	0.641357	0.958946	0.19826	0.958358	0.989828	0.90525	0.8208	0.890219	0.634966	0.920592	0.813108
P08727	Keratin, type I cytoskeletal 19 OS=Homo sapiens OX=9606 GN=KRT19 PE=1 SV=4	0	0.984	0.947	0.981	0.91	0.991	0.977	0.978	0.925	0.979	0.953	0.962	0.877	-0.02	-0.08	-0.03	-0.14	-0.01	-0.03	-0.03	-0.11	-0.03	-0.07	-0.06	-0.19	0.616784	0.636843	0.367224	0.0841342	0.668221	0.705106	0.563379	0.0354556	0.749158	0.480778	0.474161	0.121009	0.876403	0.898313	0.766295	0.346096	0.92576	0.924003	0.878344	0.169386	0.956051	0.834099	0.839872
Q06830	Peroxiredoxin-1 OS=Homo sapiens OX=9606 GN=PRDX1 PE=1 SV=1	0	0.976	0.978	1.018	0.987	1.025	0.959	1	1.002	1.063	0.959	1.081	1.097	-0.03	-0.03	0.03	-0.02	0.04	-0.06	0	0	0.09	-0.06	0.11	0.13	0.508467	0.950842	0.947282	0.849419	0.571427	0.560673	0.861577	0.716151	0.345369	0.532166	0.442657	0.811289	0.826357	0.988219	0.993586	0.967093	0.884595	0.894807	0.972631	0.926234	0.754183	0.856898	0.821649
Q13435	Splicing factor 3B subunit 2 OS=Homo sapiens OX=9606 GN=SF3B2 PE=1 SV=2	0	1.016	1.018	1.008	0.952	0.986	1.064	0.981	0.984	0.964	0.958	0.995	1.087	0.02	0.03	0.01	-0.07	-0.02	0.09	-0.03	-0.02	-0.05	-0.06	-0.01	0.12	0.885218	0.661561	0.846838	0.381103	0.56264	0.576533	0.59729	0.443829	0.578404	0.520589	0.773456	0.864673	0.968414	0.911417	0.975866	0.76433	0.883667	0.900247	0.893093	0.791508	0.90312	0.847578	0.968914
P27348	14-3-3 protein theta OS=Homo sapiens OX=9606 GN=YWHAQ PE=1 SV=1	0	0.99	0.953	1.023	0.964	0.953	0.767	0.873	0.896	1.084	0.822	1.181	1.225	-0.01	-0.07	0.03	-0.05	-0.07	-0.38	-0.2	-0.16	0.12	-0.28	0.24	0.29	0.705184	0.698196	0.853877	0.519883	0.118563	0.00243213	0.00911048	0.0052535	0.213618	0.00979282	0.0580591	0.260884	0.91116	0.923298	0.978968	0.859615	0.422898	0.0268859	0.0632312	0.0373208	0.615989	0.0637006	0.266064
Q32Q12	Nucleoside diphosphate kinase OS=Homo sapiens OX=9606 GN=NME1-NME2 PE=1 SV=1	0	1.006	1.07	1.005	1.012	1.005	1.106	1.02	1.061	1.046	1.032	1	0.985	0.01	0.1	0.01	0.02	0.01	0.14	0.03	0.09	0.06	0.05	0	-0.02	0.942971	0.288722	0.78707	0.783935	0.97266	0.32859	0.865286	0.380177	0.490178	0.75512	0.82473	0.534222	0.985726	0.639918	0.959456	0.952746	0.995601	0.756188	0.973818	0.737	0.856354	0.952372	0.984527
Q12931	Heat shock protein 75 kDa, mitochondrial OS=Homo sapiens OX=9606 GN=TRAP1 PE=1 SV=3	0	0.968	0.904	0.926	0.861	0.924	0.897	1.025	1.067	0.855	0.943	0.853	1.201	-0.05	-0.15	-0.11	-0.22	-0.11	-0.16	0.04	0.09	-0.23	-0.09	-0.23	0.26	0.400575	0.294775	0.0154041	0.00542168	0.0298629	0.25898	0.856294	0.430131	0.0463483	0.472893	0.0498898	0.377878	0.749117	0.645778	0.102895	0.043844	0.160615	0.696239	0.971636	0.782519	0.251336	0.829215	0.24108
O43175	D-3-phosphoglycerate dehydrogenase OS=Homo sapiens OX=9606 GN=PHGDH PE=1 SV=4	0	0.925	0.853	0.872	0.767	0.888	0.714	0.903	1.015	0.846	0.828	0.838	1.012	-0.11	-0.23	-0.2	-0.38	-0.17	-0.49	-0.15	0.02	-0.24	-0.27	-0.26	0.02	0.0802685	0.077137	0.00013323	4.76644e-06	0.000957138	0.00798632	0.341322	0.887907	0.383598	0.407517	0.344798	0.82512	0.321581	0.282342	0.00183612	7.09054e-05	0.00949348	0.0712212	0.728517	0.975478	0.787627	0.785532	0.745024
P78371	T-complex protein 1 subunit beta OS=Homo sapiens OX=9606 GN=CCT2 PE=1 SV=4	0	0.995	1.134	0.962	1.061	0.966	0.987	1.015	1.078	0.928	0.964	0.921	1.087	-0.01	0.18	-0.06	0.08	-0.05	-0.02	0.02	0.11	-0.11	-0.05	-0.12	0.12	0.785318	0.0743522	0.151153	0.244174	0.247313	0.790238	0.929504	0.221323	0.256413	0.572534	0.206345	0.866223	0.938806	0.276138	0.492708	0.632206	0.640565	0.948393	0.981784	0.568429	0.664474	0.879228	0.584362
P30086	Phosphatidylethanolamine-binding protein 1 OS=Homo sapiens OX=9606 GN=PEBP1 PE=1 SV=3	0	1.022	1.023	0.978	0.968	1.03	0.99	0.998	1.029	0.997	1.03	0.979	0.997	0.03	0.03	-0.03	-0.05	0.04	-0.02	0	0.04	0	0.04	-0.03	0	0.797294	0.615792	0.315418	0.575477	0.493067	0.80942	0.830958	0.842364	0.969562	0.780869	0.621	0.598074	0.941679	0.891922	0.71722	0.88613	0.851376	0.956498	0.968134	0.964003	0.999311	0.961035	0.903092
Q9Y520	Protein PRRC2C OS=Homo sapiens OX=9606 GN=PRRC2C PE=1 SV=4	0	1.015	0.872	1.02	1.05	1.04	1.002	0.971	1.001	0.982	0.977	1.025	1.076	0.02	-0.2	0.03	0.07	0.06	0	-0.04	0	-0.03	-0.03	0.04	0.11	0.879408	0.13619	0.777125	0.585604	0.453099	0.98732	0.613764	0.811983	0.867132	0.822023	0.910658	0.888389	0.96681	0.40903	0.958153	0.890546	0.831364	0.996083	0.899419	0.957853	0.978423	0.966977	0.991972
P13804	Electron transfer flavoprotein subunit alpha, mitochondrial OS=Homo sapiens OX=9606 GN=ETFA PE=1 SV=1	0	1.032	1.019	1.023	1.056	1.01	1.098	1.08	1.052	0.986	1.002	0.866	0.975	0.05	0.03	0.03	0.08	0.01	0.14	0.11	0.07	-0.02	0	-0.21	-0.04	0.654194	0.657384	0.859998	0.276797	0.894797	0.365763	0.228888	0.489703	0.870707	0.948778	0.0881081	0.651956	0.892905	0.909848	0.979567	0.669991	0.989343	0.785667	0.61436	0.82548	0.979323	0.988534	0.352369
E7EX17	Eukaryotic translation initiation factor 4B OS=Homo sapiens OX=9606 GN=EIF4B PE=1 SV=1	0	1.066	1.088	1.05	1.002	1.049	1.058	1.056	1.006	1.043	1.134	0.971	1.023	0.09	0.12	0.07	0	0.07	0.08	0.08	0.01	0.06	0.18	-0.04	0.03	0.271915	0.204539	0.388795	0.930521	0.223463	0.618838	0.423342	0.782998	0.514188	0.131571	0.551126	0.750419	0.636661	0.525867	0.779684	0.987182	0.610831	0.911664	0.788294	0.946309	0.868595	0.44712	0.876166
F5GZS6	4F2 cell-surface antigen heavy chain OS=Homo sapiens OX=9606 GN=SLC3A2 PE=1 SV=1	0	0.984	0.852	0.931	0.864	0.975	0.884	0.954	0.902	0.908	0.84	0.942	0.935	-0.02	-0.23	-0.1	-0.21	-0.04	-0.18	-0.07	-0.15	-0.14	-0.25	-0.09	-0.1	0.612029	0.0742561	0.0230903	0.00666467	0.37308	0.139588	0.30934	0.00811219	0.144453	0.0213558	0.328848	0.297987	0.876096	0.27587	0.138171	0.052416	0.764518	0.523334	0.708356	0.0540656	0.500377	0.119843	0.72619
Q01105	Protein SET OS=Homo sapiens OX=9606 GN=SET PE=1 SV=3	0	1.004	0.995	1.028	1.005	0.983	1.069	1.028	1.04	0.994	1.066	1.007	1.039	0.01	-0.01	0.04	0.01	-0.03	0.1	0.04	0.06	-0.01	0.09	0.01	0.05	0.921768	0.882968	0.747222	0.875036	0.497642	0.54392	0.749291	0.657713	0.938101	0.47058	0.891825	0.844541	0.97732	0.968592	0.95387	0.972882	0.852743	0.887801	0.945171	0.906144	0.992723	0.827561	0.991757
Q02790	Peptidyl-prolyl cis-trans isomerase FKBP4 OS=Homo sapiens OX=9606 GN=FKBP4 PE=1 SV=3	0	0.994	0.924	1.004	0.952	0.978	0.992	1.072	1.057	0.908	1.004	0.919	1.196	-0.01	-0.11	0.01	-0.07	-0.03	-0.01	0.1	0.08	-0.14	0.01	-0.12	0.26	0.761154	0.442197	0.761317	0.381387	0.42838	0.839286	0.376583	0.500235	0.233679	0.965048	0.274413	0.448916	0.930853	0.774755	0.955098	0.764767	0.811568	0.962469	0.7543	0.82883	0.636179	0.992025	0.66502
B4DUR8	T-complex protein 1 subunit gamma OS=Homo sapiens OX=9606 GN=CCT3 PE=1 SV=1	0	0.944	1.093	0.949	1.104	0.904	0.926	1.091	1.075	0.865	0.851	0.798	1.308	-0.08	0.13	-0.08	0.14	-0.15	-0.11	0.13	0.1	-0.21	-0.23	-0.32	0.39	0.185616	0.185715	0.0733808	0.0541924	0.00780162	0.449035	0.332199	0.462631	0.289137	0.374651	0.040932	0.33209	0.513229	0.497739	0.315164	0.258802	0.0577734	0.844812	0.724118	0.804042	0.696396	0.760646	0.211717
Q13428	Treacle protein OS=Homo sapiens OX=9606 GN=TCOF1 PE=1 SV=3	0	1.053	1.081	1	1.075	1	1.013	0.973	0.974	0.95	1.023	0.991	1.124	0.07	0.11	0	0.1	0	0.02	-0.04	-0.04	-0.07	0.03	-0.01	0.17	0.487757	0.2356	0.967252	0.33153	0.951418	0.923339	0.534554	0.423369	0.473867	0.796127	0.74094	0.665985	0.814486	0.572475	0.995933	0.724745	0.993851	0.982334	0.864042	0.776627	0.849225	0.964732	0.962294
O15355	Protein phosphatase 1G OS=Homo sapiens OX=9606 GN=PPM1G PE=1 SV=1	0	1.015	0.886	1.056	0.972	1.026	0.936	1.029	0.984	1.009	0.993	1.092	1.08	0.02	-0.17	0.08	-0.04	0.04	-0.1	0.04	-0.02	0.01	-0.01	0.13	0.11	0.904661	0.194081	0.374278	0.675687	0.566515	0.430323	0.777371	0.475777	0.887187	0.852346	0.366482	0.906627	0.973839	0.5108	0.769708	0.92031	0.884417	0.830362	0.950959	0.81488	0.981196	0.971268	0.763675
P26583	High mobility group protein B2 OS=Homo sapiens OX=9606 GN=HMGB2 PE=1 SV=2	0	0.943	1.027	1.059	0.959	1.007	0.998	1.001	0.985	0.96	1.009	0.955	0.982	-0.08	0.04	0.08	-0.06	0.01	0	0	-0.02	-0.06	0.01	-0.07	-0.03	0.178638	0.589267	0.271337	0.456113	0.979823	0.885399	0.867479	0.455817	0.538023	0.983573	0.419824	0.515738	0.500421	0.879185	0.665979	0.828518	0.998028	0.971305	0.973842	0.79861	0.885532	0.996082	0.804914
F5H5D3	Tubulin alpha chain OS=Homo sapiens OX=9606 GN=TUBA1C PE=1 SV=1	0	0.8	1.027	0.873	0.994	1.083	1.789	0.849	1.061	0.864	1.121	1000	0.851	-0.32	0.04	-0.2	-0.01	0.12	0.84	-0.24	0.09	-0.21	0.17	9.97	-0.23	0.000632528	0.667604	0.18277	0.988962	0.482154	0.00394904	0.345001	0.710718	0.484177	0.445004	1e-17	0.625701	0.00731111	0.913813	0.548979	0.997627	0.847362	0.0399312	0.729559	0.92435	0.853853	0.810036	1.91537e-16
P24752	Acetyl-CoA acetyltransferase, mitochondrial OS=Homo sapiens OX=9606 GN=ACAT1 PE=1 SV=1	0	0.973	0.957	0.995	0.904	0.967	0.924	0.973	1.076	0.996	0.924	0.763	1.102	-0.04	-0.06	-0.01	-0.15	-0.05	-0.11	-0.04	0.11	-0.01	-0.11	-0.39	0.14	0.461497	0.742714	0.594574	0.10054	0.532321	0.460549	0.686558	0.454024	0.861547	0.682795	0.0159439	0.838767	0.795132	0.944767	0.893785	0.381927	0.869917	0.846731	0.928182	0.796733	0.978423	0.92756	0.102207
Q13283	Ras GTPase-activating protein-binding protein 1 OS=Homo sapiens OX=9606 GN=G3BP1 PE=1 SV=1	0	1.044	1.023	1.016	1.037	0.962	1.018	0.984	0.955	1.015	0.916	0.971	0.89	0.06	0.03	0.02	0.05	-0.06	0.03	-0.02	-0.07	0.02	-0.13	-0.04	-0.17	0.500294	0.620637	0.990899	0.458579	0.204895	0.934639	0.623059	0.222661	0.838142	0.283487	0.595227	0.204542	0.822216	0.893392	0.999898	0.828645	0.583901	0.987073	0.901541	0.569688	0.970869	0.672431	0.895373
P17987	T-complex protein 1 subunit alpha OS=Homo sapiens OX=9606 GN=TCP1 PE=1 SV=1	0	0.993	1.063	0.972	1.081	0.969	0.891	1.014	0.92	0.926	0.929	0.901	1.106	-0.01	0.09	-0.04	0.11	-0.04	-0.17	0.02	-0.12	-0.11	-0.11	-0.15	0.15	0.748428	0.331124	0.250748	0.129312	0.286139	0.163756	0.947555	0.0297196	0.242116	0.371998	0.12154	0.787843	0.927364	0.68477	0.644247	0.442187	0.68432	0.564909	0.986687	0.149909	0.647608	0.759349	0.434518
P38606	V-type proton ATPase catalytic subunit A OS=Homo sapiens OX=9606 GN=ATP6V1A PE=1 SV=2	0	1.015	1.056	0.987	1.084	1.011	1.173	1.009	1.006	0.95	0.972	0.846	0.944	0.02	0.08	-0.02	0.12	0.02	0.23	0.01	0.01	-0.07	-0.04	-0.24	-0.08	0.917159	0.373023	0.583547	0.205979	0.829178	0.143542	0.927839	0.880645	0.742576	0.967862	0.251611	0.707494	0.976323	0.722412	0.890275	0.575483	0.976767	0.530024	0.981449	0.974445	0.953222	0.992025	0.636489
Q13509	Tubulin beta-3 chain OS=Homo sapiens OX=9606 GN=TUBB3 PE=1 SV=2	0	0.965	0.895	0.884	0.804	1.005	0.885	0.893	1.035	0.953	1.003	1.023	1.326	-0.05	-0.16	-0.18	-0.32	0.01	-0.18	-0.16	0.05	-0.07	0	0.03	0.41	0.375106	0.239961	0.0147182	0.0020716	0.877006	0.673576	0.0822912	0.824286	0.794408	0.869037	0.885667	0.327099	0.731937	0.579418	0.0996887	0.0189606	0.986329	0.919357	0.341228	0.961057	0.962027	0.974173	0.991757
Q9UQ80	Proliferation-associated protein 2G4 OS=Homo sapiens OX=9606 GN=PA2G4 PE=1 SV=3	0	0.985	0.976	1.009	0.985	1.022	1.092	1.092	1.096	0.927	1.049	0.914	1.09	-0.02	-0.04	0.01	-0.02	0.03	0.13	0.13	0.13	-0.11	0.07	-0.13	0.12	0.635269	0.925942	0.865324	0.823703	0.647701	0.400245	0.166088	0.138906	0.297426	0.617957	0.249998	0.844546	0.884034	0.979995	0.979584	0.958358	0.919498	0.809144	0.527056	0.437495	0.704685	0.896898	0.633854
Q07065	Cytoskeleton-associated protein 4 OS=Homo sapiens OX=9606 GN=CKAP4 PE=1 SV=2	0	1.084	0.971	1.021	0.998	1.026	1.078	1.031	1.043	1.02	1.051	1.075	1.153	0.12	-0.04	0.03	0	0.04	0.11	0.04	0.06	0.03	0.07	0.1	0.2	0.150922	0.875387	0.886248	0.993224	0.560665	0.486948	0.70706	0.619638	0.748815	0.590985	0.484157	0.524323	0.460908	0.967743	0.986499	0.99834	0.883661	0.865096	0.933181	0.892069	0.95599	0.888779	0.844363
P31150	Rab GDP dissociation inhibitor alpha OS=Homo sapiens OX=9606 GN=GDI1 PE=1 SV=2	0	1.036	0.871	0.906	0.712	0.881	0.896	1.037	1.079	0.79	1.009	0.856	0.935	0.05	-0.2	-0.14	-0.49	-0.18	-0.16	0.05	0.11	-0.34	0.01	-0.22	-0.1	0.595833	0.13106	0.00576813	9.02293e-08	0.00226511	0.292634	0.695083	0.359342	0.0303476	0.820075	0.0888679	0.494341	0.871264	0.396093	0.0490546	1.64383e-06	0.0202411	0.730069	0.929928	0.718045	0.188695	0.966977	0.354158
Q92896	Golgi apparatus protein 1 OS=Homo sapiens OX=9606 GN=GLG1 PE=1 SV=2	0	1.059	1.033	1.034	1.08	0.988	1.051	1.103	0.991	1.046	1.032	1.09	0.926	0.08	0.05	0.05	0.11	-0.02	0.07	0.14	-0.01	0.06	0.05	0.12	-0.11	0.330877	0.536179	0.687495	0.251068	0.851714	0.664183	0.196526	0.752273	0.542424	0.681556	0.411415	0.426612	0.690571	0.853073	0.933976	0.642828	0.981361	0.919357	0.56954	0.935478	0.888055	0.927175	0.797377
P54819	Adenylate kinase 2, mitochondrial OS=Homo sapiens OX=9606 GN=AK2 PE=1 SV=2	0	1.056	1.118	1.066	0.983	1.017	0.793	0.871	1.034	1.147	0.957	1.015	1.15	0.08	0.16	0.09	-0.02	0.02	-0.33	-0.2	0.05	0.2	-0.06	0.02	0.2	0.365042	0.107872	0.209595	0.786097	0.740194	0.00754274	0.0081089	0.749954	0.0350152	0.519006	0.972868	0.538249	0.722961	0.350492	0.585567	0.952746	0.951188	0.0680099	0.0571119	0.933941	0.206211	0.846637	0.998442
P51858	Hepatoma-derived growth factor OS=Homo sapiens OX=9606 GN=HDGF PE=1 SV=1	0	1.057	0.955	1.052	1.024	1.028	0.939	0.991	1.013	1.007	0.968	1.035	1.064	0.08	-0.07	0.07	0.03	0.04	-0.09	-0.01	0.02	0.01	-0.05	0.05	0.09	0.35796	0.722014	0.357286	0.614335	0.517214	0.413517	0.728918	0.898614	0.906044	0.616535	0.82364	0.994445	0.716796	0.934025	0.756979	0.9026	0.86224	0.818708	0.939188	0.978024	0.985376	0.896898	0.984275
P14866	Heterogeneous nuclear ribonucleoprotein L OS=Homo sapiens OX=9606 GN=HNRNPL PE=1 SV=2	0	0.938	0.771	0.95	1.067	1.082	0.923	1.076	1.046	0.963	0.808	0.815	1.456	-0.09	-0.38	-0.07	0.09	0.11	-0.12	0.11	0.07	-0.05	-0.31	-0.29	0.54	0.145121	0.00238557	0.34555	0.483417	0.271556	0.624731	0.575812	0.691371	0.974769	0.384898	0.384395	0.244581	0.453056	0.0180267	0.745937	0.841702	0.670137	0.915014	0.884818	0.915602	0.999311	0.769095	0.773436
P05023	Sodium/potassium-transporting ATPase subunit alpha-1 OS=Homo sapiens OX=9606 GN=ATP1A1 PE=1 SV=1	0	0.972	0.95	0.951	0.906	0.956	0.916	0.949	0.859	0.897	0.835	0.943	0.901	-0.04	-0.07	-0.07	-0.14	-0.06	-0.13	-0.08	-0.22	-0.16	-0.26	-0.09	-0.15	0.451254	0.66668	0.082898	0.0692843	0.142988	0.27725	0.265154	0.000301479	0.0988602	0.0169453	0.330765	0.181735	0.787481	0.913813	0.341437	0.304946	0.478969	0.717248	0.657846	0.00312439	0.406996	0.100193	0.728515
Q9BW04	Specifically androgen-regulated gene protein OS=Homo sapiens OX=9606 GN=SARG PE=1 SV=2	0	1.005	1.082	1.019	1.019	1.013	0.992	1.042	1.038	1.081	1.061	1.03	1.124	0.01	0.11	0.03	0.03	0.02	-0.01	0.06	0.05	0.11	0.08	0.04	0.17	0.927477	0.231461	0.894124	0.727445	0.804347	0.902796	0.648427	0.703104	0.251584	0.513064	0.87442	0.664768	0.978938	0.56731	0.986631	0.940964	0.968225	0.975641	0.91467	0.920238	0.658487	0.843329	0.988921
P20290	Transcription factor BTF3 OS=Homo sapiens OX=9606 GN=BTF3 PE=1 SV=1	0	1.088	1.012	1.072	1.064	1.009	1.056	0.992	1.029	0.955	1.053	1.025	1.023	0.12	0.02	0.1	0.09	0.01	0.08	-0.01	0.04	-0.07	0.07	0.04	0.03	0.133745	0.714241	0.158514	0.219776	0.921217	0.633812	0.751533	0.828896	0.490055	0.574011	0.924751	0.750806	0.433078	0.930576	0.504181	0.597062	0.993851	0.916175	0.945325	0.962098	0.856354	0.880261	0.991972
P35637	RNA-binding protein FUS OS=Homo sapiens OX=9606 GN=FUS PE=1 SV=1	0	1.019	1.027	0.992	0.997	1.015	1.038	0.993	0.973	0.957	0.936	1.007	0.998	0.03	0.04	-0.01	0	0.02	0.05	-0.01	-0.04	-0.06	-0.1	0.01	0	0.847911	0.583989	0.538133	0.994958	0.782162	0.773954	0.762562	0.310096	0.5136	0.348131	0.892385	0.605386	0.959842	0.877426	0.870681	0.998406	0.962966	0.943132	0.947772	0.671176	0.868595	0.745122	0.991757
P21333	Filamin-A OS=Homo sapiens OX=9606 GN=FLNA PE=1 SV=4	0	0.937	0.884	0.9	0.923	0.978	0.853	0.917	0.957	0.877	0.83	1.14	1.096	-0.09	-0.18	-0.15	-0.12	-0.03	-0.23	-0.13	-0.06	-0.19	-0.27	0.19	0.13	0.213281	0.185207	0.0660513	0.417508	0.71119	0.188408	0.26891	0.601746	0.341097	0.256276	0.28494	0.781966	0.5546	0.496682	0.294073	0.793657	0.943094	0.600751	0.662641	0.882955	0.748183	0.64069	0.67937
P80303	Nucleobindin-2 OS=Homo sapiens OX=9606 GN=NUCB2 PE=1 SV=3	0	1.092	1.036	1.058	0.963	1.033	0.911	0.725	1.088	1.058	1.073	1.005	1.277	0.13	0.05	0.08	-0.05	0.05	-0.14	-0.46	0.12	0.08	0.1	0.01	0.35	0.113119	0.515454	0.283895	0.512211	0.438539	0.248956	3.11692e-09	0.156601	0.384489	0.422857	0.878042	0.145551	0.391661	0.837161	0.679665	0.854725	0.819292	0.685229	5.17794e-08	0.471359	0.787842	0.795618	0.989783
P10253	Lysosomal alpha-glucosidase OS=Homo sapiens OX=9606 GN=GAA PE=1 SV=4	0	1.052	1.068	1.042	1.029	1.001	1.131	1.021	1.049	0.982	1.042	0.992	0.978	0.07	0.09	0.06	0.04	0	0.18	0.03	0.07	-0.03	0.06	-0.01	-0.03	0.406485	0.302856	0.511508	0.549461	0.882585	0.220084	0.842954	0.535341	0.784522	0.671737	0.744844	0.496999	0.753401	0.654659	0.855509	0.875518	0.987671	0.641195	0.971636	0.849213	0.962027	0.92337	0.963476
P21281	V-type proton ATPase subunit B, brain isoform OS=Homo sapiens OX=9606 GN=ATP6V1B2 PE=1 SV=3	0	0.993	1.04	0.939	1.074	0.991	1.001	1.03	0.955	0.881	0.902	0.768	0.786	-0.01	0.06	-0.09	0.1	-0.01	0	0.04	-0.07	-0.18	-0.15	-0.38	-0.35	0.759342	0.479205	0.15478	0.217832	0.815595	0.986608	0.799319	0.310849	0.408258	0.658222	0.0731876	0.241805	0.93009	0.806282	0.496681	0.593479	0.972365	0.996083	0.957978	0.672157	0.808187	0.919228	0.312053
Q96P70	Importin-9 OS=Homo sapiens OX=9606 GN=IPO9 PE=1 SV=3	0	1.044	0.956	0.996	0.97	0.929	0.992	0.984	0.977	0.965	0.981	0.897	0.731	0.06	-0.06	-0.01	-0.04	-0.11	-0.01	-0.02	-0.03	-0.05	-0.03	-0.16	-0.45	0.560246	0.73277	0.877466	0.718524	0.17642	0.931208	0.70867	0.699166	0.800265	0.935292	0.240298	0.0282844	0.854078	0.939528	0.982724	0.937442	0.541488	0.986107	0.933181	0.917292	0.962196	0.986307	0.625418
Q9H0D6	5'-3' exoribonuclease 2 OS=Homo sapiens OX=9606 GN=XRN2 PE=1 SV=1	0	1.009	1.03	1.022	1.076	1.026	1.024	1.048	0.988	1.004	1.024	0.936	0.742	0.01	0.04	0.03	0.11	0.04	0.03	0.07	-0.02	0.01	0.03	-0.1	-0.43	0.986908	0.562737	0.837036	0.216174	0.546204	0.8666	0.589631	0.682451	0.892367	0.735012	0.461142	0.0360266	0.99813	0.86731	0.972039	0.592805	0.876006	0.966507	0.889518	0.914394	0.982446	0.946124	0.832511
Q99497	Protein/nucleic acid deglycase DJ-1 OS=Homo sapiens OX=9606 GN=PARK7 PE=1 SV=2	0	1.023	0.981	1.011	1.015	1.017	0.89	0.979	1.006	1.079	0.931	1.103	1.031	0.03	-0.03	0.02	0.02	0.02	-0.17	-0.03	0.01	0.11	-0.1	0.14	0.04	0.777906	0.974546	0.909028	0.741059	0.750174	0.160015	0.583471	0.779688	0.240435	0.316005	0.304259	0.795054	0.93587	0.993774	0.988447	0.94233	0.953001	0.557975	0.887753	0.945679	0.644855	0.716627	0.702381
Q15366	Poly(rC)-binding protein 2 OS=Homo sapiens OX=9606 GN=PCBP2 PE=1 SV=1	0	1.019	0.902	0.994	0.997	0.959	0.847	0.934	0.952	0.966	0.89	0.996	0.867	0.03	-0.15	-0.01	0	-0.06	-0.24	-0.1	-0.07	-0.05	-0.17	-0.01	-0.21	0.849636	0.282732	0.56713	0.994817	0.164882	0.0515072	0.163135	0.141594	0.607651	0.13408	0.780864	0.14998	0.960298	0.63485	0.881676	0.998406	0.520535	0.281973	0.520312	0.442105	0.917605	0.452134	0.970828
Q9UHL4	Dipeptidyl peptidase 2 OS=Homo sapiens OX=9606 GN=DPP7 PE=1 SV=3	0	1.005	1.033	1.009	1.016	1.019	1.023	1.024	0.998	1.069	0.997	1.038	0.858	0.01	0.05	0.01	0.02	0.03	0.03	0.03	0	0.1	0	0.05	-0.22	0.92676	0.537997	0.867422	0.751212	0.683153	0.895848	0.799074	0.678017	0.322766	0.927419	0.832022	0.127194	0.978909	0.853146	0.979584	0.94696	0.931341	0.974422	0.957923	0.913179	0.730665	0.984288	0.987486
H0YIZ0	Serine hydroxymethyltransferase, mitochondrial (Fragment) OS=Homo sapiens OX=9606 GN=SHMT2 PE=1 SV=1	0	1000	0.001	0.318	1.511	0.714	3.489	1.108	1.317	1000	1.416	0.809	1.254	9.97	-9.97	-1.65	0.6	-0.49	1.8	0.15	0.4	9.97	0.5	-0.31	0.33	1e-17	1e-17	1e-17	0.000170867	0.0189425	1e-17	0.364484	0.00112676	1e-17	0.00185895	0.125217	0.285814	3.64259e-16	3.45928e-16	2.93122e-16	0.00202404	0.115041	2.62811e-16	0.745168	0.0100503	2.11737e-16	0.0146633	0.444229
E7ETY2	Treacle protein OS=Homo sapiens OX=9606 GN=TCOF1 PE=1 SV=1	0	1.471	0.964	0.82	1.32	1.474	0.642	0.796	0.782	0.845	0.872	1.264	1.285	0.56	-0.05	-0.29	0.4	0.56	-0.64	-0.33	-0.36	-0.24	-0.2	0.34	0.36	0.0127153	0.898935	0.117269	0.0469323	0.000647401	0.0237346	0.112274	0.0350066	0.240336	0.430189	0.083266	0.229599	0.087239	0.973502	0.426027	0.234336	0.00666364	0.166492	0.415628	0.167741	0.644855	0.798694	0.340368
P52209	6-phosphogluconate dehydrogenase, decarboxylating OS=Homo sapiens OX=9606 GN=PGD PE=1 SV=3	0	0.993	0.983	0.99	0.927	1.088	1.043	1.082	1.261	0.995	1.143	0.784	1.403	-0.01	-0.03	-0.01	-0.11	0.12	0.06	0.11	0.33	-0.01	0.19	-0.35	0.49	0.744211	0.995369	0.507862	0.170424	0.0498911	0.757959	0.298884	0.00104407	0.968427	0.130888	0.00829923	0.0880565	0.926533	0.998566	0.854096	0.517475	0.236147	0.942323	0.697889	0.00934993	0.999311	0.445627	0.0605516
Q9BSJ8	Extended synaptotagmin-1 OS=Homo sapiens OX=9606 GN=ESYT1 PE=1 SV=1	0	0.969	0.978	0.915	0.976	0.984	0.96	1.029	0.975	0.842	0.929	1.001	1.19	-0.05	-0.03	-0.13	-0.04	-0.02	-0.06	0.04	-0.04	-0.25	-0.11	0	0.25	0.419201	0.946985	0.054176	0.776309	0.796024	0.723379	0.777474	0.752096	0.113985	0.640522	0.89836	0.455319	0.767848	0.988023	0.257032	0.951659	0.967194	0.931834	0.950959	0.935361	0.442832	0.907511	0.991972
P51610	Host cell factor 1 OS=Homo sapiens OX=9606 GN=HCFC1 PE=1 SV=2	0	0.991	0.972	0.962	1.031	0.998	0.976	1.012	0.971	0.971	0.955	0.969	1.045	-0.01	-0.04	-0.06	0.04	0	-0.04	0.02	-0.04	-0.04	-0.07	-0.05	0.06	0.745473	0.889547	0.337598	0.623805	0.9804	0.792353	0.98593	0.549693	0.739643	0.664127	0.662092	0.951367	0.926533	0.970398	0.738024	0.90598	0.998028	0.949853	0.993722	0.855901	0.952752	0.922281	0.92407
Q15019	Septin-2 OS=Homo sapiens OX=9606 GN=SEPTIN2 PE=1 SV=1	0	1.037	1.005	1.027	1.054	0.984	1.187	1.06	1.046	0.972	1.126	1.032	0.884	0.05	0.01	0.04	0.08	-0.02	0.25	0.08	0.06	-0.04	0.17	0.04	-0.18	0.584024	0.780191	0.763866	0.299143	0.519663	0.0787989	0.383686	0.574387	0.676844	0.157755	0.860928	0.137292	0.866427	0.952911	0.955163	0.690801	0.862836	0.377005	0.758939	0.868285	0.934538	0.494617	0.988118
P23786	Carnitine O-palmitoyltransferase 2, mitochondrial OS=Homo sapiens OX=9606 GN=CPT2 PE=1 SV=2	0	1.018	1.168	1.53	3.649	0.824	0.897	0.963	1.038	1.072	0.927	0.695	0.956	0.03	0.22	0.61	1.87	-0.28	-0.16	-0.05	0.05	0.1	-0.11	-0.52	-0.06	0.856936	0.0319247	3.36349e-06	1e-17	0.187585	0.726693	0.844068	0.857563	0.607898	0.865638	0.193205	0.877872	0.961263	0.146605	5.97614e-05	2.65912e-16	0.5565	0.931834	0.971636	0.967015	0.917605	0.973962	0.566537
P13645	Keratin, type I cytoskeletal 10 OS=Homo sapiens OX=9606 GN=KRT10 PE=1 SV=6	0	0.769	1.31	1.029	0.836	0.199	1.193	0.501	1.055	1.937	3.462	0.575	0.757	-0.38	0.39	0.04	-0.26	-2.33	0.25	-1	0.08	0.95	1.79	-0.8	-0.4	5.50182e-08	0.000339728	0.742363	0.000859366	1e-17	0.0701173	1e-17	0.456655	1e-17	1e-17	4.56413e-12	0.0128869	1.16997e-06	0.00344318	0.952954	0.00877972	2.60957e-16	0.347419	1.93055e-16	0.798986	2.11737e-16	1.52925e-16	8.32503e-11
P09960	Leukotriene A-4 hydrolase OS=Homo sapiens OX=9606 GN=LTA4H PE=1 SV=2	0	1.014	1.013	1.045	1.041	1.03	1.098	1.014	0.963	0.826	0.862	0.808	0.923	0.02	0.02	0.06	0.06	0.04	0.14	0.02	-0.05	-0.28	-0.21	-0.31	-0.12	0.930144	0.706822	0.462237	0.416734	0.488865	0.365656	0.94792	0.215667	0.00365687	0.047084	0.0032257	0.25306	0.979541	0.926706	0.828456	0.792841	0.849173	0.785667	0.986687	0.560629	0.0362906	0.220461	0.0273913
P30084	Enoyl-CoA hydratase, mitochondrial OS=Homo sapiens OX=9606 GN=ECHS1 PE=1 SV=4	0	0.99	0.983	1.055	1.016	1.091	0.949	1.049	1.018	1.041	0.917	0.991	0.948	-0.01	-0.02	0.08	0.02	0.13	-0.08	0.07	0.03	0.06	-0.13	-0.01	-0.08	0.701979	0.999803	0.316721	0.718193	0.0181154	0.483647	0.494178	0.973175	0.532703	0.230521	0.736374	0.354658	0.910043	0.999968	0.718755	0.937442	0.111127	0.863299	0.837548	0.995058	0.882503	0.607641	0.959171
Q03252	Lamin-B2 OS=Homo sapiens OX=9606 GN=LMNB2 PE=1 SV=4	0	1.047	1.026	1.02	0.925	1.009	0.964	0.943	0.872	0.948	0.918	0.701	1.003	0.07	0.04	0.03	-0.11	0.01	-0.05	-0.09	-0.2	-0.08	-0.12	-0.51	0.01	0.459854	0.593372	0.916486	0.154452	0.916711	0.59865	0.217602	0.000730244	0.422322	0.240874	2.04392e-06	0.636298	0.793832	0.881156	0.988737	0.490888	0.993851	0.904607	0.59922	0.00690374	0.819457	0.623634	2.88752e-05
Q07021	Complement component 1 Q subcomponent-binding protein, mitochondrial OS=Homo sapiens OX=9606 GN=C1QBP PE=1 SV=1	0	1.08	0.988	1.038	0.977	1.018	1.049	1.029	1.038	0.951	1.08	1.128	1.108	0.11	-0.02	0.05	-0.03	0.03	0.07	0.04	0.05	-0.07	0.11	0.17	0.15	0.175497	0.952449	0.577962	0.693108	0.724765	0.690774	0.732642	0.687071	0.447789	0.374434	0.188287	0.746446	0.495589	0.988398	0.887998	0.925054	0.947285	0.921952	0.940793	0.915602	0.834639	0.760646	0.557869
Q641Q2	WASH complex subunit 2A OS=Homo sapiens OX=9606 GN=WASHC2A PE=1 SV=3	0	0.996	0.917	1.038	1.051	0.962	0.955	1.034	1.063	1.038	1.016	1.074	1.097	-0.01	-0.13	0.05	0.07	-0.06	-0.07	0.05	0.09	0.05	0.02	0.1	0.13	0.794429	0.384884	0.629493	0.38324	0.245432	0.611431	0.741798	0.439876	0.59559	0.901982	0.493225	0.81057	0.940269	0.732381	0.912258	0.7659	0.638742	0.910413	0.942068	0.788722	0.912466	0.981179	0.84555
Q4V328	GRIP1-associated protein 1 OS=Homo sapiens OX=9606 GN=GRIPAP1 PE=1 SV=2	0	1.114	0.953	1.051	0.97	1.007	0.995	1	1.045	0.959	0.956	1.02	1.056	0.16	-0.07	0.07	-0.04	0.01	-0.01	0	0.06	-0.06	-0.06	0.03	0.08	0.0475247	0.703582	0.373611	0.606961	0.958841	0.859509	0.854662	0.585752	0.531972	0.510534	0.97595	0.946038	0.229198	0.924416	0.769708	0.898271	0.994091	0.965103	0.971636	0.871704	0.882091	0.841438	0.998625
Q05639	Elongation factor 1-alpha 2 OS=Homo sapiens OX=9606 GN=EEF1A2 PE=1 SV=1	0	0.961	0.926	0.946	0.985	1.015	0.805	1.023	1.112	0.965	0.977	0.743	1.318	-0.06	-0.11	-0.08	-0.02	0.02	-0.31	0.03	0.15	-0.05	-0.03	-0.43	0.4	0.325048	0.458016	0.0622607	0.814569	0.72222	0.0493668	0.782179	0.371597	0.946363	0.964552	0.0301469	0.326767	0.688558	0.788426	0.282756	0.956255	0.947285	0.273339	0.952712	0.728563	0.995685	0.992025	0.168598
Q13451	Peptidyl-prolyl cis-trans isomerase FKBP5 OS=Homo sapiens OX=9606 GN=FKBP5 PE=1 SV=2	0	0.985	0.917	0.974	0.925	0.979	0.949	0.978	0.999	0.931	0.943	0.935	1.03	-0.02	-0.12	-0.04	-0.11	-0.03	-0.08	-0.03	0	-0.1	-0.09	-0.1	0.04	0.625299	0.389506	0.272598	0.183282	0.440604	0.484326	0.56243	0.668382	0.276549	0.398983	0.281499	0.797379	0.880247	0.738125	0.667456	0.539543	0.821143	0.863699	0.87775	0.908451	0.684407	0.77745	0.674472
H0YIV4	Nucleosome assembly protein 1-like 1 (Fragment) OS=Homo sapiens OX=9606 GN=NAP1L1 PE=1 SV=1	0	0.985	0.864	1.025	0.949	1.011	0.925	1.001	0.989	0.967	0.937	1.031	1.078	-0.02	-0.21	0.04	-0.08	0.02	-0.11	0	-0.02	-0.05	-0.09	0.04	0.11	0.633654	0.107864	0.810475	0.346991	0.872021	0.324849	0.866772	0.510256	0.618636	0.354344	0.867287	0.921522	0.882925	0.350492	0.961829	0.739998	0.986329	0.756169	0.973818	0.837717	0.919544	0.7493	0.988118
P30153	Serine/threonine-protein phosphatase 2A 65 kDa regulatory subunit A alpha isoform OS=Homo sapiens OX=9606 GN=PPP2R1A PE=1 SV=4	0	0.917	0.857	0.869	0.853	0.944	0.847	0.929	0.935	0.855	0.778	0.915	1.01	-0.13	-0.22	-0.2	-0.23	-0.08	-0.24	-0.11	-0.1	-0.23	-0.36	-0.13	0.01	0.0553658	0.086031	0.000289651	0.0107724	0.180483	0.110418	0.248596	0.209459	0.0578436	0.0129502	0.326482	0.836207	0.254299	0.303605	0.003746	0.0777125	0.544995	0.45973	0.640508	0.551225	0.291186	0.0797049	0.724084
Q06323	Proteasome activator complex subunit 1 OS=Homo sapiens OX=9606 GN=PSME1 PE=1 SV=1	0	1.06	0.947	1.032	1.032	1.044	0.773	0.873	1.034	1.153	0.937	1.142	1.436	0.08	-0.08	0.05	0.05	0.06	-0.37	-0.2	0.05	0.21	-0.09	0.19	0.52	0.323638	0.637191	0.682935	0.520079	0.282829	0.00323104	0.00945306	0.758712	0.0288216	0.360295	0.141512	0.0166231	0.687101	0.898392	0.933399	0.859615	0.681408	0.0341233	0.0652088	0.937378	0.183128	0.755081	0.475999
A0A087WWU8	Tropomyosin alpha-3 chain OS=Homo sapiens OX=9606 GN=TPM3 PE=1 SV=1	0	1.051	1.016	1.002	0.988	1.015	0.942	0.99	1.023	1.041	0.993	1.029	1.145	0.07	0.02	0	-0.02	0.02	-0.09	-0.01	0.03	0.06	-0.01	0.04	0.2	0.412051	0.680181	0.726199	0.860527	0.785643	0.434596	0.72428	0.943982	0.533665	0.855892	0.882003	0.560576	0.759208	0.920343	0.947199	0.969293	0.963229	0.832411	0.938226	0.988547	0.882933	0.973021	0.990913
P51687	Sulfite oxidase, mitochondrial OS=Homo sapiens OX=9606 GN=SUOX PE=1 SV=2	0	0.972	1.043	0.983	0.99	1.065	1.032	1.046	1.011	1.064	0.977	0.942	0.817	-0.04	0.06	-0.03	-0.01	0.09	0.05	0.06	0.02	0.09	-0.03	-0.09	-0.29	0.451612	0.460363	0.383829	0.891054	0.0938236	0.823915	0.531687	0.85164	0.353231	0.768191	0.338484	0.0663106	0.78761	0.790304	0.776058	0.97601	0.364477	0.959706	0.862541	0.96421	0.760845	0.955558	0.736809
Q15181	Inorganic pyrophosphatase OS=Homo sapiens OX=9606 GN=PPA1 PE=1 SV=2	0	0.999	0.939	0.981	0.857	0.946	0.826	0.958	0.868	0.942	0.812	0.981	0.812	0	-0.09	-0.03	-0.22	-0.08	-0.28	-0.06	-0.2	-0.09	-0.3	-0.03	-0.3	0.837936	0.568611	0.362126	0.00430288	0.0771219	0.0262064	0.343323	0.00221702	0.43455	0.0142674	0.714385	0.0836416	0.956754	0.869932	0.761436	0.0360315	0.319071	0.176556	0.728708	0.0180554	0.829327	0.0866458	0.950237
G3V2Y4	Serine hydroxymethyltransferase, mitochondrial (Fragment) OS=Homo sapiens OX=9606 GN=SHMT2 PE=1 SV=1	0	2.975	1.633	0.919	0.847	2.019	0.809	0.987	0.981	0.727	1.022	1.053	0.804	1.57	0.71	-0.12	-0.24	1.01	-0.31	-0.02	-0.03	-0.46	0.03	0.07	-0.31	8.62532e-12	3.63697e-06	0.621771	0.367831	2.53004e-06	0.407097	0.953305	0.912994	0.0763164	0.788292	0.683886	0.293152	2.39415e-10	5.58056e-05	0.909173	0.754647	3.95959e-05	0.815749	0.986687	0.980011	0.349489	0.96344	0.933288
P37802	Transgelin-2 OS=Homo sapiens OX=9606 GN=TAGLN2 PE=1 SV=3	0	1.025	1.017	1.062	1.013	1.044	0.723	0.939	1.011	1.276	0.932	1.212	1.536	0.03	0.02	0.09	0.02	0.06	-0.47	-0.09	0.02	0.35	-0.1	0.28	0.62	0.762735	0.672359	0.240995	0.762361	0.270687	0.000227205	0.194456	0.859808	0.000192286	0.324125	0.0256828	0.00332278	0.931321	0.915657	0.632582	0.951042	0.670137	0.0032475	0.566834	0.967919	0.00255498	0.722912	0.148906
Q08378	Golgin subfamily A member 3 OS=Homo sapiens OX=9606 GN=GOLGA3 PE=1 SV=2	0	1.034	1	1.015	1.126	0.983	1.123	0.977	1.01	0.95	1.04	1.032	1.07	0.05	0	0.02	0.17	-0.02	0.17	-0.03	0.01	-0.07	0.06	0.05	0.1	0.687184	0.834045	0.834805	0.18865	0.825831	0.303537	0.643454	0.982427	0.546893	0.691225	0.844178	0.929861	0.905365	0.960745	0.971522	0.548652	0.975526	0.736312	0.913122	0.997667	0.889872	0.931474	0.988118
Q14103	Heterogeneous nuclear ribonucleoprotein D0 OS=Homo sapiens OX=9606 GN=HNRNPD PE=1 SV=1	0	1.022	0.951	0.963	0.893	0.939	0.909	0.944	0.849	0.933	0.822	0.924	0.855	0.03	-0.07	-0.06	-0.16	-0.09	-0.14	-0.08	-0.24	-0.1	-0.28	-0.11	-0.23	0.801786	0.680781	0.158572	0.0377762	0.0467277	0.241605	0.227001	7.06747e-05	0.292723	0.00981614	0.216778	0.0798709	0.942984	0.920401	0.504226	0.201461	0.224921	0.674408	0.612409	0.000824759	0.702033	0.0637886	0.600866
P15311	Ezrin OS=Homo sapiens OX=9606 GN=EZR PE=1 SV=4	0	1.024	1.035	1.034	1.001	1.013	1.048	1.046	1.091	0.89	0.942	0.832	0.838	0.03	0.05	0.05	0	0.02	0.07	0.06	0.13	-0.17	-0.09	-0.27	-0.25	0.766644	0.521086	0.649735	0.934437	0.823353	0.69862	0.533167	0.137886	0.0827818	0.46703	0.0152672	0.0897265	0.932032	0.842387	0.923451	0.987337	0.975078	0.922289	0.8634	0.436211	0.364325	0.825938	0.0990717
E9PK54	Heat shock cognate 71 kDa protein (Fragment) OS=Homo sapiens OX=9606 GN=HSPA8 PE=1 SV=8	0	1.293	0.798	1.065	1.172	1.18	1.074	1.261	0.943	1.057	1.059	0.919	1.122	0.37	-0.33	0.09	0.23	0.24	0.1	0.33	-0.08	0.08	0.08	-0.12	0.17	0.000238622	0.00932087	0.515504	0.120227	0.0133999	0.5386	0.00583963	0.457971	0.448837	0.487915	0.330491	0.686823	0.0031099	0.0567105	0.856367	0.423851	0.089719	0.886859	0.0430944	0.800164	0.834639	0.835326	0.728515
O95831	Apoptosis-inducing factor 1, mitochondrial OS=Homo sapiens OX=9606 GN=AIFM1 PE=1 SV=1	0	1.017	0.942	0.999	0.957	0.979	1.031	0.997	0.981	0.907	1.056	0.962	0.917	0.02	-0.09	0	-0.06	-0.03	0.04	0	-0.03	-0.14	0.08	-0.06	-0.13	0.882922	0.599257	0.669255	0.441954	0.438695	0.834941	0.822212	0.405147	0.141165	0.54801	0.473046	0.232095	0.967289	0.883027	0.931524	0.814511	0.819316	0.962469	0.965106	0.759317	0.495992	0.865776	0.838977
Q15637	Splicing factor 1 OS=Homo sapiens OX=9606 GN=SF1 PE=1 SV=4	0	1.088	0.965	1.015	0.975	0.994	1.014	1.015	1.025	0.992	1.037	1.009	1.03	0.12	-0.05	0.02	-0.04	-0.01	0.02	0.02	0.04	-0.01	0.05	0.01	0.04	0.132868	0.813807	0.985415	0.675999	0.737491	0.982102	0.928213	0.897181	0.909983	0.714011	0.919422	0.79387	0.431568	0.959405	0.998708	0.92031	0.950574	0.995632	0.981449	0.977915	0.985515	0.939353	0.991972
O75533	Splicing factor 3B subunit 1 OS=Homo sapiens OX=9606 GN=SF3B1 PE=1 SV=3	0	0.873	1.019	0.821	0.996	1.005	1.008	1.04	0.978	1.055	1.101	0.921	1.124	-0.2	0.03	-0.28	-0.01	0.01	0.01	0.06	-0.03	0.08	0.14	-0.12	0.17	0.00378142	0.652157	2.59016e-08	0.975436	0.978296	0.972554	0.60087	0.368754	0.403706	0.260012	0.204192	0.663596	0.0330538	0.908271	5.65477e-07	0.996119	0.997447	0.993311	0.894434	0.727047	0.804085	0.644744	0.580489
Q16576	Histone-binding protein RBBP7 OS=Homo sapiens OX=9606 GN=RBBP7 PE=1 SV=1	0	0.959	0.947	1.038	1.008	1.003	0.982	1.03	0.962	0.982	0.733	1.037	0.876	-0.06	-0.08	0.05	0.01	0	-0.03	0.04	-0.06	-0.03	-0.45	0.05	-0.19	0.310994	0.644794	0.636691	0.854861	0.93615	0.753109	0.784553	0.274405	0.836914	0.00406424	0.829304	0.311453	0.676535	0.903139	0.91583	0.967629	0.993851	0.940674	0.954309	0.634239	0.97028	0.029612	0.98636
Q13162	Peroxiredoxin-4 OS=Homo sapiens OX=9606 GN=PRDX4 PE=1 SV=1	0	1.009	0.999	0.992	1.098	1.002	1.093	0.994	1.039	0.999	0.99	1.023	1.141	0.01	0	-0.01	0.14	0	0.13	-0.01	0.05	0	-0.01	0.03	0.19	0.999848	0.841471	0.538339	0.0675535	0.924902	0.397684	0.76998	0.681655	0.998127	0.827484	0.945036	0.578042	0.999848	0.961257	0.870681	0.299734	0.993851	0.806683	0.949707	0.914149	0.999661	0.966977	0.993978
O94760	N(G),N(G)-dimethylarginine dimethylaminohydrolase 1 OS=Homo sapiens OX=9606 GN=DDAH1 PE=1 SV=3	0	1.04	0.961	1.066	1.025	1.001	0.964	1.009	1.014	1.023	0.921	1.051	0.93	0.06	-0.06	0.09	0.04	0	-0.05	0.01	0.02	0.03	-0.12	0.07	-0.1	0.542425	0.780976	0.207434	0.602457	0.896985	0.601199	0.986168	0.911756	0.716154	0.256613	0.68235	0.280797	0.844463	0.952911	0.582146	0.895866	0.990525	0.90525	0.993722	0.980011	0.943125	0.640804	0.932374
P40925	Malate dehydrogenase, cytoplasmic OS=Homo sapiens OX=9606 GN=MDH1 PE=1 SV=4	0	0.99	1.008	1.027	0.994	0.999	1.085	1.038	1.039	0.997	0.987	0.969	0.83	-0.02	0.01	0.04	-0.01	0	0.12	0.05	0.05	0	-0.02	-0.04	-0.27	0.694624	0.754332	0.771361	0.945644	0.835766	0.441855	0.620839	0.680591	0.974067	0.797613	0.537146	0.0465425	0.907732	0.948608	0.956663	0.991743	0.979084	0.83852	0.901378	0.913899	0.999311	0.964732	0.868001
P04179	Superoxide dismutase [Mn], mitochondrial OS=Homo sapiens OX=9606 GN=SOD2 PE=1 SV=3	0	0.973	1.036	1.028	0.95	1.039	0.873	0.921	1.063	1.109	1.012	1.061	1.133	-0.04	0.05	0.04	-0.07	0.06	-0.2	-0.12	0.09	0.15	0.02	0.09	0.18	0.469975	0.508988	0.744787	0.359292	0.337909	0.106959	0.100624	0.36693	0.112576	0.957264	0.591445	0.615589	0.799588	0.83235	0.95362	0.749844	0.735785	0.454958	0.387328	0.726616	0.439374	0.991485	0.892641
P40227	T-complex protein 1 subunit zeta OS=Homo sapiens OX=9606 GN=CCT6A PE=1 SV=3	0	0.986	1.129	0.934	1.071	0.969	0.881	1.054	0.985	0.953	0.895	0.947	1.157	-0.02	0.17	-0.1	0.1	-0.05	-0.18	0.08	-0.02	-0.07	-0.16	-0.08	0.21	0.640239	0.0847511	0.0282757	0.179247	0.326105	0.20763	0.510039	0.67672	0.555293	0.218909	0.463441	0.563999	0.884126	0.301206	0.162143	0.53028	0.727386	0.625193	0.846856	0.91187	0.893463	0.592579	0.833757
A0A2R8Y5S7	Radixin OS=Homo sapiens OX=9606 GN=RDX PE=1 SV=1	0	0.98	1.044	1.031	0.965	0.969	1.156	1.074	1.024	0.783	0.884	0.846	0.806	-0.03	0.06	0.04	-0.05	-0.04	0.21	0.1	0.03	-0.35	-0.18	-0.24	-0.31	0.553746	0.452377	0.755606	0.574218	0.376866	0.175127	0.334904	0.911513	0.00253065	0.222358	0.103019	0.164201	0.8513	0.783037	0.954729	0.885199	0.76643	0.585532	0.726607	0.980011	0.0266643	0.596505	0.390726
P42704	Leucine-rich PPR motif-containing protein, mitochondrial OS=Homo sapiens OX=9606 GN=LRPPRC PE=1 SV=3	0	0.898	0.963	0.953	1.022	0.989	0.952	0.959	1.025	0.856	0.972	0.869	0.99	-0.16	-0.05	-0.07	0.03	-0.02	-0.07	-0.06	0.04	-0.22	-0.04	-0.2	-0.01	0.0192186	0.797253	0.0972853	0.647874	0.62987	0.506538	0.352803	0.899195	0.017824	0.654284	0.044971	0.561343	0.11931	0.954814	0.381251	0.913162	0.912288	0.871612	0.738696	0.978024	0.129507	0.916331	0.224644
Q12905	Interleukin enhancer-binding factor 2 OS=Homo sapiens OX=9606 GN=ILF2 PE=1 SV=2	0	0.985	0.953	0.981	0.998	0.958	0.968	0.988	0.891	0.826	0.99	0.852	1.007	-0.02	-0.07	-0.03	0	-0.06	-0.05	-0.02	-0.17	-0.28	-0.02	-0.23	0.01	0.626915	0.703174	0.359129	0.983251	0.161835	0.625525	0.695025	0.00341547	0.00398438	0.890547	0.0507534	0.786225	0.880396	0.924238	0.757814	0.996471	0.51571	0.915284	0.929928	0.0260829	0.0390864	0.977146	0.244061
Q9NUJ1	Mycophenolic acid acyl-glucuronide esterase, mitochondrial OS=Homo sapiens OX=9606 GN=ABHD10 PE=1 SV=1	0	1.014	0.983	1.032	1.027	0.984	1.141	1.063	1.004	0.981	0.999	1.021	0.827	0.02	-0.02	0.05	0.04	-0.02	0.19	0.09	0.01	-0.03	0	0.03	-0.27	0.920703	0.999413	0.676836	0.577465	0.528551	0.187236	0.363308	0.736456	0.77713	0.915448	0.963161	0.0433769	0.977196	0.999968	0.931524	0.887353	0.866746	0.600338	0.744179	0.932505	0.961702	0.981699	0.995568
A0A0B4J2D5	Glutamine amidotransferase-like class 1 domain-containing protein 3B, mitochondrial OS=Homo sapiens OX=9606 GN=GATD3B PE=1 SV=1	0	1.044	0.971	1.039	1.057	1.046	0.974	1.019	1.018	1.054	0.963	1.108	0.988	0.06	-0.04	0.06	0.08	0.06	-0.04	0.03	0.03	0.08	-0.05	0.15	-0.02	0.497093	0.874702	0.551216	0.268996	0.254943	0.67912	0.867192	0.976479	0.415757	0.568804	0.277956	0.549116	0.820808	0.967743	0.876375	0.66096	0.651011	0.919357	0.973818	0.995767	0.813119	0.877087	0.669415
P13489	Ribonuclease inhibitor OS=Homo sapiens OX=9606 GN=RNH1 PE=1 SV=2	0	0.922	0.896	0.983	1.063	1.032	0.767	1.052	0.981	1.147	0.813	1.243	0.774	-0.12	-0.16	-0.02	0.09	0.05	-0.38	0.07	-0.03	0.2	-0.3	0.31	-0.37	0.0709443	0.247995	0.392034	0.286433	0.451152	0.00696606	0.518029	0.46038	0.0354754	0.0116164	0.0106518	0.010779	0.302063	0.590304	0.781565	0.678878	0.829454	0.0639219	0.854793	0.80237	0.208364	0.0729682	0.0743417
O15446	DNA-directed RNA polymerase I subunit RPA34 OS=Homo sapiens OX=9606 GN=CD3EAP PE=1 SV=1	0	1.081	1.098	0.944	0.955	0.913	1.068	0.965	0.946	0.988	0.961	1.008	0.988	0.11	0.13	-0.08	-0.07	-0.13	0.1	-0.05	-0.08	-0.02	-0.06	0.01	-0.02	0.402713	0.168624	0.477645	0.658838	0.15369	0.576941	0.579585	0.387777	0.899886	0.696332	0.979666	0.662284	0.750411	0.469892	0.837966	0.916484	0.501788	0.900247	0.886539	0.745284	0.98299	0.933544	0.999213
Q99832	T-complex protein 1 subunit eta OS=Homo sapiens OX=9606 GN=CCT7 PE=1 SV=2	0	0.978	1.076	0.931	1.079	0.864	0.858	1.038	1.013	0.984	0.926	0.991	1.015	-0.03	0.11	-0.1	0.11	-0.21	-0.22	0.05	0.02	-0.02	-0.11	-0.01	0.02	0.524103	0.261208	0.0217082	0.137896	1.01841e-05	0.0700306	0.652044	0.93028	0.89012	0.39629	0.84675	0.84869	0.83687	0.605901	0.13195	0.459885	0.000151715	0.347368	0.917027	0.985242	0.981893	0.775027	0.988118
P08865	40S ribosomal protein SA OS=Homo sapiens OX=9606 GN=RPSA PE=1 SV=4	0	0.987	0.939	1.003	0.993	1.004	0.848	0.995	1.002	1.016	0.839	1.046	1.135	-0.02	-0.09	0	-0.01	0.01	-0.24	-0.01	0	0.02	-0.25	0.07	0.18	0.662136	0.568402	0.736707	0.944182	0.955929	0.0531125	0.769577	0.835446	0.814805	0.0558053	0.726413	0.635677	0.89785	0.869729	0.950369	0.991743	0.993851	0.286431	0.949707	0.962367	0.964088	0.249887	0.955703
A0A0A0MRM9	Nucleolar and coiled-body phosphoprotein 1 (Fragment) OS=Homo sapiens OX=9606 GN=NOLC1 PE=1 SV=1	0	1.036	1.088	1.044	0.867	0.982	1.002	0.997	0.972	0.992	1.001	0.969	0.904	0.05	0.12	0.06	-0.21	-0.03	0	-0.01	-0.04	-0.01	0	-0.05	-0.15	0.617358	0.206145	0.594267	0.019574	0.551753	0.914695	0.810759	0.304306	0.914293	0.937774	0.530129	0.190426	0.876403	0.528047	0.893785	0.124242	0.880837	0.979718	0.960057	0.664032	0.985515	0.987604	0.864034
Q16836	Hydroxyacyl-coenzyme A dehydrogenase, mitochondrial OS=Homo sapiens OX=9606 GN=HADH PE=1 SV=3	0	1.023	0.989	0.94	0.862	0.898	0.764	0.915	0.988	0.951	0.946	0.883	1.03	0.03	-0.02	-0.09	-0.21	-0.15	-0.39	-0.13	-0.02	-0.07	-0.08	-0.18	0.04	0.792366	0.936071	0.0413749	0.00606148	0.0010386	0.00202883	0.0762327	0.502428	0.450862	0.425562	0.0697692	0.794727	0.940269	0.98416	0.211996	0.0482989	0.0101868	0.0232571	0.323004	0.830559	0.834639	0.795678	0.2999
A0A087X1Z3	Proteasome activator complex subunit 2 OS=Homo sapiens OX=9606 GN=PSME2 PE=1 SV=1	0	1.026	0.999	1.098	0.938	0.982	0.974	1.008	0.998	1.013	0.913	1.031	0.955	0.04	0	0.13	-0.09	-0.03	-0.04	0.01	0	0.02	-0.13	0.04	-0.07	0.742744	0.844246	0.0426473	0.249096	0.497075	0.681854	0.969316	0.649884	0.837268	0.210981	0.862013	0.383078	0.926533	0.961257	0.216213	0.639766	0.852409	0.919531	0.990147	0.902746	0.970485	0.578962	0.988118
Q99714	3-hydroxyacyl-CoA dehydrogenase type-2 OS=Homo sapiens OX=9606 GN=HSD17B10 PE=1 SV=3	0	0.948	0.961	0.949	1.018	1.018	1.026	0.994	0.991	0.969	1.073	0.968	1.111	-0.08	-0.06	-0.08	0.03	0.03	0.04	-0.01	-0.01	-0.05	0.1	-0.05	0.15	0.210238	0.78026	0.162097	0.727319	0.669453	0.837282	0.846282	0.731796	0.716163	0.449494	0.60052	0.739976	0.549358	0.952911	0.513173	0.940964	0.925798	0.962469	0.971636	0.931557	0.943125	0.814161	0.896559
P13798	Acylamino-acid-releasing enzyme OS=Homo sapiens OX=9606 GN=APEH PE=1 SV=4	0	1.07	1.049	0.965	1.087	0.948	1.09	1.011	1.044	0.916	1	0.91	0.837	0.1	0.07	-0.05	0.12	-0.08	0.12	0.02	0.06	-0.13	0	-0.14	-0.26	0.243532	0.416101	0.178398	0.131322	0.0882708	0.425874	0.981378	0.596401	0.184065	0.929819	0.181021	0.0536635	0.599715	0.754657	0.542048	0.445111	0.349665	0.827375	0.993124	0.877626	0.571404	0.984288	0.547757
P62136	Serine/threonine-protein phosphatase PP1-alpha catalytic subunit OS=Homo sapiens OX=9606 GN=PPP1CA PE=1 SV=1	0	0.936	0.913	1.025	1.086	1.007	1.013	1.104	0.967	0.981	0.904	1.02	0.848	-0.09	-0.13	0.04	0.12	0.01	0.02	0.14	-0.05	-0.03	-0.15	0.03	-0.24	0.134275	0.357893	0.829302	0.148716	0.950796	0.957597	0.160086	0.33369	0.836127	0.282545	0.903956	0.202715	0.433943	0.704686	0.969646	0.482071	0.993851	0.990173	0.514024	0.69758	0.970154	0.670975	0.991972
P54920	Alpha-soluble NSF attachment protein OS=Homo sapiens OX=9606 GN=NAPA PE=1 SV=3	0	1.045	0.987	0.991	0.844	0.959	0.768	1.002	0.948	0.967	0.905	1.05	1.041	0.06	-0.02	-0.01	-0.25	-0.06	-0.38	0	-0.08	-0.05	-0.14	0.07	0.06	0.486714	0.96171	0.515527	0.00158254	0.178378	0.00710709	0.905782	0.307172	0.69171	0.323461	0.661031	0.969689	0.813748	0.990728	0.856367	0.0149862	0.541488	0.0650068	0.977449	0.668074	0.937277	0.721865	0.923821
P43487	Ran-specific GTPase-activating protein OS=Homo sapiens OX=9606 GN=RANBP1 PE=1 SV=1	0	1.021	0.941	1.011	0.976	1.002	0.978	1.044	1.013	1.04	1.042	1.007	1.061	0.03	-0.09	0.02	-0.03	0	-0.03	0.06	0.02	0.06	0.06	0.01	0.09	0.820194	0.588801	0.891338	0.688903	0.905561	0.708195	0.556643	0.899821	0.54196	0.672188	0.896231	0.977952	0.950255	0.879185	0.986631	0.922027	0.991883	0.925245	0.875813	0.978024	0.888055	0.92337	0.991757
Q9BS26	Endoplasmic reticulum resident protein 44 OS=Homo sapiens OX=9606 GN=ERP44 PE=1 SV=1	0	1.052	1.005	1.008	1.025	1.037	0.88	0.965	1.005	0.948	0.896	0.92	0.968	0.07	0.01	0.01	0.04	0.05	-0.18	-0.05	0.01	-0.08	-0.16	-0.12	-0.05	0.40086	0.786885	0.837873	0.606121	0.367678	0.125295	0.409764	0.868285	0.506731	0.231924	0.273235	0.608576	0.749117	0.952911	0.972361	0.897765	0.759147	0.489542	0.780706	0.971441	0.866291	0.609415	0.663195
P12004	Proliferating cell nuclear antigen OS=Homo sapiens OX=9606 GN=PCNA PE=1 SV=1	0	1.003	0.979	1.017	0.947	1.007	0.978	1.01	1.018	1.032	0.92	1.004	0.871	0	-0.03	0.02	-0.08	0.01	-0.03	0.01	0.03	0.05	-0.12	0.01	-0.2	0.900544	0.961334	0.984852	0.331517	0.97818	0.711141	0.997003	0.984731	0.620547	0.2503	0.868785	0.108794	0.97365	0.990728	0.998676	0.724745	0.997447	0.926368	0.998592	0.997667	0.920352	0.633979	0.988118
P51649	Succinate-semialdehyde dehydrogenase, mitochondrial OS=Homo sapiens OX=9606 GN=ALDH5A1 PE=1 SV=2	0	0.984	1.016	1.03	1.049	0.981	1.014	0.908	0.974	1.214	0.836	0.869	0.901	-0.02	0.02	0.04	0.07	-0.03	0.02	-0.14	-0.04	0.28	-0.26	-0.2	-0.15	0.636023	0.682103	0.731194	0.417874	0.676683	0.964965	0.134811	0.715321	0.28127	0.584869	0.540381	0.762748	0.884126	0.921504	0.949467	0.793961	0.927524	0.991613	0.464833	0.925946	0.691227	0.885883	0.87067
H0YFD6	Trifunctional enzyme subunit alpha, mitochondrial OS=Homo sapiens OX=9606 GN=HADHA PE=1 SV=2	0	1.136	1.44	1.06	1.612	1.113	1.283	1.065	1.583	0.839	1.061	0.91	1.165	0.18	0.53	0.08	0.69	0.15	0.36	0.09	0.66	-0.25	0.08	-0.14	0.22	0.0178329	1.95759e-06	0.370547	1.13456e-07	0.109869	0.0466653	0.619613	4.06574e-05	0.209164	0.507379	0.810347	0.65901	0.112708	3.18115e-05	0.766788	2.03479e-06	0.404066	0.263312	0.900409	0.000495092	0.608782	0.839647	0.980678
A0A087X253	AP complex subunit beta OS=Homo sapiens OX=9606 GN=AP2B1 PE=1 SV=1	0	0.996	1.004	0.983	0.967	1.005	0.936	0.93	0.897	0.984	0.904	0.901	0.993	-0.01	0.01	-0.02	-0.05	0.01	-0.1	-0.1	-0.16	-0.02	-0.15	-0.15	-0.01	0.785792	0.79469	0.576458	0.693268	0.881732	0.530246	0.348157	0.111438	0.998975	0.355975	0.545465	0.734169	0.938806	0.954814	0.887878	0.925054	0.987671	0.882698	0.733464	0.386174	0.999661	0.750847	0.872841
Q9UKX7	Nuclear pore complex protein Nup50 OS=Homo sapiens OX=9606 GN=NUP50 PE=1 SV=2	0	0.93	1.052	0.994	1.037	1.025	0.967	1.011	1.024	1.042	0.975	1.1	1.055	-0.11	0.07	-0.01	0.05	0.04	-0.05	0.02	0.03	0.06	-0.04	0.14	0.08	0.100432	0.397863	0.56474	0.461708	0.576896	0.618755	0.984091	0.925804	0.518855	0.68118	0.319488	0.942161	0.36331	0.745159	0.881037	0.83045	0.888773	0.911664	0.993722	0.984465	0.871387	0.927175	0.716362
Q9NPH2	Inositol-3-phosphate synthase 1 OS=Homo sapiens OX=9606 GN=ISYNA1 PE=1 SV=1	0	0.955	0.937	0.946	1.051	0.985	1.003	0.982	1.003	1.017	1.071	1.026	1.074	-0.07	-0.09	-0.08	0.07	-0.02	0	-0.03	0	0.02	0.1	0.04	0.1	0.27147	0.548756	0.0695227	0.316463	0.542242	0.929125	0.61147	0.726437	0.793151	0.438393	0.919882	0.942152	0.636254	0.860056	0.305757	0.706016	0.874236	0.98509	0.899046	0.929473	0.962027	0.80486	0.991972
E7EX44	Caldesmon OS=Homo sapiens OX=9606 GN=CALD1 PE=1 SV=1	0	1.071	1.025	1.078	0.986	1.053	1.09	1.052	1.043	1.018	1.072	0.981	1.104	0.1	0.04	0.11	-0.02	0.07	0.12	0.07	0.06	0.03	0.1	-0.03	0.14	0.237508	0.600487	0.213432	0.86176	0.212606	0.420639	0.464699	0.613253	0.771876	0.429912	0.638463	0.771732	0.591547	0.883511	0.591251	0.970072	0.594084	0.824315	0.815459	0.889258	0.960981	0.798585	0.911655
Q96K17	Transcription factor BTF3 homolog 4 OS=Homo sapiens OX=9606 GN=BTF3L4 PE=1 SV=1	0	1.159	0.98	1.049	1.009	0.98	1.152	1.047	0.936	0.955	0.959	1.065	1.015	0.21	-0.03	0.07	0.01	-0.03	0.2	0.07	-0.1	-0.07	-0.06	0.09	0.02	0.00559742	0.970216	0.40027	0.826782	0.456856	0.154297	0.515831	0.0650564	0.487634	0.529313	0.563142	0.704677	0.0462384	0.992937	0.789373	0.958386	0.834827	0.548584	0.853004	0.270068	0.855821	0.856196	0.88026
E9PGZ1	Caldesmon OS=Homo sapiens OX=9606 GN=CALD1 PE=1 SV=1	0	2.259	1.163	1.209	0.74	0.994	0.985	1.123	1.129	1.035	1.444	1.032	1.153	1.18	0.22	0.27	-0.43	-0.01	-0.02	0.17	0.18	0.05	0.53	0.05	0.21	3.22e-09	0.0358925	0.00500358	0.00323848	0.968192	0.879508	0.125891	0.0861879	0.605289	1.74476e-05	0.852768	0.533557	7.77336e-08	0.160729	0.0440445	0.0280571	0.994605	0.970306	0.445955	0.327977	0.917406	0.000186357	0.988118
P15259	Phosphoglycerate mutase 2 OS=Homo sapiens OX=9606 GN=PGAM2 PE=1 SV=3	0	1.014	1.027	1.061	1.056	1.034	1.075	1.034	1.028	1.061	1.078	1.001	0.969	0.02	0.04	0.09	0.08	0.05	0.1	0.05	0.04	0.08	0.11	0	-0.05	0.924758	0.583529	0.252888	0.280908	0.412567	0.505202	0.677315	0.851907	0.363645	0.388887	0.83261	0.452236	0.978393	0.877192	0.646407	0.672812	0.79622	0.871612	0.924859	0.96421	0.773957	0.771032	0.987486
Q8N163	Cell cycle and apoptosis regulator protein 2 OS=Homo sapiens OX=9606 GN=CCAR2 PE=1 SV=2	0	0.915	0.995	0.921	1.14	1.021	1.095	1.025	1.115	0.83	0.975	0.917	1.434	-0.13	-0.01	-0.12	0.19	0.03	0.13	0.04	0.16	-0.27	-0.04	-0.13	0.52	0.0497513	0.884175	0.136115	0.0929552	0.687513	0.453387	0.779933	0.353359	0.140685	0.996052	0.436864	0.135546	0.237159	0.968783	0.461997	0.366834	0.933967	0.845736	0.951546	0.71292	0.495188	0.99983	0.815764
P16435	NADPH--cytochrome P450 reductase OS=Homo sapiens OX=9606 GN=POR PE=1 SV=2	0	1.054	1.096	1.044	0.978	0.978	1.047	1.075	1.003	0.917	1.079	0.76	1.07	0.08	0.13	0.06	-0.03	-0.03	0.07	0.1	0	-0.13	0.11	-0.4	0.1	0.410565	0.173122	0.59983	0.749025	0.542504	0.695287	0.399396	0.996632	0.399213	0.367152	0.0037273	0.932225	0.757678	0.479	0.895364	0.946371	0.874236	0.921952	0.77409	0.999219	0.798642	0.757076	0.0309631
Q10567	AP-1 complex subunit beta-1 OS=Homo sapiens OX=9606 GN=AP1B1 PE=1 SV=2	0	1.101	0.913	1.005	0.942	0.968	1.033	1.1	0.927	0.856	1.039	0.823	1.078	0.14	-0.13	0.01	-0.09	-0.05	0.05	0.14	-0.11	-0.22	0.06	-0.28	0.11	0.0831302	0.353618	0.799767	0.349097	0.36545	0.810869	0.173265	0.0777033	0.0544635	0.684236	0.018996	0.883933	0.325391	0.70126	0.961182	0.742839	0.757206	0.956766	0.53913	0.304162	0.283227	0.92756	0.118485
Q9Y265	RuvB-like 1 OS=Homo sapiens OX=9606 GN=RUVBL1 PE=1 SV=1	0	1.009	1.01	1.011	1.043	1.049	1.107	1.031	1.034	0.899	1.028	0.929	1.192	0.01	0.01	0.02	0.06	0.07	0.15	0.04	0.05	-0.15	0.04	-0.11	0.25	0.999814	0.736415	0.899508	0.455532	0.309713	0.365332	0.766471	0.742652	0.183604	0.719633	0.333724	0.453771	0.999848	0.9415	0.986631	0.82807	0.710717	0.785481	0.948904	0.932505	0.571404	0.940809	0.732146
P30041	Peroxiredoxin-6 OS=Homo sapiens OX=9606 GN=PRDX6 PE=1 SV=3	0	1.023	0.979	1.026	0.955	0.995	0.875	0.956	0.927	0.992	0.862	0.984	0.95	0.03	-0.03	0.04	-0.07	-0.01	-0.19	-0.07	-0.11	-0.01	-0.21	-0.02	-0.07	0.779312	0.956892	0.800495	0.417298	0.764716	0.112897	0.324611	0.0402098	0.907221	0.047419	0.66767	0.362698	0.936329	0.98878	0.961182	0.793508	0.957457	0.464876	0.719358	0.186685	0.985376	0.221652	0.926577
Q9BTT0	Acidic leucine-rich nuclear phosphoprotein 32 family member E OS=Homo sapiens OX=9606 GN=ANP32E PE=1 SV=1	0	1.08	0.931	1.038	1.053	1.022	1.008	1.079	1.003	1.028	1.089	1.112	1.112	0.11	-0.1	0.05	0.07	0.03	0.01	0.11	0	0.04	0.12	0.15	0.15	0.173938	0.501177	0.579426	0.303187	0.645852	0.969045	0.237286	0.723209	0.667889	0.322658	0.258247	0.724794	0.494315	0.825225	0.888685	0.693393	0.918954	0.99254	0.627044	0.929473	0.931342	0.721865	0.64596
P05455	Lupus La protein OS=Homo sapiens OX=9606 GN=SSB PE=1 SV=2	0	1.08	1.044	1.028	0.964	1.018	1.023	1.011	1.026	0.896	1.023	0.818	0.902	0.11	0.06	0.04	-0.05	0.03	0.03	0.02	0.04	-0.16	0.03	-0.29	-0.15	0.174744	0.454598	0.750338	0.523386	0.718732	0.902153	0.969135	0.884003	0.11402	0.799701	0.00956311	0.203578	0.494698	0.784765	0.954729	0.861826	0.94684	0.975641	0.990147	0.974757	0.442832	0.964732	0.0678534
O94826	Mitochondrial import receptor subunit TOM70 OS=Homo sapiens OX=9606 GN=TOMM70 PE=1 SV=1	0	0.933	0.727	0.983	0.902	1.05	0.896	0.89	1.078	0.833	0.863	0.972	1.125	-0.1	-0.46	-0.02	-0.15	0.07	-0.16	-0.17	0.11	-0.26	-0.21	-0.04	0.17	0.117215	0.000167924	0.813465	0.309886	0.688415	0.615865	0.282226	0.536482	0.158642	0.362496	0.747976	0.688692	0.401631	0.00182865	0.962621	0.703199	0.934423	0.911642	0.681353	0.849425	0.524944	0.756625	0.963645
Q13838	Spliceosome RNA helicase DDX39B OS=Homo sapiens OX=9606 GN=DDX39B PE=1 SV=1	0	1.02	0.94	0.978	0.893	0.896	0.824	0.978	0.951	0.874	0.916	0.751	1.084	0.03	-0.09	-0.03	-0.16	-0.16	-0.28	-0.03	-0.07	-0.19	-0.13	-0.41	0.12	0.832079	0.576779	0.321448	0.0367288	0.000803831	0.0244173	0.535279	0.268572	0.0944443	0.317604	0.000797614	0.864641	0.954218	0.872574	0.721274	0.197185	0.00810624	0.169302	0.864042	0.625013	0.392751	0.717981	0.00804872
P00441	Superoxide dismutase [Cu-Zn] OS=Homo sapiens OX=9606 GN=SOD1 PE=1 SV=2	0	1.095	0.933	1.03	1.021	0.964	0.869	0.846	1.023	1.067	0.951	1.128	1.156	0.13	-0.1	0.04	0.03	-0.05	-0.2	-0.24	0.03	0.09	-0.07	0.17	0.21	0.102544	0.516188	0.715286	0.660274	0.222244	0.0946924	0.0015134	0.936349	0.31537	0.464177	0.189479	0.507418	0.368758	0.838116	0.9451	0.916484	0.60851	0.424552	0.0131397	0.986484	0.722195	0.824836	0.560055
P25205	DNA replication licensing factor MCM3 OS=Homo sapiens OX=9606 GN=MCM3 PE=1 SV=3	0	1.016	0.97	1.002	0.992	0.995	1.111	1.12	1.024	0.94	1.131	1.055	1.167	0.02	-0.04	0	-0.01	-0.01	0.15	0.16	0.03	-0.09	0.18	0.08	0.22	0.888277	0.871438	0.72243	0.922155	0.747995	0.304933	0.0642862	0.911971	0.348006	0.14085	0.647958	0.46091	0.969311	0.96734	0.946073	0.983757	0.953001	0.738444	0.287118	0.980011	0.756491	0.466385	0.916158
P10155	60 kDa SS-A/Ro ribonucleoprotein OS=Homo sapiens OX=9606 GN=RO60 PE=1 SV=2	0	0.999	0.99	1.023	1.056	0.975	1.025	1.008	0.991	0.946	0.996	0.994	0.926	0	-0.01	0.03	0.08	-0.04	0.03	0.01	-0.01	-0.08	-0.01	-0.01	-0.11	0.838896	0.932788	0.898813	0.345227	0.429135	0.888444	0.973327	0.54627	0.399475	0.887485	0.762046	0.262869	0.95747	0.983971	0.986631	0.738975	0.811649	0.972327	0.990778	0.8533	0.798878	0.976637	0.966502
O60664	Perilipin-3 OS=Homo sapiens OX=9606 GN=PLIN3 PE=1 SV=3	0	1.063	1.077	1.068	0.989	1.005	0.825	0.894	1.065	1.122	1.013	1.091	1.426	0.09	0.11	0.1	-0.02	0.01	-0.28	-0.16	0.09	0.17	0.02	0.13	0.51	0.295678	0.25467	0.187702	0.877607	0.975801	0.0253068	0.0289046	0.343218	0.0770028	0.941433	0.375182	0.0193697	0.663685	0.596521	0.554134	0.973522	0.996496	0.172941	0.159278	0.705388	0.349489	0.988534	0.767076
Q92820	Gamma-glutamyl hydrolase OS=Homo sapiens OX=9606 GN=GGH PE=1 SV=2	0	1.055	0.994	1.036	1.008	1.017	1.029	1.029	1.024	1.017	1.029	0.971	1.085	0.08	-0.01	0.05	0.01	0.02	0.04	0.04	0.03	0.02	0.04	-0.04	0.12	0.370811	0.885852	0.610472	0.83319	0.750911	0.849735	0.737823	0.912375	0.787408	0.78267	0.551711	0.876147	0.728612	0.969015	0.904076	0.960316	0.953001	0.96297	0.942068	0.980011	0.962027	0.961035	0.876572
P34931	Heat shock 70 kDa protein 1-like OS=Homo sapiens OX=9606 GN=HSPA1L PE=1 SV=2	0	0.988	0.893	0.982	0.933	0.913	0.969	0.978	1.04	0.986	1.01	1.027	1.033	-0.02	-0.16	-0.03	-0.1	-0.13	-0.05	-0.03	0.06	-0.02	0.02	0.04	0.05	0.677383	0.231421	0.406883	0.210581	0.0134948	0.696276	0.568381	0.665674	0.840976	0.968932	0.909782	0.812018	0.902329	0.56731	0.794306	0.582562	0.0899283	0.921952	0.881207	0.906803	0.971286	0.992025	0.991972
P36957	Dihydrolipoyllysine-residue succinyltransferase component of 2-oxoglutarate dehydrogenase complex, mitochondrial OS=Homo sapiens OX=9606 GN=DLST PE=1 SV=4	0	0.989	0.993	0.951	1.059	0.952	1.037	0.975	1.05	0.907	1.029	1.079	1.445	-0.02	-0.01	-0.07	0.08	-0.07	0.05	-0.04	0.07	-0.14	0.04	0.11	0.53	0.693713	0.90206	0.0858811	0.259013	0.109098	0.784322	0.534328	0.518822	0.139199	0.788184	0.450712	0.0144759	0.907732	0.974093	0.351343	0.652861	0.402909	0.946211	0.864042	0.8429	0.493747	0.96344	0.825558
P55060	Exportin-2 OS=Homo sapiens OX=9606 GN=CSE1L PE=1 SV=3	0	0.503	0.465	0.72	0.84	0.875	0.905	0.868	0.851	0.823	0.918	0.862	1.175	-0.99	-1.11	-0.47	-0.25	-0.19	-0.14	-0.2	-0.23	-0.28	-0.12	-0.21	0.23	1e-17	1e-17	6.37931e-10	0.0270056	0.0112903	0.338587	0.0267703	0.00354665	0.00983128	0.295408	0.0518465	0.429968	3.64259e-16	3.45928e-16	1.48838e-08	0.156833	0.0784838	0.765638	0.150523	0.0268286	0.0807388	0.691374	0.247089
Q02818	Nucleobindin-1 OS=Homo sapiens OX=9606 GN=NUCB1 PE=1 SV=4	0	1.064	0.983	1.067	0.944	1.013	0.988	0.837	1.053	1.032	1.088	1.012	1.212	0.09	-0.03	0.09	-0.08	0.02	-0.02	-0.26	0.07	0.04	0.12	0.02	0.28	0.395927	0.997547	0.333676	0.353223	0.799096	0.866813	0.00226055	0.523581	0.660596	0.309098	0.954052	0.321217	0.746168	0.999623	0.733711	0.746894	0.967297	0.966507	0.0185182	0.84412	0.930434	0.710911	0.995219
Q9HB71	Calcyclin-binding protein OS=Homo sapiens OX=9606 GN=CACYBP PE=1 SV=2	0	1.027	1.068	1.047	0.985	1.005	1.043	1.042	0.958	0.867	0.972	0.883	1.044	0.04	0.09	0.07	-0.02	0.01	0.06	0.06	-0.06	-0.21	-0.04	-0.18	0.06	0.720054	0.300765	0.428988	0.819863	0.973089	0.733941	0.577488	0.179298	0.0302509	0.707278	0.0787218	0.908607	0.916093	0.651856	0.812626	0.957853	0.995747	0.934853	0.886183	0.507002	0.188664	0.937531	0.326853
P31689	DnaJ homolog subfamily A member 1 OS=Homo sapiens OX=9606 GN=DNAJA1 PE=1 SV=2	0	1.033	1.064	1.016	1.04	1.031	1.011	1.045	1.008	1.054	0.912	0.912	0.928	0.05	0.09	0.02	0.06	0.04	0.02	0.06	0.01	0.08	-0.13	-0.13	-0.11	0.647184	0.324012	0.935281	0.482943	0.481783	0.999687	0.628759	0.833379	0.480423	0.424015	0.308222	0.55897	0.888185	0.677443	0.992882	0.841324	0.847362	0.999775	0.903774	0.962367	0.852411	0.795678	0.70683
P61158	Actin-related protein 3 OS=Homo sapiens OX=9606 GN=ACTR3 PE=1 SV=3	0	0.978	0.995	1.009	1.012	1.007	1.052	1.023	0.952	0.96	0.832	0.888	0.818	-0.03	-0.01	0.01	0.02	0.01	0.07	0.03	-0.07	-0.06	-0.26	-0.17	-0.29	0.528351	0.877597	0.866843	0.777599	0.964707	0.663797	0.82399	0.137542	0.5351	0.0324796	0.141931	0.14101	0.837382	0.967811	0.979584	0.951659	0.994105	0.919357	0.965689	0.436211	0.883704	0.16743	0.477264
Q9H2U2	Inorganic pyrophosphatase 2, mitochondrial OS=Homo sapiens OX=9606 GN=PPA2 PE=1 SV=2	0	0.962	0.901	1.038	0.932	1.073	0.924	0.997	1.006	1.008	0.834	0.878	1.094	-0.06	-0.15	0.05	-0.1	0.1	-0.11	0	0.01	0.01	-0.26	-0.19	0.13	0.339294	0.277817	0.618132	0.289565	0.138351	0.446993	0.837736	0.989671	0.81727	0.1649	0.166331	0.827172	0.69895	0.628875	0.907154	0.681671	0.466162	0.844386	0.971488	0.997667	0.96464	0.506199	0.522406
P82970	High mobility group nucleosome-binding domain-containing protein 5 OS=Homo sapiens OX=9606 GN=HMGN5 PE=1 SV=1	0	1.011	0.96	1.001	0.968	1.004	1.141	1.056	0.926	0.984	1.027	1.017	1.131	0.02	-0.06	0	-0.05	0.01	0.19	0.08	-0.11	-0.02	0.04	0.02	0.18	0.971187	0.77061	0.692214	0.579435	0.969026	0.187345	0.4283	0.0364034	0.814502	0.808319	0.997953	0.627346	0.991565	0.952465	0.936835	0.888185	0.994669	0.600338	0.79138	0.171934	0.964088	0.965965	0.999213
Q13200	26S proteasome non-ATPase regulatory subunit 2 OS=Homo sapiens OX=9606 GN=PSMD2 PE=1 SV=3	0	0.934	1.042	0.952	1.214	1.017	0.998	1.044	0.981	0.918	0.955	0.996	1.079	-0.1	0.06	-0.07	0.28	0.02	0	0.06	-0.03	-0.12	-0.07	-0.01	0.11	0.123592	0.46465	0.0897765	0.000198333	0.743217	0.882315	0.645643	0.488377	0.410494	0.724298	0.883475	0.871832	0.415139	0.79358	0.362781	0.00232074	0.952201	0.97098	0.914111	0.823741	0.810393	0.94127	0.991352
P52597	Heterogeneous nuclear ribonucleoprotein F OS=Homo sapiens OX=9606 GN=HNRNPF PE=1 SV=3	0	0.928	0.793	0.908	0.639	0.908	0.577	0.968	0.936	1.007	0.875	0.85	1.008	-0.11	-0.33	-0.14	-0.65	-0.14	-0.79	-0.05	-0.1	0.01	-0.19	-0.24	0.01	0.0946797	0.00745963	0.0033535	1.13021e-13	0.0562657	9.9347e-07	0.669706	0.433069	0.781083	0.387631	0.113267	0.806835	0.350634	0.0472525	0.0319815	2.89182e-12	0.259076	1.91088e-05	0.922975	0.784429	0.962027	0.77019	0.416077
P50990	T-complex protein 1 subunit theta OS=Homo sapiens OX=9606 GN=CCT8 PE=1 SV=4	0	1.002	1.071	0.981	1.123	0.947	1.016	1.008	0.994	0.91	0.972	0.917	1.063	0	0.1	-0.03	0.17	-0.08	0.02	0.01	-0.01	-0.14	-0.04	-0.13	0.09	0.882015	0.284146	0.354685	0.024841	0.0793087	0.962289	0.968507	0.581566	0.151958	0.646125	0.183883	0.993706	0.966909	0.637073	0.754312	0.147737	0.324023	0.991613	0.989867	0.869132	0.511057	0.910922	0.550558
Q16643	Drebrin OS=Homo sapiens OX=9606 GN=DBN1 PE=1 SV=4	0	0.961	1.011	1.012	0.981	0.968	1.048	1.057	0.95	1.019	1.005	1.021	0.967	-0.06	0.02	0.02	-0.03	-0.05	0.07	0.08	-0.07	0.03	0.01	0.03	-0.05	0.340254	0.725926	0.923794	0.772724	0.489778	0.706704	0.54585	0.383937	0.702728	0.869665	0.904114	0.600465	0.69895	0.935375	0.989143	0.951042	0.849814	0.924495	0.869747	0.741212	0.938932	0.97438	0.991972
A0A0J9YXX5	Poly(U)-binding-splicing factor PUF60 (Fragment) OS=Homo sapiens OX=9606 GN=PUF60 PE=1 SV=1	0	1.012	0.964	1.003	0.89	0.919	0.862	0.917	0.926	0.989	0.966	0.795	1.144	0.02	-0.05	0	-0.17	-0.12	-0.21	-0.12	-0.11	-0.02	-0.05	-0.33	0.19	0.950629	0.804176	0.743099	0.0318183	0.00841787	0.07998	0.0858478	0.038495	0.869712	0.598272	0.00165644	0.562506	0.986451	0.956334	0.953032	0.177756	0.0613455	0.381536	0.349729	0.179991	0.979323	0.89202	0.0156473
Q08211	ATP-dependent RNA helicase A OS=Homo sapiens OX=9606 GN=DHX9 PE=1 SV=4	0	0.941	0.994	0.993	0.972	1.003	0.814	1.141	0.986	0.942	0.803	0.633	1.125	-0.09	-0.01	-0.01	-0.04	0	-0.3	0.19	-0.02	-0.09	-0.32	-0.66	0.17	0.163174	0.892805	0.726992	0.694454	0.90631	0.0605861	0.0488626	0.737336	0.759695	0.160492	9.0047e-05	0.681194	0.478701	0.972097	0.947847	0.925778	0.991962	0.311141	0.23603	0.932505	0.957941	0.49808	0.00108546
P54727	UV excision repair protein RAD23 homolog B OS=Homo sapiens OX=9606 GN=RAD23B PE=1 SV=1	0	1.03	0.968	1.059	1.005	0.981	0.914	0.899	1.1	1.082	1.051	1.151	1.37	0.04	-0.05	0.08	0.01	-0.03	-0.13	-0.15	0.14	0.11	0.07	0.2	0.45	0.72567	0.84603	0.411179	0.89401	0.555954	0.315019	0.0376135	0.105772	0.224551	0.591419	0.115804	0.0431847	0.91852	0.961447	0.798505	0.976781	0.881601	0.748298	0.194925	0.37321	0.628661	0.889072	0.421061
P23526	Adenosylhomocysteinase OS=Homo sapiens OX=9606 GN=AHCY PE=1 SV=4	0	1.015	0.961	1.032	1.024	1.024	1.031	1.042	1.037	0.992	0.962	0.942	0.944	0.02	-0.06	0.05	0.03	0.03	0.04	0.06	0.05	-0.01	-0.06	-0.09	-0.08	0.905211	0.776714	0.671935	0.618748	0.590492	0.836658	0.57211	0.712928	0.912293	0.557092	0.327374	0.337145	0.973839	0.952911	0.931524	0.903544	0.892867	0.962469	0.883656	0.925268	0.985515	0.871472	0.724955
Q13228	Methanethiol oxidase OS=Homo sapiens OX=9606 GN=SELENBP1 PE=1 SV=2	0	1.08	1.024	1.026	0.983	1.015	1.11	1.002	1.001	0.998	1.008	0.976	0.988	0.11	0.03	0.04	-0.02	0.02	0.15	0	0	0	0.01	-0.04	-0.02	0.174854	0.61346	0.792532	0.794505	0.812401	0.356212	0.839864	0.74004	0.970709	0.930617	0.617858	0.566433	0.494698	0.891922	0.960135	0.953603	0.971983	0.776442	0.971636	0.932505	0.999311	0.984304	0.902891
Q9Y2W2	WW domain-binding protein 11 OS=Homo sapiens OX=9606 GN=WBP11 PE=1 SV=1	0	1.099	1.049	1.007	0.993	1.003	1.019	0.991	0.993	0.951	1.044	0.992	1.071	0.14	0.07	0.01	-0.01	0	0.03	-0.01	-0.01	-0.07	0.06	-0.01	0.1	0.121262	0.419464	0.846556	0.946691	0.969665	0.946765	0.702292	0.592638	0.446824	0.651537	0.742064	0.960323	0.410137	0.757652	0.975639	0.991743	0.994916	0.987389	0.932243	0.875888	0.834639	0.914584	0.96273
P30040	Endoplasmic reticulum resident protein 29 OS=Homo sapiens OX=9606 GN=ERP29 PE=1 SV=4	0	1.032	1.022	1.047	1.019	0.996	0.917	0.96	0.991	1.042	0.945	1.053	1.166	0.05	0.03	0.07	0.03	-0.01	-0.13	-0.06	-0.01	0.06	-0.08	0.07	0.22	0.648378	0.626951	0.427227	0.685719	0.775019	0.281199	0.366551	0.545468	0.519541	0.419584	0.659439	0.465562	0.888646	0.895888	0.81126	0.922027	0.960874	0.720174	0.747287	0.853158	0.87152	0.794386	0.923148
P31930	Cytochrome b-c1 complex subunit 1, mitochondrial OS=Homo sapiens OX=9606 GN=UQCRC1 PE=1 SV=3	0	0.825	0.464	0.646	0.659	0.904	0.843	0.922	1.006	0.913	0.918	0.873	1.145	-0.28	-1.11	-0.63	-0.6	-0.15	-0.25	-0.12	0.01	-0.13	-0.12	-0.2	0.19	5.44161e-05	1e-17	1e-17	4.23632e-08	0.0931241	0.144896	0.233962	0.984968	0.3782	0.456556	0.139187	0.606303	0.00081603	3.45928e-16	2.93122e-16	8.03574e-07	0.363038	0.532669	0.622129	0.997667	0.78455	0.820036	0.470174
Q8TCS8	Polyribonucleotide nucleotidyltransferase 1, mitochondrial OS=Homo sapiens OX=9606 GN=PNPT1 PE=1 SV=2	0	0.966	1.011	0.995	1.109	1.097	1.176	1.103	1.019	0.915	0.833	0.876	1.085	-0.05	0.02	-0.01	0.15	0.13	0.23	0.14	0.03	-0.13	-0.26	-0.19	0.12	0.470605	0.724507	0.889349	0.220104	0.145612	0.204313	0.261937	0.848499	0.465343	0.138922	0.176302	0.837882	0.800424	0.934588	0.986631	0.597216	0.485487	0.621605	0.655341	0.964003	0.844877	0.461222	0.541455
Q7KZF4	Staphylococcal nuclease domain-containing protein 1 OS=Homo sapiens OX=9606 GN=SND1 PE=1 SV=1	0	0.978	0.955	0.979	1.152	1.168	1.267	1.014	1.021	0.866	0.95	0.656	1.031	-0.03	-0.07	-0.03	0.2	0.22	0.34	0.02	0.03	-0.21	-0.07	-0.61	0.04	0.587338	0.7168	0.74452	0.160621	0.0100872	0.0580963	0.905516	0.824682	0.0839826	0.607711	1.54868e-05	0.895909	0.867323	0.93235	0.95362	0.499601	0.0714208	0.302993	0.977449	0.961057	0.365929	0.893568	0.000203013
Q8NBS9	Thioredoxin domain-containing protein 5 OS=Homo sapiens OX=9606 GN=TXNDC5 PE=1 SV=2	0	1.021	0.971	1.018	0.992	1.019	0.951	0.972	1.042	1.01	0.943	1.058	0.925	0.03	-0.04	0.03	-0.01	0.03	-0.07	-0.04	0.06	0.01	-0.09	0.08	-0.11	0.818305	0.876668	0.957538	0.920072	0.699796	0.500906	0.493802	0.629718	0.87229	0.400012	0.618769	0.259592	0.949959	0.967743	0.995814	0.982549	0.938624	0.870782	0.837548	0.896296	0.979323	0.778608	0.903092
P54578	Ubiquitin carboxyl-terminal hydrolase 14 OS=Homo sapiens OX=9606 GN=USP14 PE=1 SV=3	0	1.075	0.947	1.015	1.049	0.993	1.168	1.035	1.152	0.994	1.09	1.105	1.116	0.1	-0.08	0.02	0.07	-0.01	0.22	0.05	0.2	-0.01	0.12	0.14	0.16	0.209308	0.643694	0.948346	0.473581	0.916797	0.154585	0.719006	0.042722	0.90216	0.319741	0.384674	0.709006	0.547874	0.902266	0.993586	0.836133	0.993851	0.548616	0.937061	0.195993	0.984046	0.720117	0.773436
A0A0J9YYL3	Poly(U)-binding-splicing factor PUF60 (Fragment) OS=Homo sapiens OX=9606 GN=PUF60 PE=1 SV=1	0	0.975	0.919	0.978	1.048	0.777	0.885	1.251	1.302	0.902	1.921	0.955	1.532	-0.04	-0.12	-0.03	0.07	-0.36	-0.18	0.32	0.38	-0.15	0.94	-0.07	0.62	0.764583	0.399409	0.803691	0.622045	0.0023456	0.532083	0.163508	0.196434	0.795485	0.00854297	0.980097	0.18606	0.931321	0.745159	0.961182	0.904779	0.0208304	0.882698	0.520475	0.532329	0.962027	0.0570362	0.999213
Q14847	LIM and SH3 domain protein 1 OS=Homo sapiens OX=9606 GN=LASP1 PE=1 SV=2	0	1.091	0.999	1.064	0.97	1.004	0.956	0.988	1.065	1.064	1.04	1.117	1.176	0.13	0	0.09	-0.04	0.01	-0.07	-0.02	0.09	0.09	0.06	0.16	0.23	0.119994	0.844285	0.225371	0.602949	0.960255	0.534632	0.701039	0.34303	0.341349	0.684321	0.232334	0.423433	0.406801	0.961257	0.609985	0.896251	0.994091	0.883923	0.931857	0.705388	0.748471	0.92756	0.614644
P41250	Glycine--tRNA ligase OS=Homo sapiens OX=9606 GN=GARS PE=1 SV=3	0	0.942	1.024	1.011	1.001	0.944	0.988	1.083	1.045	0.929	1.025	0.845	0.898	-0.09	0.03	0.02	0	-0.08	-0.02	0.11	0.06	-0.11	0.04	-0.24	-0.15	0.167171	0.610504	0.99573	0.965896	0.270442	0.896771	0.381094	0.668872	0.725216	0.75703	0.303535	0.48625	0.486099	0.890626	0.999898	0.994453	0.670137	0.974521	0.758686	0.908451	0.948582	0.952466	0.701147
O75874	Isocitrate dehydrogenase [NADP] cytoplasmic OS=Homo sapiens OX=9606 GN=IDH1 PE=1 SV=2	0	0.942	0.856	0.896	0.887	0.974	1.081	1.087	1.113	0.842	1.001	0.8	1.275	-0.09	-0.22	-0.16	-0.17	-0.04	0.11	0.12	0.15	-0.25	0	-0.32	0.35	0.167766	0.0844268	0.00103767	0.0278175	0.357546	0.465736	0.186967	0.0559936	0.00885989	0.935514	0.00217219	0.149114	0.486242	0.300521	0.0113485	0.160066	0.751017	0.850357	0.553845	0.240435	0.0752376	0.986307	0.019778
P22307	Non-specific lipid-transfer protein OS=Homo sapiens OX=9606 GN=SCP2 PE=1 SV=2	0	1.041	0.938	1.024	0.971	1.032	0.916	0.982	1.022	1.082	0.95	1.078	1.184	0.06	-0.09	0.03	-0.04	0.05	-0.13	-0.03	0.03	0.11	-0.07	0.11	0.24	0.538127	0.557872	0.834388	0.621459	0.450497	0.275165	0.620458	0.953611	0.226123	0.453298	0.45932	0.393025	0.842866	0.864492	0.971522	0.904779	0.829149	0.715407	0.900942	0.990468	0.630567	0.817984	0.831241
P25786	Proteasome subunit alpha type-1 OS=Homo sapiens OX=9606 GN=PSMA1 PE=1 SV=1	0	0.945	1.057	0.945	1.235	0.953	1.047	1.012	1.032	0.991	0.99	1.097	1.54	-0.08	0.08	-0.08	0.3	-0.07	0.07	0.02	0.04	-0.01	-0.01	0.13	0.62	0.190176	0.36246	0.071894	0.000361869	0.176604	0.698167	0.97412	0.793758	0.897739	0.822341	0.337028	0.00313921	0.520247	0.709087	0.311718	0.00408486	0.541488	0.922289	0.990778	0.949746	0.982967	0.966977	0.735829
P04792	Heat shock protein beta-1 OS=Homo sapiens OX=9606 GN=HSPB1 PE=1 SV=2	0	1.007	0.955	0.999	1.04	1.052	0.98	1.015	1.009	0.981	1.002	1.075	1.245	0.01	-0.07	0	0.06	0.07	-0.03	0.02	0.01	-0.03	0	0.1	0.32	0.967472	0.715053	0.671465	0.428611	0.194998	0.725144	0.929477	0.829955	0.773564	0.942233	0.484637	0.209115	0.991356	0.931004	0.931524	0.803515	0.567123	0.931834	0.981784	0.962367	0.961215	0.988534	0.844455
P25787	Proteasome subunit alpha type-2 OS=Homo sapiens OX=9606 GN=PSMA2 PE=1 SV=2	0	0.983	1.097	0.894	1.179	0.962	1.166	0.958	1.088	0.867	1.054	1.036	1.645	-0.02	0.13	-0.16	0.24	-0.06	0.22	-0.06	0.12	-0.21	0.08	0.05	0.72	0.603225	0.171405	0.000795128	0.00154489	0.187759	0.119659	0.348739	0.159711	0.0300958	0.562796	0.820895	0.000493624	0.875217	0.475262	0.00901171	0.0146523	0.5565	0.479636	0.734423	0.47623	0.187803	0.874674	0.983701
P23284	Peptidyl-prolyl cis-trans isomerase B OS=Homo sapiens OX=9606 GN=PPIB PE=1 SV=2	0	1.043	0.971	1.011	0.93	0.985	0.92	1.035	1.038	0.936	0.967	0.839	0.999	0.06	-0.04	0.02	-0.11	-0.02	-0.12	0.05	0.05	-0.1	-0.05	-0.25	0	0.514437	0.87785	0.909378	0.186006	0.540817	0.300603	0.658335	0.696381	0.318537	0.6047	0.0138703	0.612681	0.830889	0.96782	0.988447	0.545232	0.873605	0.73329	0.920384	0.915891	0.725221	0.893568	0.0921089
P22033	Methylmalonyl-CoA mutase, mitochondrial OS=Homo sapiens OX=9606 GN=MMUT PE=1 SV=4	0	1.015	0.965	1.032	1.032	1.011	1.045	1	1.008	0.944	0.864	0.933	0.801	0.02	-0.05	0.05	0.05	0.02	0.06	0	0.01	-0.08	-0.21	-0.1	-0.32	0.91217	0.821574	0.674566	0.569362	0.853645	0.721034	0.853639	0.808402	0.385009	0.0506906	0.274836	0.053611	0.9748	0.959405	0.931524	0.883075	0.981711	0.930555	0.971636	0.956844	0.788336	0.232324	0.665486
Q15459	Splicing factor 3A subunit 1 OS=Homo sapiens OX=9606 GN=SF3A1 PE=1 SV=1	0	1.021	1.033	0.984	0.971	0.997	0.994	0.989	0.975	0.932	0.985	0.962	1.218	0.03	0.05	-0.02	-0.04	0	-0.01	-0.02	-0.04	-0.1	-0.02	-0.06	0.28	0.815581	0.533384	0.398571	0.609233	0.790423	0.846786	0.708834	0.33925	0.284516	0.774108	0.476236	0.319258	0.949346	0.851474	0.787883	0.898975	0.964952	0.96297	0.933181	0.701879	0.692869	0.958686	0.84039
G5E9D5	ElaC homolog 2 (E. coli), isoform CRA_a OS=Homo sapiens OX=9606 GN=ELAC2 PE=1 SV=1	0	0.92	1.013	0.97	1.064	1.004	1.022	1.06	0.964	0.99	1.039	1.077	0.862	-0.12	0.02	-0.04	0.09	0.01	0.03	0.08	-0.05	-0.01	0.06	0.11	-0.21	0.181463	0.70539	0.584156	0.438492	0.885022	0.849661	0.494169	0.394193	0.940967	0.687509	0.520022	0.191284	0.506292	0.925619	0.890851	0.812619	0.98775	0.96297	0.837548	0.749197	0.993815	0.929318	0.860275
P36873	Serine/threonine-protein phosphatase PP1-gamma catalytic subunit OS=Homo sapiens OX=9606 GN=PPP1CC PE=1 SV=1	0	0.956	0.996	1.145	1.006	1.173	0.823	0.958	1.12	1.051	0.989	0.672	0.985	-0.06	-0.01	0.2	0.01	0.23	-0.28	-0.06	0.16	0.07	-0.02	-0.57	-0.02	0.549363	0.874062	0.170055	0.91807	0.0591563	0.197899	0.755037	0.330727	0.642124	0.925199	0.159763	0.965913	0.848807	0.967743	0.526268	0.982549	0.267604	0.613543	0.946539	0.693542	0.924776	0.984288	0.508695
P49006	MARCKS-related protein OS=Homo sapiens OX=9606 GN=MARCKSL1 PE=1 SV=2	0	1.118	1.108	1.004	1.07	1.104	0.847	0.945	1.15	1.268	1.025	1.049	1.284	0.16	0.15	0.01	0.1	0.14	-0.24	-0.08	0.2	0.34	0.04	0.07	0.36	0.0408504	0.134195	0.76591	0.180832	0.00667266	0.0517551	0.238189	0.00872246	0.00028198	0.826203	0.696174	0.133959	0.208532	0.404029	0.956362	0.533598	0.0509273	0.281973	0.627344	0.057481	0.00361685	0.966977	0.941418
Q99460	26S proteasome non-ATPase regulatory subunit 1 OS=Homo sapiens OX=9606 GN=PSMD1 PE=1 SV=2	0	0.96	1.069	0.961	1.102	0.991	1.083	0.997	1.035	0.852	0.987	1.028	1.127	-0.06	0.1	-0.06	0.14	-0.01	0.11	0	0.05	-0.23	-0.02	0.04	0.17	0.422323	0.295053	0.371583	0.268095	0.910897	0.501724	0.910182	0.678455	0.140239	0.95548	0.828008	0.670841	0.769539	0.646265	0.76797	0.66096	0.992792	0.870897	0.977917	0.91329	0.494423	0.99061	0.985476
Q16181	Septin-7 OS=Homo sapiens OX=9606 GN=SEPTIN7 PE=1 SV=2	0	1.026	1.005	1.028	1.016	1.025	1.134	1.059	1.015	0.932	0.995	0.873	0.923	0.04	0.01	0.04	0.02	0.04	0.18	0.08	0.02	-0.1	-0.01	-0.2	-0.12	0.739329	0.783363	0.752348	0.721605	0.589618	0.208578	0.398126	0.929745	0.377822	0.932684	0.131528	0.421947	0.925122	0.952911	0.954729	0.939062	0.892867	0.625537	0.772689	0.985242	0.783979	0.984931	0.459299
P38117	Electron transfer flavoprotein subunit beta OS=Homo sapiens OX=9606 GN=ETFB PE=1 SV=3	0	0.984	0.965	1.004	0.993	1.016	0.974	1.063	1.038	1.052	0.973	0.989	1.076	-0.02	-0.05	0.01	-0.01	0.02	-0.04	0.09	0.05	0.07	-0.04	-0.02	0.11	0.613666	0.82023	0.752585	0.940491	0.756005	0.67805	0.357242	0.698065	0.438563	0.743307	0.757708	0.904058	0.876096	0.959405	0.954729	0.990337	0.955099	0.919357	0.742109	0.917137	0.832624	0.949391	0.966305
Q9Y5K6	CD2-associated protein OS=Homo sapiens OX=9606 GN=CD2AP PE=1 SV=1	0	0.992	1.008	0.991	1.091	1.03	1.056	1.028	1.011	0.962	1.036	0.999	0.906	-0.01	0.01	-0.01	0.13	0.04	0.08	0.04	0.02	-0.06	0.05	0	-0.14	0.735741	0.750828	0.576967	0.148514	0.501095	0.638744	0.763719	0.857424	0.554949	0.679621	0.814072	0.195621	0.924037	0.947156	0.887878	0.481551	0.853933	0.919357	0.948031	0.967015	0.893248	0.927175	0.982697
P68133	Actin, alpha skeletal muscle OS=Homo sapiens OX=9606 GN=ACTA1 PE=1 SV=1	0	0.887	0.978	0.843	0.887	1.083	0.966	0.871	1.088	0.983	0.902	0.712	1.048	-0.17	-0.03	-0.25	-0.17	0.12	-0.05	-0.2	0.12	-0.03	-0.15	-0.49	0.07	0.00972714	0.952025	1.07282e-06	0.0276822	0.0309175	0.616274	0.00798474	0.154713	0.796674	0.159631	5.16507e-06	0.922453	0.0714499	0.988398	2.00162e-05	0.159446	0.164893	0.911642	0.0563515	0.468194	0.962027	0.496953	7.04559e-05
P55081	Microfibrillar-associated protein 1 OS=Homo sapiens OX=9606 GN=MFAP1 PE=1 SV=2	0	1.133	0.961	1.094	0.915	0.993	1.083	1.061	1.009	0.985	1.002	1.022	1.085	0.18	-0.06	0.13	-0.13	-0.01	0.11	0.09	0.01	-0.02	0	0.03	0.12	0.0211302	0.773935	0.0710977	0.167541	0.817847	0.470117	0.468671	0.933617	0.896343	0.998672	0.925606	0.881964	0.127886	0.952911	0.309184	0.511356	0.973227	0.853347	0.817465	0.985976	0.982827	0.99983	0.991972
P00387	NADH-cytochrome b5 reductase 3 OS=Homo sapiens OX=9606 GN=CYB5R3 PE=1 SV=3	0	1.046	1.043	1.047	1.02	1.069	1.096	1.045	1.013	0.901	1.027	0.602	0.877	0.06	0.06	0.07	0.03	0.1	0.13	0.06	0.02	-0.15	0.04	-0.73	-0.19	0.47386	0.459013	0.423228	0.674287	0.168843	0.436187	0.707709	0.843973	0.672183	0.814838	0.00749567	0.610225	0.801939	0.789789	0.808312	0.919792	0.528345	0.834058	0.933181	0.964003	0.933229	0.966977	0.055418
A0A1W2PQ51	Probable ATP-dependent RNA helicase DDX17 OS=Homo sapiens OX=9606 GN=DDX17 PE=1 SV=1	0	0.918	0.814	0.979	0.909	1.031	1.081	0.953	0.968	1.12	0.924	0.874	0.863	-0.12	-0.3	-0.03	-0.14	0.04	0.11	-0.07	-0.05	0.16	-0.11	-0.19	-0.21	0.0587237	0.0187732	0.445474	0.123615	0.481471	0.492528	0.399015	0.436573	0.120912	0.368599	0.0807642	0.169983	0.265083	0.0964275	0.820583	0.429999	0.84714	0.868973	0.773617	0.78698	0.459422	0.757076	0.333089
O75083	WD repeat-containing protein 1 OS=Homo sapiens OX=9606 GN=WDR1 PE=1 SV=4	0	1.028	1.003	1.088	1.073	1.146	1.082	1.257	1.068	1.229	0.998	0.822	1.303	0.04	0	0.12	0.1	0.2	0.11	0.33	0.09	0.3	0	-0.28	0.38	0.712706	0.802531	0.170395	0.30846	0.0160281	0.493913	0.043558	0.591274	0.120834	0.897059	0.311397	0.343073	0.912892	0.956334	0.527021	0.701483	0.101278	0.868976	0.216603	0.875038	0.459422	0.979389	0.710086
P15531	Nucleoside diphosphate kinase A OS=Homo sapiens OX=9606 GN=NME1 PE=1 SV=1	0	1.193	1.037	1.064	1.113	1.139	0.943	0.936	1.038	1.011	0.99	1.014	0.836	0.25	0.05	0.09	0.15	0.19	-0.08	-0.1	0.05	0.02	-0.01	0.02	-0.26	0.000837471	0.503231	0.221826	0.0377073	0.000302583	0.440098	0.172852	0.691803	0.854658	0.827857	0.96144	0.0535659	0.00919228	0.827428	0.605222	0.201374	0.0033203	0.837077	0.538922	0.915602	0.976562	0.966977	0.99523
P28482	Mitogen-activated protein kinase 1 OS=Homo sapiens OX=9606 GN=MAPK1 PE=1 SV=3	0	1.049	0.935	1.08	1.066	0.997	1.053	1.104	1.018	0.992	0.675	0.788	0.678	0.07	-0.1	0.11	0.09	0	0.07	0.14	0.03	-0.01	-0.57	-0.34	-0.56	0.506262	0.530759	0.224246	0.266317	0.994881	0.649216	0.213801	0.961646	0.938448	0.0171667	0.039969	0.00844882	0.82434	0.849712	0.608473	0.659601	0.999831	0.919357	0.591811	0.993299	0.992723	0.101284	0.207517
P62140	Serine/threonine-protein phosphatase PP1-beta catalytic subunit OS=Homo sapiens OX=9606 GN=PPP1CB PE=1 SV=3	0	1.045	0.932	1.043	0.911	1.01	1.023	1.025	1.032	0.878	0.862	0.881	0.894	0.06	-0.1	0.06	-0.14	0.01	0.03	0.04	0.05	-0.19	-0.22	-0.18	-0.16	0.572759	0.503778	0.505287	0.193056	0.804269	0.837689	0.82177	0.716311	0.239866	0.240454	0.229575	0.353511	0.860179	0.827856	0.851659	0.553084	0.968225	0.962469	0.964762	0.926334	0.64423	0.622979	0.613059
Q15233	Non-POU domain-containing octamer-binding protein OS=Homo sapiens OX=9606 GN=NONO PE=1 SV=4	0	0.923	1.013	0.954	1.066	0.97	1.05	1.029	1.107	0.831	1.08	0.976	1.268	-0.12	0.02	-0.07	0.09	-0.04	0.07	0.04	0.15	-0.27	0.11	-0.03	0.34	0.0740262	0.707805	0.098853	0.205352	0.289293	0.683618	0.735222	0.0728027	0.00501448	0.378083	0.598342	0.162366	0.307336	0.927104	0.385955	0.574588	0.686282	0.920726	0.942068	0.292228	0.0473093	0.764076	0.895373
F8W8I6	Nucleolysin TIA-1 isoform p40 OS=Homo sapiens OX=9606 GN=TIA1 PE=1 SV=1	0	1.018	1.02	0.966	0.968	0.983	1.153	1.099	0.938	0.941	0.862	0.84	0.55	0.03	0.03	-0.05	-0.05	-0.03	0.21	0.14	-0.09	-0.09	-0.21	-0.25	-0.86	0.891784	0.645329	0.323732	0.626647	0.619328	0.181762	0.188296	0.139756	0.462332	0.0796195	0.0550516	9.41197e-05	0.970723	0.903161	0.723609	0.906018	0.907641	0.596453	0.556331	0.439306	0.842849	0.321405	0.25685
O14818	Proteasome subunit alpha type-7 OS=Homo sapiens OX=9606 GN=PSMA7 PE=1 SV=1	0	0.965	1.093	0.919	1.243	0.971	1.151	1.015	1.049	0.958	1.043	1.057	1.696	-0.05	0.13	-0.12	0.31	-0.04	0.2	0.02	0.07	-0.06	0.06	0.08	0.76	0.37648	0.186588	0.00878823	3.18223e-05	0.302826	0.156706	0.931009	0.535331	0.516732	0.659603	0.625532	0.000192702	0.732966	0.499383	0.0685667	0.000430049	0.704007	0.551833	0.982182	0.849213	0.869643	0.920026	0.903848
Q96AB3	Isochorismatase domain-containing protein 2 OS=Homo sapiens OX=9606 GN=ISOC2 PE=1 SV=1	0	1.079	1.001	1.081	1.086	1.083	1.005	1.032	1.039	0.965	0.845	1.134	0.769	0.11	0	0.11	0.12	0.11	0.01	0.05	0.06	-0.05	-0.24	0.18	-0.38	0.178191	0.825179	0.105116	0.108619	0.0321902	0.941566	0.702472	0.671311	0.593657	0.032951	0.165301	0.017757	0.499315	0.959405	0.402113	0.398419	0.169941	0.987073	0.932243	0.908834	0.911392	0.169145	0.520498
P48637	Glutathione synthetase OS=Homo sapiens OX=9606 GN=GSS PE=1 SV=1	0	1.028	1.023	1.022	0.986	0.983	1.103	1.012	1.028	1.023	1.008	1.022	0.943	0.04	0.03	0.03	-0.02	-0.02	0.14	0.02	0.04	0.03	0.01	0.03	-0.09	0.707309	0.616852	0.879847	0.830361	0.516118	0.33955	0.967905	0.857441	0.723803	0.993494	0.952766	0.330124	0.91116	0.89245	0.983338	0.959926	0.862153	0.766117	0.989688	0.967015	0.94801	0.99933	0.995219
Q00688	Peptidyl-prolyl cis-trans isomerase FKBP3 OS=Homo sapiens OX=9606 GN=FKBP3 PE=1 SV=1	0	1.038	1.008	0.991	0.964	1.018	1.05	1.018	0.964	0.974	0.989	1.026	0.965	0.05	0.01	-0.01	-0.05	0.03	0.07	0.03	-0.05	-0.04	-0.02	0.04	-0.05	0.577816	0.754596	0.518057	0.526552	0.730432	0.67986	0.892589	0.226223	0.690693	0.8114	0.915198	0.433378	0.863359	0.948608	0.857046	0.863512	0.947854	0.919357	0.976314	0.575579	0.936835	0.966977	0.991972
P49189	4-trimethylaminobutyraldehyde dehydrogenase OS=Homo sapiens OX=9606 GN=ALDH9A1 PE=1 SV=3	0	1.016	1.007	0.978	0.967	0.989	0.888	1.003	0.89	1.026	1.145	0.781	0.683	0.02	0.01	-0.03	-0.05	-0.02	-0.17	0	-0.17	0.04	0.2	-0.36	-0.55	0.890435	0.766541	0.322665	0.566432	0.615955	0.151542	0.905546	0.00328668	0.684578	0.104346	0.000739617	0.00038199	0.969895	0.95173	0.723444	0.883075	0.905801	0.542977	0.977449	0.025289	0.934588	0.383183	0.00756674
Q15067	Peroxisomal acyl-coenzyme A oxidase 1 OS=Homo sapiens OX=9606 GN=ACOX1 PE=1 SV=3	0	0.924	0.984	0.992	0.929	0.998	1.09	1.07	1.047	1.041	1.043	1.015	1.18	-0.11	-0.02	-0.01	-0.11	0	0.12	0.1	0.07	0.06	0.06	0.02	0.24	0.120307	0.993866	0.703226	0.244952	0.893589	0.431896	0.389328	0.60209	0.573771	0.627651	0.961485	0.464051	0.407508	0.998421	0.938908	0.633934	0.988797	0.831006	0.763902	0.883147	0.900602	0.902897	0.99523
P49366	Deoxyhypusine synthase OS=Homo sapiens OX=9606 GN=DHPS PE=1 SV=1	0	0.996	1.058	1.078	0.967	1.025	1.078	1.006	0.992	0.998	1.111	0.973	0.911	-0.01	0.08	0.11	-0.05	0.04	0.11	0.01	-0.01	0	0.15	-0.04	-0.14	0.788336	0.357804	0.229753	0.60193	0.604884	0.492199	0.895578	0.577584	0.955553	0.226227	0.566579	0.211109	0.938832	0.704631	0.616251	0.895578	0.900644	0.868973	0.976314	0.868431	0.998386	0.602174	0.881684
O43252	Bifunctional 3'-phosphoadenosine 5'-phosphosulfate synthase 1 OS=Homo sapiens OX=9606 GN=PAPSS1 PE=1 SV=2	0	0.976	0.979	0.997	0.994	1.075	1.041	1.059	1.142	0.96	0.934	0.62	1.033	-0.04	-0.03	-0.01	-0.01	0.1	0.06	0.08	0.19	-0.06	-0.1	-0.69	0.05	0.498917	0.954501	0.615634	0.951367	0.0967146	0.73907	0.531313	0.077564	0.839615	0.677327	3.11691e-06	0.937527	0.822145	0.98878	0.906881	0.992743	0.37128	0.93644	0.862541	0.303828	0.971075	0.926409	4.34253e-05
K7EJH8	Alpha-actinin-4 (Fragment) OS=Homo sapiens OX=9606 GN=ACTN4 PE=1 SV=1	0	0.96	0.947	1.067	0.854	0.91	1.148	1.179	0.974	0.808	0.555	1.26	0.943	-0.06	-0.08	0.09	-0.23	-0.14	0.2	0.24	-0.04	-0.31	-0.85	0.33	-0.08	0.4227	0.64437	0.299422	0.0246121	0.0399509	0.193581	0.0133493	0.399379	0.04182	1.50505e-05	0.113153	0.691108	0.769861	0.902977	0.698308	0.146603	0.200912	0.608128	0.0861497	0.75408	0.233985	0.000161856	0.416077
Q15293	Reticulocalbin-1 OS=Homo sapiens OX=9606 GN=RCN1 PE=1 SV=1	0	1.056	0.946	1.052	1.039	1.021	1.057	1.066	1.007	0.985	1.073	1.065	1.112	0.08	-0.08	0.07	0.05	0.03	0.08	0.09	0.01	-0.02	0.1	0.09	0.15	0.36502	0.631239	0.492997	0.50028	0.670439	0.621782	0.391085	0.828986	0.829761	0.421068	0.561011	0.726275	0.722961	0.895987	0.8435	0.850355	0.925798	0.913335	0.765372	0.962098	0.967954	0.795617	0.879171
P16422	Epithelial cell adhesion molecule OS=Homo sapiens OX=9606 GN=EPCAM PE=1 SV=2	0	1.067	0.991	1.013	1.037	1.017	1.221	1.129	1.069	1.059	1.061	1.093	0.996	0.09	-0.01	0.02	0.05	0.02	0.29	0.17	0.1	0.08	0.09	0.13	-0.01	0.336456	0.918159	0.947446	0.51343	0.73792	0.057185	0.0632062	0.324391	0.37433	0.509585	0.361162	0.592631	0.696044	0.976468	0.993586	0.85488	0.950773	0.299336	0.283189	0.687052	0.780235	0.840632	0.759584
P35237	Serpin B6 OS=Homo sapiens OX=9606 GN=SERPINB6 PE=1 SV=3	0	1.024	1.059	0.966	0.914	0.885	0.798	0.922	0.927	1.019	1.005	0.881	0.921	0.03	0.08	-0.05	-0.13	-0.18	-0.33	-0.12	-0.11	0.03	0.01	-0.18	-0.12	0.77112	0.351118	0.183453	0.100147	0.000200459	0.0129402	0.114373	0.0837836	0.745859	0.961752	0.170106	0.436414	0.933249	0.700054	0.549313	0.380935	0.00228959	0.105425	0.418062	0.320898	0.954365	0.992025	0.529255
A0A0C4DGA2	Enoyl-CoA delta isomerase 2, mitochondrial OS=Homo sapiens OX=9606 GN=ECI2 PE=1 SV=1	0	1.019	0.897	0.974	0.933	1.057	0.96	0.987	1.056	0.891	1.131	1.029	0.838	0.03	-0.16	-0.04	-0.1	0.08	-0.06	-0.02	0.08	-0.17	0.18	0.04	-0.26	0.850087	0.251766	0.369315	0.268148	0.249266	0.711394	0.908291	0.657053	0.546054	0.394461	0.800976	0.29349	0.960298	0.593545	0.766295	0.66096	0.642573	0.926442	0.977917	0.906144	0.889872	0.775027	0.978285
P09012	U1 small nuclear ribonucleoprotein A OS=Homo sapiens OX=9606 GN=SNRPA PE=1 SV=3	0	1.012	1.095	0.999	1.01	1.031	1.144	1.022	1.039	0.932	1.084	0.952	1.039	0.02	0.13	0	0.01	0.04	0.19	0.03	0.06	-0.1	0.12	-0.07	0.06	0.957576	0.180215	0.666571	0.805902	0.462911	0.175157	0.837505	0.677128	0.283734	0.352939	0.39699	0.845229	0.990055	0.48855	0.93135	0.956228	0.837637	0.585532	0.971394	0.912244	0.692724	0.748267	0.78515
Q5T4U5	Acyl-Coenzyme A dehydrogenase, C-4 to C-12 straight chain, isoform CRA_a OS=Homo sapiens OX=9606 GN=ACADM PE=1 SV=1	0	1.058	1.099	1.057	1.172	1.131	1.184	1.138	1.29	1.075	1.175	0.874	1.175	0.08	0.14	0.08	0.23	0.18	0.24	0.19	0.37	0.1	0.23	-0.19	0.23	0.347934	0.165262	0.294947	0.00228413	0.000607733	0.0843558	0.0330184	3.28078e-07	0.262997	0.0506966	0.0530335	0.428305	0.707075	0.464697	0.692205	0.0205626	0.00631938	0.391829	0.175041	5.3037e-06	0.66987	0.232324	0.250914
O60506	Heterogeneous nuclear ribonucleoprotein Q OS=Homo sapiens OX=9606 GN=SYNCRIP PE=1 SV=2	0	0.993	0.917	0.96	0.825	0.885	0.691	1.179	1	0.941	0.929	0.568	0.85	-0.01	-0.13	-0.06	-0.28	-0.18	-0.53	0.24	0	-0.09	-0.11	-0.82	-0.24	0.740825	0.384905	0.182449	0.00238323	0.00664719	0.00138972	0.0659174	0.983326	0.712544	0.621973	1.49563e-06	0.202147	0.925891	0.732381	0.548868	0.0213545	0.0507668	0.0170443	0.2929	0.997667	0.942902	0.899484	2.14574e-05
P16930	Fumarylacetoacetase OS=Homo sapiens OX=9606 GN=FAH PE=1 SV=2	0	0.98	1.081	1.066	1.111	0.966	1.078	1.065	1.014	1.024	1.087	0.948	1.021	-0.03	0.11	0.09	0.15	-0.05	0.11	0.09	0.02	0.03	0.12	-0.08	0.03	0.697182	0.235132	0.29276	0.185579	0.534528	0.503917	0.435881	0.994939	0.710056	0.332252	0.432944	0.762761	0.908004	0.57182	0.689627	0.544119	0.871183	0.871612	0.79584	0.998773	0.94271	0.731087	0.813788
P28838	Cytosol aminopeptidase OS=Homo sapiens OX=9606 GN=LAP3 PE=1 SV=3	0	0.947	0.971	0.955	1.012	0.998	1.039	1.005	1.051	1.015	0.995	1.026	1.103	-0.08	-0.04	-0.07	0.02	0	0.05	0.01	0.07	0.02	-0.01	0.04	0.14	0.200705	0.876596	0.189008	0.802092	0.898857	0.74466	0.885327	0.590742	0.824598	0.938999	0.880448	0.754445	0.535104	0.967743	0.55614	0.9559	0.990547	0.93803	0.975808	0.874766	0.965891	0.987646	0.990797
O00299	Chloride intracellular channel protein 1 OS=Homo sapiens OX=9606 GN=CLIC1 PE=1 SV=4	0	1.011	0.904	0.999	0.921	0.93	0.83	1.016	1.036	0.945	0.931	1.032	1.064	0.02	-0.14	0	-0.12	-0.1	-0.27	0.02	0.05	-0.08	-0.1	0.05	0.09	0.966227	0.298544	0.654776	0.135082	0.0225676	0.0296289	0.943864	0.749255	0.453376	0.404154	0.857624	0.960864	0.991356	0.649723	0.925083	0.45451	0.130179	0.191472	0.985984	0.933382	0.836336	0.78241	0.988118
E7EX73	Eukaryotic translation initiation factor 4 gamma 1 OS=Homo sapiens OX=9606 GN=EIF4G1 PE=1 SV=1	0	0.884	0.937	0.925	0.997	0.975	1.004	0.99	1.005	0.816	0.901	0.973	1.104	-0.18	-0.09	-0.11	0	-0.04	0.01	-0.01	0.01	-0.29	-0.15	-0.04	0.14	0.00812439	0.548043	0.0371163	0.992366	0.573635	0.99942	0.791462	0.953761	0.0288516	0.373513	0.710146	0.754286	0.0617187	0.85934	0.196361	0.998087	0.885856	0.999713	0.955786	0.990468	0.183128	0.76018	0.948825
A0A0J9YXF2	Paraoxonase 2, isoform CRA_a OS=Homo sapiens OX=9606 GN=PON2 PE=1 SV=1	0	1.031	0.913	0.931	0.979	0.973	0.987	1.007	0.948	0.906	0.967	0.919	0.996	0.04	-0.13	-0.1	-0.03	-0.04	-0.02	0.01	-0.08	-0.14	-0.05	-0.12	-0.01	0.716419	0.353224	0.213614	0.768851	0.647401	0.879517	0.962276	0.359613	0.215954	0.723926	0.278148	0.719497	0.91458	0.700748	0.59133	0.951042	0.919498	0.970306	0.988574	0.718045	0.619417	0.941164	0.669415
P28331	NADH-ubiquinone oxidoreductase 75 kDa subunit, mitochondrial OS=Homo sapiens OX=9606 GN=NDUFS1 PE=1 SV=3	0	0.953	0.888	0.948	1.02	1.091	1.062	1.47	0.904	0.865	0.955	0.994	0.916	-0.07	-0.17	-0.08	0.03	0.13	0.09	0.56	-0.15	-0.21	-0.07	-0.01	-0.13	0.380714	0.202746	0.401954	0.803139	0.17594	0.598624	3.39982e-06	0.236465	0.287151	0.858297	0.974522	0.503269	0.737726	0.524524	0.790291	0.956071	0.541422	0.904607	4.6791e-05	0.588713	0.695013	0.973021	0.998468
O95202	Mitochondrial proton/calcium exchanger protein OS=Homo sapiens OX=9606 GN=LETM1 PE=1 SV=1	0	0.95	0.886	0.887	0.853	0.917	0.844	0.94	0.888	0.79	0.85	0.906	1.01	-0.07	-0.17	-0.17	-0.23	-0.13	-0.24	-0.09	-0.17	-0.34	-0.23	-0.14	0.01	0.326666	0.194225	0.0661084	0.117082	0.144964	0.231464	0.556702	0.199459	0.0465641	0.281966	0.362393	0.82451	0.689709	0.510839	0.294214	0.418009	0.483888	0.659856	0.875813	0.536892	0.252064	0.670675	0.760273
B0QYK0	RNA-binding protein EWS OS=Homo sapiens OX=9606 GN=EWSR1 PE=1 SV=1	0	1.025	0.971	1.059	0.974	1.033	1.018	1.001	1.049	1.046	1.008	1.016	0.999	0.04	-0.04	0.08	-0.04	0.05	0.03	0	0.07	0.06	0.01	0.02	0	0.749233	0.880369	0.27298	0.652844	0.439071	0.942838	0.868022	0.535714	0.48556	0.994336	0.981726	0.611436	0.927461	0.96825	0.667456	0.915492	0.819617	0.987073	0.973842	0.849213	0.854189	0.99933	0.999213
P61586	Transforming protein RhoA OS=Homo sapiens OX=9606 GN=RHOA PE=1 SV=1	0	1.006	0.97	1.02	0.96	1.014	0.981	1.016	0.974	1.048	0.93	1.023	0.903	0.01	-0.04	0.03	-0.06	0.02	-0.03	0.02	-0.04	0.07	-0.1	0.03	-0.15	0.950229	0.872064	0.907177	0.479509	0.805236	0.737394	0.921712	0.326238	0.469864	0.309033	0.941571	0.188603	0.986451	0.96734	0.988365	0.840345	0.968888	0.935645	0.979828	0.689593	0.847697	0.710911	0.993905
B1AK88	F-actin-capping protein subunit beta OS=Homo sapiens OX=9606 GN=CAPZB PE=1 SV=1	0	1.017	0.95	1.031	1.011	0.953	0.892	1.004	0.942	0.968	0.906	0.959	0.939	0.02	-0.07	0.04	0.02	-0.07	-0.17	0.01	-0.09	-0.05	-0.14	-0.06	-0.09	0.871485	0.67132	0.726735	0.81339	0.176548	0.255144	0.882785	0.218061	0.710889	0.253381	0.551072	0.421173	0.963985	0.915512	0.94762	0.956255	0.541488	0.692184	0.975808	0.563427	0.94271	0.637372	0.876166
Q13217	DnaJ homolog subfamily C member 3 OS=Homo sapiens OX=9606 GN=DNAJC3 PE=1 SV=1	0	1.034	0.976	0.917	0.674	0.98	1.089	1.024	0.893	1.163	0.8	0.826	32.483	0.05	-0.03	-0.13	-0.57	-0.03	0.12	0.03	-0.16	0.22	-0.32	-0.28	5.02	0.694692	0.933202	0.183794	0.00015094	0.942471	0.562664	0.812071	0.484245	0.312346	0.308824	0.324943	1e-17	0.907732	0.984048	0.550191	0.00181033	0.993851	0.895972	0.960057	0.822218	0.719576	0.710579	0.722585
P62873	Guanine nucleotide-binding protein G(I)/G(S)/G(T) subunit beta-1 OS=Homo sapiens OX=9606 GN=GNB1 PE=1 SV=3	0	0.939	0.96	1.021	1.042	1.003	0.904	1.122	1.034	0.985	0.906	1.175	1.148	-0.09	-0.06	0.03	0.06	0	-0.15	0.17	0.05	-0.02	-0.14	0.23	0.2	0.151115	0.769293	0.900639	0.404644	0.937397	0.217632	0.0752675	0.775787	0.818948	0.227401	0.0659247	0.554184	0.461254	0.952208	0.986631	0.781305	0.993851	0.639222	0.320113	0.943138	0.964682	0.604036	0.290124
P30044	Peroxiredoxin-5, mitochondrial OS=Homo sapiens OX=9606 GN=PRDX5 PE=1 SV=4	0	1.082	0.976	1.016	1.002	0.997	0.909	1.006	0.98	0.993	0.816	1.078	0.909	0.11	-0.03	0.02	0	0	-0.14	0.01	-0.03	-0.01	-0.29	0.11	-0.14	0.163445	0.929245	0.998088	0.931038	0.80769	0.24231	0.944575	0.39038	0.92058	0.00762093	0.463491	0.205043	0.479131	0.981937	0.999898	0.987182	0.970516	0.675043	0.985984	0.746502	0.987165	0.0518129	0.833757
Q13442	28 kDa heat- and acid-stable phosphoprotein OS=Homo sapiens OX=9606 GN=PDAP1 PE=1 SV=1	0	1.134	1.045	1.067	0.981	1.062	1.073	1.066	0.996	0.953	1.101	1.047	1.075	0.18	0.06	0.09	-0.03	0.09	0.1	0.09	-0.01	-0.07	0.14	0.07	0.1	0.0193326	0.443946	0.266163	0.772009	0.114964	0.518512	0.335642	0.618961	0.465267	0.258621	0.714107	0.940439	0.119889	0.776292	0.660489	0.951042	0.414657	0.877021	0.726861	0.891598	0.844877	0.642893	0.950237
H0YH80	Heterogeneous nuclear ribonucleoprotein A1 (Fragment) OS=Homo sapiens OX=9606 GN=HNRNPA1 PE=1 SV=1	0	1.1	0.973	0.828	0.707	0.751	0.69	0.784	0.531	0.684	1.398	0.848	1.341	0.14	-0.04	-0.27	-0.5	-0.41	-0.54	-0.35	-0.91	-0.55	0.48	-0.24	0.42	0.171751	0.901226	0.000270459	3.77026e-05	8.55724e-06	0.00135927	0.0190709	1.37261e-09	0.0706183	0.184975	0.459915	0.414698	0.490742	0.974093	0.00352145	0.0005007	0.000129329	0.0167067	0.116244	2.57577e-08	0.333409	0.539448	0.831778
Q5T6F2	Ubiquitin-associated protein 2 OS=Homo sapiens OX=9606 GN=UBAP2 PE=1 SV=1	0	1.102	0.992	0.96	1.086	0.978	1.025	0.983	1.087	1.09	0.938	1.1	1.205	0.14	-0.01	-0.06	0.12	-0.03	0.04	-0.03	0.12	0.12	-0.09	0.14	0.27	0.168647	0.908003	0.487069	0.360744	0.711319	0.829922	0.708874	0.265527	0.244804	0.446127	0.345857	0.375144	0.487084	0.976074	0.841208	0.750844	0.943156	0.962469	0.933181	0.621282	0.650305	0.810737	0.745796
P68036	Ubiquitin-conjugating enzyme E2 L3 OS=Homo sapiens OX=9606 GN=UBE2L3 PE=1 SV=1	0	1.095	0.944	1.016	1.027	1.077	0.959	0.998	1.008	1.009	0.928	1.007	0.969	0.13	-0.08	0.02	0.04	0.11	-0.06	0	0.01	0.01	-0.11	0.01	-0.05	0.10271	0.60935	0.994425	0.57741	0.0457526	0.559782	0.832967	0.815934	0.881924	0.298275	0.896793	0.452766	0.36897	0.890625	0.999898	0.887353	0.221344	0.894414	0.969461	0.958779	0.981134	0.695006	0.991972
A0A087WVV2	Ribosome-binding protein 1 OS=Homo sapiens OX=9606 GN=RRBP1 PE=1 SV=1	0	0.981	0.971	1.006	0.948	1.007	0.975	0.961	1.048	0.993	0.99	1.063	1.033	-0.03	-0.04	0.01	-0.08	0.01	-0.04	-0.06	0.07	-0.01	-0.01	0.09	0.05	0.77042	0.882536	0.987123	0.647714	0.877581	0.895868	0.583606	0.573568	0.950526	0.929957	0.605259	0.816488	0.933114	0.968451	0.998711	0.913056	0.986329	0.974422	0.887753	0.867548	0.995853	0.984288	0.898451
P31939	Bifunctional purine biosynthesis protein PURH OS=Homo sapiens OX=9606 GN=ATIC PE=1 SV=3	0	0.97	0.938	1.026	1.081	0.881	0.86	0.839	0.855	0.724	0.936	0.899	0.826	-0.04	-0.09	0.04	0.11	-0.18	-0.22	-0.25	-0.23	-0.47	-0.1	-0.15	-0.28	0.43109	0.55802	0.702939	0.338177	0.0317332	0.171856	0.0258802	0.0619714	0.0389788	0.861074	0.666641	0.452734	0.774989	0.864513	0.938712	0.731361	0.16776	0.579075	0.146318	0.259756	0.222235	0.97353	0.926202
Q9UNZ2	NSFL1 cofactor p47 OS=Homo sapiens OX=9606 GN=NSFL1C PE=1 SV=2	0	1.039	0.985	1.075	1.021	0.987	1.034	1.014	1.028	0.993	1.017	1.026	1.074	0.06	-0.02	0.1	0.03	-0.02	0.05	0.02	0.04	-0.01	0.02	0.04	0.1	0.561187	0.975505	0.262632	0.697194	0.663715	0.814426	0.964719	0.852252	0.928019	0.908619	0.913594	0.942736	0.854743	0.993774	0.657378	0.927926	0.924685	0.957584	0.988574	0.964286	0.989997	0.981699	0.991972
O43809	Cleavage and polyadenylation specificity factor subunit 5 OS=Homo sapiens OX=9606 GN=NUDT21 PE=1 SV=1	0	1.002	1.043	1.04	1.002	1.027	0.978	1.099	1.042	0.957	1.028	0.806	0.836	0	0.06	0.06	0	0.04	-0.03	0.14	0.06	-0.06	0.04	-0.31	-0.26	0.880171	0.46061	0.534336	0.932973	0.543734	0.70804	0.199612	0.661702	0.73408	0.69882	0.0200885	0.173757	0.966909	0.790304	0.868673	0.987337	0.874862	0.925245	0.571381	0.906803	0.951252	0.934696	0.12351
P50991	T-complex protein 1 subunit delta OS=Homo sapiens OX=9606 GN=CCT4 PE=1 SV=4	0	0.968	1.125	0.938	1.087	0.901	0.948	1.029	1.002	0.835	0.965	0.975	1.133	-0.05	0.17	-0.09	0.12	-0.15	-0.08	0.04	0	-0.26	-0.05	-0.04	0.18	0.403451	0.0926826	0.0371	0.158844	0.00966705	0.603288	0.740777	0.998637	0.0553228	0.894497	0.72171	0.645425	0.750789	0.316915	0.196361	0.49957	0.0688289	0.907374	0.942068	0.999844	0.284715	0.97844	0.954621
J3KN67	Tropomyosin alpha-3 chain OS=Homo sapiens OX=9606 GN=TPM3 PE=1 SV=1	0	1.041	0.925	1.081	0.969	1.042	0.923	0.989	1.044	1.03	1.025	1.121	1.128	0.06	-0.11	0.11	-0.05	0.06	-0.12	-0.02	0.06	0.04	0.04	0.16	0.17	0.531796	0.449591	0.10548	0.589262	0.306115	0.315848	0.708706	0.607798	0.648806	0.827567	0.216946	0.642707	0.8382	0.780904	0.402251	0.890919	0.707883	0.748893	0.933181	0.887186	0.926398	0.966977	0.600883
P78347	General transcription factor II-I OS=Homo sapiens OX=9606 GN=GTF2I PE=1 SV=2	0	0.836	0.859	0.883	1.053	0.907	0.83	1.211	1.094	0.986	1.057	0.926	1.282	-0.26	-0.22	-0.18	0.07	-0.14	-0.27	0.28	0.13	-0.02	0.08	-0.11	0.36	0.000166364	0.0919183	0.014874	0.465708	0.0719595	0.0872069	0.0110867	0.209118	0.877095	0.494759	0.367988	0.235188	0.00223633	0.315435	0.100339	0.831201	0.307107	0.40092	0.0747907	0.550586	0.980551	0.835326	0.764591
Q6UXH1	Protein disulfide isomerase CRELD2 OS=Homo sapiens OX=9606 GN=CRELD2 PE=1 SV=1	0	1.001	0.943	1.051	1.023	0.978	1.066	1.003	1.035	1.064	0.925	1.047	1.014	0	-0.09	0.07	0.03	-0.03	0.09	0	0.05	0.09	-0.11	0.07	0.02	0.875881	0.601917	0.443974	0.655312	0.408895	0.567664	0.901483	0.742182	0.338774	0.277942	0.716984	0.697206	0.965834	0.884424	0.819219	0.916131	0.792741	0.895972	0.977056	0.932505	0.746217	0.666915	0.951688
A0A087X0X3	Heterogeneous nuclear ribonucleoprotein M OS=Homo sapiens OX=9606 GN=HNRNPM PE=1 SV=1	0	0.958	0.964	0.874	0.956	1.019	0.907	0.929	1.097	1.015	0.902	1.045	1.329	-0.06	-0.05	-0.19	-0.06	0.03	-0.14	-0.11	0.13	0.02	-0.15	0.06	0.41	0.295291	0.811453	0.00612049	0.550163	0.680817	0.346672	0.196709	0.19733	0.82803	0.246085	0.723309	0.119423	0.663629	0.958946	0.0511103	0.875802	0.929511	0.768397	0.569732	0.533657	0.967682	0.629106	0.954825
P61086	Ubiquitin-conjugating enzyme E2 K OS=Homo sapiens OX=9606 GN=UBE2K PE=1 SV=3	0	1.058	1.02	1.041	1.039	0.942	0.938	1.002	0.926	0.957	0.829	0.972	0.735	0.08	0.03	0.06	0.05	-0.09	-0.09	0	-0.11	-0.06	-0.27	-0.04	-0.44	0.346719	0.641724	0.528042	0.442212	0.0584203	0.405835	0.88399	0.0367517	0.504874	0.0130748	0.556241	0.00306838	0.706345	0.90074	0.863521	0.814523	0.265265	0.815388	0.975808	0.17336	0.865509	0.0802373	0.87897
A0A1W2PPZ5	Transcription elongation factor A protein 1 OS=Homo sapiens OX=9606 GN=TCEA1 PE=1 SV=1	0	1.046	0.971	1.03	0.968	1.024	1.047	1.016	1.016	1.012	0.996	1.064	0.991	0.07	-0.04	0.04	-0.05	0.03	0.07	0.02	0.02	0.02	-0.01	0.09	-0.01	0.467756	0.877101	0.757721	0.592551	0.59098	0.704162	0.912279	0.936083	0.852792	0.883968	0.57139	0.566492	0.799056	0.967743	0.954729	0.891346	0.892867	0.923895	0.977917	0.986484	0.976543	0.976441	0.884275
H0Y7A7	Calmodulin-2 OS=Homo sapiens OX=9606 GN=CALM2 PE=1 SV=1	0	1.012	0.921	1.041	0.945	0.942	0.965	0.811	1.088	1.01	1.108	1.03	0.967	0.02	-0.12	0.06	-0.08	-0.09	-0.05	-0.3	0.12	0.01	0.15	0.04	-0.05	0.950846	0.420203	0.516392	0.313586	0.0577282	0.607589	8.59468e-05	0.158591	0.866719	0.224466	0.872078	0.444014	0.986451	0.757768	0.856367	0.705266	0.262852	0.909152	0.000978185	0.475305	0.978423	0.599376	0.988921
H0YL69	Proteasome subunit alpha type (Fragment) OS=Homo sapiens OX=9606 GN=PSMA4 PE=1 SV=1	0	1.003	1.026	0.957	1.134	0.952	1.186	1.064	1.1	0.903	1.091	0.99	1.436	0	0.04	-0.06	0.18	-0.07	0.25	0.09	0.14	-0.15	0.13	-0.01	0.52	0.907734	0.597579	0.291009	0.0482387	0.288209	0.106305	0.383386	0.128756	0.120527	0.312426	0.723693	0.0165585	0.973839	0.881904	0.688648	0.238583	0.685791	0.453275	0.758939	0.422512	0.45916	0.713384	0.954879
P23368	NAD-dependent malic enzyme, mitochondrial OS=Homo sapiens OX=9606 GN=ME2 PE=1 SV=1	0	0.999	1.013	1.007	1.062	1.075	1.122	1.033	1.049	1.003	1.089	0.882	0.827	0	0.02	0.01	0.09	0.1	0.17	0.05	0.07	0	0.12	-0.18	-0.27	0.842473	0.712111	0.812639	0.233936	0.0541273	0.254028	0.684268	0.527921	0.949468	0.32233	0.0691283	0.0431108	0.957548	0.928847	0.962621	0.617713	0.251249	0.690856	0.926859	0.846593	0.995685	0.721865	0.298185
O00629	Importin subunit alpha-3 OS=Homo sapiens OX=9606 GN=KPNA4 PE=1 SV=1	0	1.029	0.944	1.043	1.026	0.832	0.784	0.988	0.868	0.712	0.979	0.829	1.085	0.04	-0.08	0.06	0.04	-0.26	-0.35	-0.02	-0.2	-0.49	-0.03	-0.27	0.12	0.692719	0.617397	0.588529	0.689052	0.000433854	0.031777	0.970609	0.210906	5.58922e-05	0.974207	0.0585128	0.840057	0.907732	0.892676	0.892314	0.922027	0.00464508	0.200721	0.990707	0.553992	0.000815952	0.993863	0.267701
P26232	Catenin alpha-2 OS=Homo sapiens OX=9606 GN=CTNNA2 PE=1 SV=5	0	1.121	1.027	1.026	0.973	1.012	1.077	0.972	0.998	0.922	1.006	0.94	0.87	0.16	0.04	0.04	-0.04	0.02	0.11	-0.04	0	-0.12	0.01	-0.09	-0.2	0.0429825	0.58547	0.848493	0.685796	0.8721	0.490772	0.491187	0.641201	0.239052	0.94834	0.428783	0.229363	0.215648	0.878509	0.976771	0.922027	0.986329	0.868899	0.83448	0.901275	0.643024	0.988534	0.80981
Q08945	FACT complex subunit SSRP1 OS=Homo sapiens OX=9606 GN=SSRP1 PE=1 SV=1	0	0.973	1.056	0.999	0.894	0.919	0.853	0.863	0.797	0.88	0.897	0.803	0.951	-0.04	0.08	0	-0.16	-0.12	-0.23	-0.21	-0.33	-0.18	-0.16	-0.32	-0.07	0.532841	0.37446	0.711441	0.071055	0.0876442	0.138794	0.063171	0.00698872	0.334214	0.516644	0.0431334	0.561733	0.839045	0.724224	0.942955	0.308146	0.348078	0.521954	0.283189	0.0477989	0.741621	0.84614	0.218125
Q8N8S7	Protein enabled homolog OS=Homo sapiens OX=9606 GN=ENAH PE=1 SV=2	0	1.187	0.982	1.078	0.986	1.023	1.045	0.913	0.982	1.072	0.995	1.01	1.073	0.25	-0.03	0.11	-0.02	0.03	0.06	-0.13	-0.03	0.1	-0.01	0.01	0.1	0.0112415	0.991968	0.22195	0.855447	0.60132	0.700768	0.100084	0.482513	0.342884	0.943753	0.98964	0.950884	0.0801269	0.998102	0.605231	0.967629	0.89732	0.922289	0.385774	0.820293	0.750319	0.988534	0.999213
P40222	Alpha-taxilin OS=Homo sapiens OX=9606 GN=TXLNA PE=1 SV=3	0	0.942	1.065	1.085	1.015	1.018	1.047	1.024	1.059	1.058	1.017	1.106	1.134	-0.09	0.09	0.12	0.02	0.03	0.07	0.03	0.08	0.08	0.02	0.15	0.18	0.486039	0.315898	0.395376	0.88432	0.764002	0.696014	0.796597	0.498201	0.453819	0.822222	0.372562	0.624257	0.81314	0.668519	0.785119	0.97591	0.956945	0.921952	0.956761	0.828785	0.836505	0.966977	0.76553
P55809	Succinyl-CoA:3-ketoacid coenzyme A transferase 1, mitochondrial OS=Homo sapiens OX=9606 GN=OXCT1 PE=1 SV=1	0	1.048	1.094	1.001	1.026	1.006	0.963	1.034	1.032	0.488	1.025	0.715	1.006	0.07	0.13	0	0.04	0.01	-0.05	0.05	0.05	-1.04	0.04	-0.48	0.01	0.445881	0.181634	0.74587	0.617576	0.865263	0.737458	0.784646	0.880187	0.004677	0.82203	0.175053	0.979503	0.787127	0.490046	0.95362	0.903527	0.984285	0.935645	0.954309	0.974361	0.0446404	0.966977	0.539308
Q92804	TATA-binding protein-associated factor 2N OS=Homo sapiens OX=9606 GN=TAF15 PE=1 SV=1	0	0.936	0.996	0.928	0.9	1.011	1.022	0.933	0.919	0.92	0.894	0.988	0.767	-0.1	-0.01	-0.11	-0.15	0.02	0.03	-0.1	-0.12	-0.12	-0.16	-0.02	-0.38	0.281955	0.866676	0.251619	0.198774	0.792899	0.853749	0.265178	0.0962638	0.297974	0.180589	0.817433	0.0198758	0.648553	0.966935	0.645192	0.564412	0.965811	0.963073	0.657846	0.354739	0.705119	0.532352	0.983701
D6RER5	Septin-11 OS=Homo sapiens OX=9606 GN=SEPTIN11 PE=1 SV=1	0	0.99	0.997	1.035	0.997	1.016	1.164	1.069	1.048	0.978	1.089	1.023	0.938	-0.01	0	0.05	0	0.02	0.22	0.1	0.07	-0.03	0.12	0.03	-0.09	0.757028	0.856276	0.637914	0.964735	0.731364	0.153895	0.39608	0.609186	0.818963	0.3173	0.88595	0.465021	0.929442	0.963475	0.915889	0.993713	0.947854	0.547642	0.77059	0.88813	0.964682	0.717981	0.991757
F8VZJ2	Nascent polypeptide-associated complex subunit alpha OS=Homo sapiens OX=9606 GN=NACA PE=1 SV=1	0	1.041	1.073	1.049	1.016	1.029	1.127	1.049	1.029	0.996	1.115	1.022	1.008	0.06	0.1	0.07	0.02	0.04	0.17	0.07	0.04	-0.01	0.16	0.03	0.01	0.528721	0.273171	0.398819	0.725075	0.512373	0.23408	0.500154	0.834548	0.961331	0.197755	0.955812	0.662964	0.837382	0.623388	0.787883	0.939665	0.861287	0.665151	0.841675	0.962367	0.999154	0.560638	0.995219
Q7Z4W1	L-xylulose reductase OS=Homo sapiens OX=9606 GN=DCXR PE=1 SV=2	0	0.932	0.851	0.951	1.022	0.959	0.814	0.946	1.008	0.937	1.302	0.625	0.678	-0.1	-0.23	-0.07	0.03	-0.06	-0.3	-0.08	0.01	-0.09	0.38	-0.68	-0.56	0.11358	0.071933	0.236212	0.740937	0.506484	0.121328	0.530213	0.969372	0.800237	0.119931	0.0150823	0.115389	0.392728	0.270017	0.625383	0.94233	0.858827	0.481712	0.861772	0.995058	0.962196	0.416065	0.0983583
Q9NQX3	Gephyrin OS=Homo sapiens OX=9606 GN=GPHN PE=1 SV=1	0	0.967	1.242	1.005	1.13	1.064	0.942	1.017	1.013	0.923	0.964	1.145	1.124	-0.05	0.31	0.01	0.18	0.09	-0.09	0.02	0.02	-0.12	-0.05	0.2	0.17	0.576731	0.00351908	0.998013	0.23498	0.334975	0.680974	0.86253	0.895126	0.44204	0.8439	0.216532	0.677612	0.862789	0.0249292	0.999898	0.618415	0.734843	0.919357	0.972765	0.977666	0.833239	0.968439	0.600785
P05556	Integrin beta-1 OS=Homo sapiens OX=9606 GN=ITGB1 PE=1 SV=2	0	0.973	1.018	1.015	1.003	1.018	0.995	1.014	1.013	1.029	1.048	1.028	1.122	-0.04	0.03	0.02	0	0.03	-0.01	0.02	0.02	0.04	0.07	0.04	0.17	0.468662	0.658971	0.99721	0.91853	0.739614	0.871039	0.999669	0.906618	0.659495	0.6141	0.898439	0.67404	0.79918	0.910635	0.999898	0.982549	0.951188	0.967533	0.999845	0.979332	0.930434	0.895103	0.991972
P11717	Cation-independent mannose-6-phosphate receptor OS=Homo sapiens OX=9606 GN=IGF2R PE=1 SV=3	0	0.925	0.995	0.967	1.056	0.998	1.043	1.055	1.03	1.017	0.928	1.038	1.254	-0.11	-0.01	-0.05	0.08	0	0.06	0.08	0.04	0.02	-0.11	0.05	0.33	0.0824122	0.883633	0.378884	0.547215	0.970772	0.726595	0.583846	0.71385	0.722587	0.661841	0.800069	0.279614	0.324949	0.968783	0.77254	0.873966	0.994916	0.931834	0.887895	0.925268	0.947519	0.921214	0.978006
P34896	Serine hydroxymethyltransferase, cytosolic OS=Homo sapiens OX=9606 GN=SHMT1 PE=1 SV=1	0	0.972	1	1.026	1.125	0.995	0.98	1.055	0.999	0.989	0.955	1.049	0.883	-0.04	0	0.04	0.17	-0.01	-0.03	0.08	0	-0.02	-0.07	0.07	-0.18	0.533524	0.829455	0.755652	0.119329	0.967896	0.827444	0.527767	0.878122	0.908696	0.660842	0.678417	0.300316	0.839891	0.960561	0.954729	0.422009	0.994605	0.961427	0.861438	0.974035	0.985515	0.921051	0.930664
P27694	Replication protein A 70 kDa DNA-binding subunit OS=Homo sapiens OX=9606 GN=RPA1 PE=1 SV=2	0	0.95	0.919	0.991	0.936	0.978	0.931	1.061	1.061	0.98	0.921	0.966	0.935	-0.07	-0.12	-0.01	-0.1	-0.03	-0.1	0.09	0.08	-0.03	-0.12	-0.05	-0.1	0.226832	0.404214	0.593861	0.300396	0.49862	0.425191	0.45154	0.450525	0.81029	0.332652	0.592865	0.406907	0.576414	0.747307	0.893785	0.691753	0.853466	0.827033	0.805376	0.795842	0.964088	0.731777	0.893937
P49915	GMP synthase [glutamine-hydrolyzing] OS=Homo sapiens OX=9606 GN=GMPS PE=1 SV=1	0	1.025	0.989	0.964	1.042	1.091	0.955	1.042	1.101	0.85	1.027	0.909	1.369	0.04	-0.02	-0.05	0.06	0.13	-0.07	0.06	0.14	-0.24	0.04	-0.14	0.45	0.751814	0.938102	0.396274	0.586713	0.147021	0.787894	0.678611	0.267455	0.19437	0.699596	0.390091	0.121615	0.929066	0.984632	0.785676	0.890903	0.487512	0.947966	0.9254	0.62345	0.585378	0.934952	0.779339
P26196	Probable ATP-dependent RNA helicase DDX6 OS=Homo sapiens OX=9606 GN=DDX6 PE=1 SV=2	0	1.016	0.98	1.003	0.938	0.92	1.004	0.878	1.037	0.804	1.093	0.83	0.885	0.02	-0.03	0	-0.09	-0.12	0.01	-0.19	0.05	-0.31	0.13	-0.27	-0.18	0.895357	0.972293	0.738352	0.27081	0.0202342	0.947989	0.0164025	0.744558	0.00230117	0.282014	0.0152153	0.194393	0.971134	0.993774	0.95085	0.662716	0.120856	0.987825	0.104189	0.932505	0.0244789	0.670675	0.099032
Q14240	Eukaryotic initiation factor 4A-II OS=Homo sapiens OX=9606 GN=EIF4A2 PE=1 SV=2	0	1.002	0.983	1.007	0.943	0.909	0.962	0.811	0.688	0.74	1.182	0.854	1.417	0	-0.03	0.01	-0.08	-0.14	-0.06	-0.3	-0.54	-0.43	0.24	-0.23	0.5	0.971238	0.997722	0.923272	0.581125	0.146962	0.815869	0.118723	0.0113861	0.315727	0.459316	0.66343	0.32792	0.991565	0.99969	0.989143	0.889061	0.487512	0.957975	0.428822	0.0722709	0.72246	0.820631	0.924417
P30405	Peptidyl-prolyl cis-trans isomerase F, mitochondrial OS=Homo sapiens OX=9606 GN=PPIF PE=1 SV=1	0	1.01	0.95	1.06	1.053	1.023	0.985	1.027	0.942	0.968	0.88	1.085	0.856	0.01	-0.07	0.08	0.07	0.03	-0.02	0.04	-0.09	-0.05	-0.18	0.12	-0.22	0.984966	0.673308	0.266929	0.306869	0.62111	0.772239	0.768414	0.0868628	0.628828	0.0873461	0.411831	0.0814746	0.997055	0.916302	0.661821	0.69897	0.908045	0.943132	0.949261	0.329984	0.922713	0.340939	0.798043
Q58FF7	Putative heat shock protein HSP 90-beta-3 OS=Homo sapiens OX=9606 GN=HSP90AB3P PE=5 SV=1	0	1.991	0.696	1.263	2.848	0.554	1.681	1.288	1.238	1.49	0.578	1.262	0.96	0.99	-0.52	0.34	1.51	-0.85	0.75	0.37	0.31	0.58	-0.79	0.34	-0.06	2.10211e-06	0.00137709	0.0610075	2.19675e-11	6.78229e-06	0.0035198	0.0543461	0.106259	0.0061711	0.0168628	0.231318	0.862186	3.89616e-05	0.0112369	0.278379	5.15141e-10	0.000102911	0.0368996	0.254715	0.374229	0.0558925	0.0997594	0.614109
P48634	Protein PRRC2A OS=Homo sapiens OX=9606 GN=PRRC2A PE=1 SV=3	0	1.043	1.025	0.988	0.973	0.968	1.079	1.004	0.979	0.978	0.982	1.068	1.097	0.06	0.04	-0.02	-0.04	-0.05	0.11	0.01	-0.03	-0.03	-0.03	0.09	0.13	0.595933	0.603609	0.882137	0.840613	0.666672	0.506726	0.975863	0.786643	0.861959	0.86337	0.619006	0.784777	0.871264	0.885712	0.984519	0.96272	0.92576	0.871612	0.990929	0.947538	0.978423	0.973962	0.903092
Q53H82	Endoribonuclease LACTB2 OS=Homo sapiens OX=9606 GN=LACTB2 PE=1 SV=2	0	1.038	1.004	1.043	1.05	0.991	1.007	0.989	1.028	1.05	0.978	1.062	1.053	0.05	0.01	0.06	0.07	-0.01	0.01	-0.02	0.04	0.07	-0.03	0.09	0.07	0.632511	0.795702	0.550851	0.387188	0.717121	0.990932	0.710007	0.853669	0.445843	0.708112	0.582067	0.928746	0.882221	0.954814	0.876375	0.768503	0.946032	0.99802	0.933555	0.964759	0.834206	0.937531	0.889008
Q9UFN0	Protein NipSnap homolog 3A OS=Homo sapiens OX=9606 GN=NIPSNAP3A PE=1 SV=2	0	1.012	0.967	1.022	1.002	0.992	1.052	1.025	1.017	1	0.976	1.031	1.081	0.02	-0.05	0.03	0	-0.01	0.07	0.04	0.02	0	-0.04	0.04	0.11	0.961314	0.839337	0.923538	0.934265	0.752871	0.671589	0.833796	0.953426	0.988318	0.686661	0.863929	0.904401	0.99075	0.961112	0.989143	0.987337	0.953975	0.919357	0.969461	0.990468	0.999311	0.928833	0.988118
P55145	Mesencephalic astrocyte-derived neurotrophic factor OS=Homo sapiens OX=9606 GN=MANF PE=1 SV=3	0	1.07	0.96	1.042	1	1.018	0.914	1.059	1.01	1.064	0.938	1.118	1.115	0.1	-0.06	0.06	0	0.03	-0.13	0.08	0.01	0.09	-0.09	0.16	0.16	0.243733	0.769296	0.503623	0.959305	0.731698	0.266165	0.39642	0.836781	0.335005	0.363373	0.227968	0.708914	0.599816	0.952208	0.849969	0.993713	0.947854	0.702982	0.770699	0.962367	0.742635	0.756941	0.61237
P62714	Serine/threonine-protein phosphatase 2A catalytic subunit beta isoform OS=Homo sapiens OX=9606 GN=PPP2CB PE=1 SV=1	0	1.083	0.923	1.018	1.014	1.054	1.033	1.057	1.05	0.995	1.008	1.078	0.881	0.12	-0.11	0.03	0.02	0.08	0.05	0.08	0.07	-0.01	0.01	0.11	-0.18	0.156043	0.435902	0.958936	0.747908	0.171294	0.820737	0.440677	0.533483	0.989082	0.899955	0.521371	0.305957	0.468008	0.769955	0.995814	0.945478	0.533535	0.95925	0.798468	0.849213	0.999311	0.981179	0.861059
Q14676	Mediator of DNA damage checkpoint protein 1 OS=Homo sapiens OX=9606 GN=MDC1 PE=1 SV=3	0	1.006	0.944	1.041	0.968	0.908	1.061	1.022	0.935	0.93	1.044	0.991	1.091	0.01	-0.08	0.06	-0.05	-0.14	0.09	0.03	-0.1	-0.11	0.06	-0.01	0.13	0.991888	0.611873	0.524583	0.698141	0.0657658	0.599428	0.881258	0.250153	0.385388	0.592835	0.834979	0.834835	0.999533	0.891922	0.860321	0.92802	0.286796	0.905094	0.975808	0.606201	0.788856	0.889739	0.987486
Q96HY6	DDRGK domain-containing protein 1 OS=Homo sapiens OX=9606 GN=DDRGK1 PE=1 SV=2	0	1.203	1.121	1.057	1.043	1.037	1.191	1.062	1.057	1.07	1.162	1.03	1.201	0.27	0.16	0.08	0.06	0.05	0.25	0.09	0.08	0.1	0.22	0.04	0.26	0.0157941	0.101125	0.42653	0.677374	0.526967	0.129838	0.487613	0.482193	0.389763	0.0884007	0.868753	0.351149	0.103799	0.336327	0.810594	0.92031	0.866504	0.499978	0.833217	0.820056	0.793909	0.342861	0.988118
P42126	Enoyl-CoA delta isomerase 1, mitochondrial OS=Homo sapiens OX=9606 GN=ECI1 PE=1 SV=1	0	0.981	0.958	1.036	1.07	0.979	0.888	0.998	1.018	1.151	0.9	1.118	1.009	-0.03	-0.06	0.05	0.1	-0.03	-0.17	0	0.03	0.2	-0.15	0.16	0.01	0.568661	0.746169	0.598348	0.182674	0.432085	0.151821	0.825745	0.982611	0.0308488	0.15154	0.229033	0.669365	0.859418	0.946037	0.895215	0.538316	0.812637	0.543694	0.965817	0.997667	0.190891	0.483414	0.613059
P67775	Serine/threonine-protein phosphatase 2A catalytic subunit alpha isoform OS=Homo sapiens OX=9606 GN=PPP2CA PE=1 SV=1	0	1.048	0.804	0.976	0.912	0.972	0.821	1.027	1.119	1.274	0.81	1.103	0.001	0.07	-0.31	-0.03	-0.13	-0.04	-0.28	0.04	0.16	0.35	-0.3	0.14	-9.97	0.519653	0.0122234	0.544669	0.246235	0.61798	0.0610904	0.817075	0.137939	0.012101	0.167957	0.551339	1e-17	0.834619	0.0698463	0.87156	0.635542	0.90704	0.312746	0.962459	0.436211	0.0947628	0.512982	0.876233
Q99436	Proteasome subunit beta type-7 OS=Homo sapiens OX=9606 GN=PSMB7 PE=1 SV=1	0	1.011	1.146	0.945	1.176	0.941	1.02	0.974	1.154	0.962	0.978	1.054	1.34	0.02	0.2	-0.08	0.23	-0.09	0.03	-0.04	0.21	-0.06	-0.03	0.08	0.42	0.972291	0.0561658	0.124231	0.00766241	0.0810473	0.920298	0.512317	0.0072642	0.564875	0.709107	0.65168	0.065504	0.991692	0.225014	0.435297	0.0586992	0.328853	0.981737	0.848834	0.0494115	0.89727	0.937531	0.917994
P07737	Profilin-1 OS=Homo sapiens OX=9606 GN=PFN1 PE=1 SV=2	0	1.015	0.985	1.058	0.977	0.979	0.959	0.96	0.843	0.89	0.783	0.845	0.744	0.02	-0.02	0.08	-0.03	-0.03	-0.06	-0.06	-0.25	-0.17	-0.35	-0.24	-0.43	0.906255	0.976742	0.288298	0.694824	0.432959	0.555217	0.364647	3.87934e-05	0.07719	0.00139394	0.0181879	0.00412239	0.973839	0.993774	0.684913	0.926092	0.813455	0.892322	0.745168	0.000473423	0.349489	0.011388	0.114496
Q9BR76	Coronin-1B OS=Homo sapiens OX=9606 GN=CORO1B PE=1 SV=1	0	0.993	0.987	1.017	1.05	1.081	0.932	1.149	1.127	0.889	1.262	0.945	0.978	-0.01	-0.02	0.02	0.07	0.11	-0.1	0.2	0.17	-0.17	0.34	-0.08	-0.03	0.745982	0.96465	0.9689	0.391453	0.118041	0.541403	0.215907	0.358364	0.553292	0.168262	0.708141	0.925326	0.926533	0.990728	0.995933	0.770688	0.422603	0.887663	0.595746	0.717961	0.891875	0.513661	0.947891
Q3LXA3	Triokinase/FMN cyclase OS=Homo sapiens OX=9606 GN=TKFC PE=1 SV=2	0	1.053	0.941	0.942	0.888	1.018	0.963	0.997	0.951	0.927	1.106	0.92	0.95	0.07	-0.09	-0.09	-0.17	0.03	-0.05	0	-0.07	-0.11	0.15	-0.12	-0.07	0.457444	0.583941	0.241017	0.20853	0.742891	0.884716	0.981501	0.759088	0.691463	0.495838	0.391515	0.697364	0.79308	0.877426	0.632582	0.580375	0.952201	0.971145	0.993124	0.937603	0.937184	0.835326	0.780661
Q9Y2B0	Protein canopy homolog 2 OS=Homo sapiens OX=9606 GN=CNPY2 PE=1 SV=1	0	1.022	0.904	1.007	1.017	1.021	0.856	0.943	1.047	1.081	0.906	1.168	1.159	0.03	-0.15	0.01	0.02	0.03	-0.22	-0.09	0.07	0.11	-0.14	0.22	0.21	0.794139	0.295492	0.814249	0.713819	0.665463	0.066568	0.217043	0.563931	0.229345	0.177756	0.0779873	0.497023	0.940269	0.646981	0.962621	0.935832	0.924887	0.334335	0.598149	0.862429	0.634966	0.526985	0.325632
P17301	Integrin alpha-2 OS=Homo sapiens OX=9606 GN=ITGA2 PE=1 SV=1	0	0.999	0.958	1.009	1.024	0.92	1.007	1.031	1.072	1.021	0.969	0.998	1.151	0	-0.06	0.01	0.03	-0.12	0.01	0.04	0.1	0.03	-0.04	0	0.2	0.929077	0.747103	0.899546	0.835051	0.165812	0.91012	0.74875	0.362721	0.682958	0.774635	0.927123	0.587291	0.979195	0.946598	0.986631	0.960709	0.521954	0.977893	0.945171	0.721385	0.934538	0.95912	0.991972
Q9UJU6	Drebrin-like protein OS=Homo sapiens OX=9606 GN=DBNL PE=1 SV=1	0	1.07	0.917	1.016	0.978	1.023	0.997	1.011	0.966	0.98	0.905	1.101	0.922	0.1	-0.13	0.02	-0.03	0.03	0	0.02	-0.05	-0.03	-0.14	0.14	-0.12	0.242579	0.382427	0.973299	0.746052	0.634493	0.886426	0.988922	0.288262	0.749818	0.201935	0.323026	0.250513	0.598261	0.730787	0.996081	0.94448	0.913389	0.971703	0.995168	0.644529	0.956674	0.565912	0.720651
Q01518	Adenylyl cyclase-associated protein 1 OS=Homo sapiens OX=9606 GN=CAP1 PE=1 SV=5	0	1.029	1.011	0.981	0.915	0.96	0.9	1.02	0.937	0.96	0.96	0.87	1.043	0.04	0.02	-0.03	-0.13	-0.06	-0.15	0.03	-0.09	-0.06	-0.06	-0.2	0.06	0.698724	0.727609	0.361515	0.10592	0.263112	0.283363	0.896852	0.346413	0.768424	0.77041	0.143627	0.970011	0.908834	0.935842	0.761151	0.394215	0.660863	0.722405	0.976314	0.708186	0.959357	0.956091	0.479999
P20618	Proteasome subunit beta type-1 OS=Homo sapiens OX=9606 GN=PSMB1 PE=1 SV=2	0	0.971	1.076	0.914	1.114	0.975	1.164	1.034	1.074	0.948	1.027	1.041	1.638	-0.04	0.11	-0.13	0.16	-0.04	0.22	0.05	0.1	-0.08	0.04	0.06	0.71	0.437534	0.260779	0.00589226	0.0368109	0.364678	0.123231	0.67915	0.254035	0.42139	0.805793	0.767752	0.000562782	0.780046	0.605029	0.0495267	0.197503	0.757206	0.485727	0.925506	0.610014	0.818691	0.965965	0.967657
P50579	Methionine aminopeptidase 2 OS=Homo sapiens OX=9606 GN=METAP2 PE=1 SV=1	0	1.078	0.943	1.008	1.088	0.979	0.948	1.048	1.027	1.024	1.048	1.024	0.869	0.11	-0.08	0.01	0.12	-0.03	-0.08	0.07	0.04	0.03	0.07	0.03	-0.2	0.327999	0.603171	0.990873	0.416052	0.797522	0.757374	0.600186	0.751683	0.687596	0.558009	0.881636	0.257636	0.6899	0.885295	0.999898	0.792591	0.967194	0.942323	0.893883	0.935203	0.935496	0.8722	0.990849
Q9HCN8	Stromal cell-derived factor 2-like protein 1 OS=Homo sapiens OX=9606 GN=SDF2L1 PE=1 SV=2	0	1.073	0.873	1.031	0.919	0.994	0.966	0.999	0.982	1.011	0.929	1.111	0.814	0.1	-0.2	0.04	-0.12	-0.01	-0.05	0	-0.03	0.02	-0.11	0.15	-0.3	0.326839	0.137275	0.714546	0.290096	0.962676	0.717124	0.876237	0.587352	0.818596	0.348051	0.313831	0.0923768	0.6899	0.409839	0.944415	0.682373	0.994105	0.929072	0.97573	0.873273	0.964682	0.745097	0.711694
Q96I99	Succinate--CoA ligase [GDP-forming] subunit beta, mitochondrial OS=Homo sapiens OX=9606 GN=SUCLG2 PE=1 SV=2	0	1.013	0.944	1.044	0.987	1.028	0.897	0.982	0.994	0.939	0.839	0.927	0.965	0.02	-0.08	0.06	-0.02	0.04	-0.16	-0.03	-0.01	-0.09	-0.25	-0.11	-0.05	0.936241	0.612497	0.470668	0.844119	0.544837	0.296199	0.724757	0.913219	0.556704	0.160323	0.421865	0.611129	0.982084	0.891922	0.834086	0.964702	0.875284	0.731965	0.938336	0.980011	0.894128	0.497836	0.8065
Q96EP5	DAZ-associated protein 1 OS=Homo sapiens OX=9606 GN=DAZAP1 PE=1 SV=1	0	1.014	0.939	0.962	1.039	0.904	1.005	1.076	0.968	1.016	0.919	1.042	0.76	0.02	-0.09	-0.06	0.06	-0.15	0.01	0.11	-0.05	0.02	-0.12	0.06	-0.4	0.91756	0.564831	0.154018	0.433005	0.00200049	0.943333	0.261265	0.26312	0.796174	0.241547	0.761165	0.00692122	0.976323	0.867827	0.494974	0.806912	0.0181742	0.987073	0.655341	0.620504	0.962027	0.624104	0.96632
E9PCY7	Heterogeneous nuclear ribonucleoprotein H OS=Homo sapiens OX=9606 GN=HNRNPH1 PE=1 SV=1	0	0.825	0.734	0.858	0.696	0.951	0.775	0.97	0.955	0.854	0.969	0.697	0.922	-0.28	-0.45	-0.22	-0.52	-0.07	-0.37	-0.04	-0.07	-0.23	-0.05	-0.52	-0.12	5.76105e-05	0.000267648	1.13442e-05	7.95624e-09	0.262262	0.0165867	0.591422	0.358712	0.043456	0.708739	2.30378e-05	0.338913	0.00085836	0.0027836	0.000190705	1.61282e-07	0.65986	0.127571	0.890438	0.717961	0.240831	0.937531	0.000296671
Q08209	Serine/threonine-protein phosphatase 2B catalytic subunit alpha isoform OS=Homo sapiens OX=9606 GN=PPP3CA PE=1 SV=1	0	0.972	0.987	1.01	0.968	1.008	0.924	1.02	1.007	1.057	0.952	1.083	0.945	-0.04	-0.02	0.01	-0.05	0.01	-0.11	0.03	0.01	0.08	-0.07	0.12	-0.08	0.452931	0.960026	0.875609	0.579403	0.951776	0.319756	0.859271	0.789858	0.38862	0.471235	0.4257	0.339485	0.78883	0.990104	0.982438	0.888185	0.993851	0.750132	0.972296	0.948832	0.793306	0.827561	0.808549
A0A087WXI5	Cadherin-1 OS=Homo sapiens OX=9606 GN=CDH1 PE=1 SV=1	0	1.014	1.062	1.056	1.105	1.031	0.986	0.878	1.146	0.947	1.048	1.024	1.105	0.02	0.09	0.08	0.14	0.04	-0.02	-0.19	0.2	-0.08	0.07	0.03	0.14	0.927461	0.333094	0.308323	0.0527616	0.462793	0.797266	0.0124339	0.0130335	0.483303	0.617715	0.898877	0.744878	0.978938	0.685652	0.708622	0.254716	0.837637	0.951469	0.0814032	0.0809841	0.853761	0.896898	0.991972
Q15758	Neutral amino acid transporter B(0) OS=Homo sapiens OX=9606 GN=SLC1A5 PE=1 SV=2	0	0.934	0.941	1.021	0.978	0.957	0.981	1.007	0.931	0.933	0.918	0.97	0.892	-0.1	-0.09	0.03	-0.03	-0.06	-0.03	0.01	-0.1	-0.1	-0.12	-0.04	-0.16	0.123289	0.58206	0.928193	0.772017	0.199788	0.765101	0.959304	0.0608661	0.296544	0.239149	0.54602	0.157801	0.414686	0.876053	0.990132	0.951042	0.575502	0.943132	0.988402	0.256758	0.704485	0.620769	0.873005
P22695	Cytochrome b-c1 complex subunit 2, mitochondrial OS=Homo sapiens OX=9606 GN=UQCRC2 PE=1 SV=3	0	0.72	0.437	0.624	0.572	0.878	0.817	0.832	0.983	0.804	0.978	0.815	1.184	-0.47	-1.2	-0.68	-0.81	-0.19	-0.29	-0.26	-0.03	-0.32	-0.03	-0.3	0.24	1.49118e-11	1e-17	1e-17	1e-17	7.61574e-05	0.0191809	0.000553563	0.429389	0.000881654	0.703395	0.00458023	0.396322	4.12919e-10	3.45928e-16	2.93122e-16	2.65912e-16	0.000949357	0.142899	0.00531562	0.782147	0.0104063	0.937275	0.0371307
P15927	Replication protein A 32 kDa subunit OS=Homo sapiens OX=9606 GN=RPA2 PE=1 SV=1	0	1.1	1.077	1.029	1.057	0.979	0.995	0.907	0.982	0.815	0.66	0.889	0.833	0.14	0.11	0.04	0.08	-0.03	-0.01	-0.14	-0.03	-0.29	-0.6	-0.17	-0.26	0.100114	0.253267	0.813884	0.337476	0.531974	0.932827	0.111855	0.644344	0.114552	0.00861397	0.31259	0.255619	0.362443	0.594765	0.962621	0.730256	0.869917	0.986542	0.414617	0.902436	0.443459	0.0573916	0.711394
Q13310	Polyadenylate-binding protein 4 OS=Homo sapiens OX=9606 GN=PABPC4 PE=1 SV=1	0	0.973	1.081	0.92	1.019	0.979	1.06	1.062	1.064	1.065	1.044	0.973	1.051	-0.04	0.11	-0.12	0.03	-0.03	0.08	0.09	0.09	0.09	0.06	-0.04	0.07	0.576781	0.235008	0.0948149	0.790062	0.718173	0.612106	0.564755	0.612319	0.620812	0.756185	0.938575	0.901067	0.862789	0.57176	0.373981	0.953323	0.946506	0.910612	0.878344	0.888807	0.920352	0.952372	0.993647
P62879	Guanine nucleotide-binding protein G(I)/G(S)/G(T) subunit beta-2 OS=Homo sapiens OX=9606 GN=GNB2 PE=1 SV=3	0	0.839	0.956	0.987	1.02	1.055	0.818	0.953	1.035	0.924	0.961	0.971	1.031	-0.25	-0.07	-0.02	0.03	0.08	-0.29	-0.07	0.05	-0.11	-0.06	-0.04	0.04	0.000214587	0.725565	0.530687	0.69485	0.220189	0.0440703	0.3143	0.780686	0.28809	0.631951	0.645315	0.85842	0.00280934	0.935375	0.865909	0.926092	0.605348	0.252723	0.711743	0.945846	0.696396	0.904514	0.914457
Q8WXF1	Paraspeckle component 1 OS=Homo sapiens OX=9606 GN=PSPC1 PE=1 SV=1	0	0.984	0.995	1.015	0.957	0.935	0.989	0.908	0.922	0.888	0.955	0.907	1.03	-0.02	-0.01	0.02	-0.06	-0.1	-0.02	-0.14	-0.12	-0.17	-0.07	-0.14	0.04	0.606833	0.882718	0.959733	0.496835	0.0891839	0.877234	0.0780587	0.0965375	0.115001	0.551618	0.221953	0.855972	0.875217	0.968558	0.995814	0.850174	0.352307	0.969078	0.328864	0.354739	0.444662	0.867483	0.606868
Q5JR08	Rho-related GTP-binding protein RhoC (Fragment) OS=Homo sapiens OX=9606 GN=RHOC PE=1 SV=8	0	1.03	0.958	1.008	0.974	1.025	0.88	0.957	1.067	1.025	0.938	1.009	1.068	0.04	-0.06	0.01	-0.04	0.04	-0.18	-0.06	0.09	0.04	-0.09	0.01	0.09	0.689198	0.749395	0.875334	0.71367	0.600503	0.185563	0.362265	0.429544	0.713553	0.480204	0.972949	0.947442	0.906757	0.947077	0.982337	0.935832	0.897229	0.599793	0.743383	0.782147	0.942902	0.833619	0.998442
P67936	Tropomyosin alpha-4 chain OS=Homo sapiens OX=9606 GN=TPM4 PE=1 SV=3	0	1.048	0.931	1.035	1.03	1.091	1.06	0.988	0.998	1.031	1.044	1.081	1.05	0.07	-0.1	0.05	0.04	0.13	0.08	-0.02	0	0.04	0.06	0.11	0.07	0.535356	0.499896	0.641109	0.667139	0.0678469	0.611651	0.689547	0.709995	0.657856	0.63626	0.447216	0.909328	0.840712	0.82429	0.916698	0.917532	0.293969	0.910413	0.928914	0.92414	0.930434	0.905399	0.822628
A0A0A0MT83	Isovaleryl-CoA dehydrogenase isoform 1 OS=Homo sapiens OX=9606 GN=IVD PE=1 SV=2	0	1.428	1.337	2.277	2.097	1.805	1.641	1.175	1.201	1.05	1.005	1.121	0.906	0.51	0.42	1.19	1.07	0.85	0.71	0.23	0.26	0.07	0.01	0.16	-0.14	1.0742e-09	0.000127333	1e-17	1e-17	1e-17	5.9692e-06	0.0306438	0.00700288	0.502052	0.869004	0.333596	0.393139	2.71417e-08	0.00144095	2.93122e-16	2.65912e-16	2.60957e-16	0.000107729	0.165476	0.0478374	0.861813	0.974173	0.732011
B7Z645	Heterogeneous nuclear ribonucleoprotein Q OS=Homo sapiens OX=9606 GN=SYNCRIP PE=1 SV=1	0	2.698	2.063	0.806	0.877	0.881	0.24	0.245	3.268	1000	1000	0.001		1.43	1.05	-0.31	-0.19	-0.18	-2.06	-2.03	1.71	9.97	9.97	-9.97		1e-17	1e-17	0.00102685	0.277201	0.165461	1.24331e-10	6.46529e-11	1.65152e-06	1e-17	1e-17	1e-17		3.64259e-16	3.45928e-16	0.0112515	0.670136	0.521321	2.86488e-09	1.12353e-09	2.45711e-05	2.11737e-16	1.52925e-16	1.91537e-16
P08758	Annexin A5 OS=Homo sapiens OX=9606 GN=ANXA5 PE=1 SV=2	0	0.923	0.899	0.949	1.01	0.959	1.103	1.038	1.035	0.916	1.088	0.918	1.255	-0.12	-0.15	-0.08	0.01	-0.06	0.14	0.05	0.05	-0.13	0.12	-0.12	0.33	0.0747626	0.26545	0.221766	0.851624	0.447072	0.391777	0.674019	0.681421	0.468562	0.361413	0.369049	0.287534	0.308978	0.613525	0.605222	0.967629	0.826477	0.801831	0.923207	0.914149	0.847697	0.755578	0.764752
O75643	U5 small nuclear ribonucleoprotein 200 kDa helicase OS=Homo sapiens OX=9606 GN=SNRNP200 PE=1 SV=2	0	0.95	0.954	0.924	0.919	0.934	1.004	1.05	0.96	0.878	1.107	0.756	1.062	-0.07	-0.07	-0.11	-0.12	-0.1	0.01	0.07	-0.06	-0.19	0.15	-0.4	0.09	0.408134	0.710965	0.400429	0.459186	0.577143	0.866248	0.796945	0.783501	0.392018	0.562183	0.184956	0.870717	0.754526	0.928051	0.789373	0.828645	0.888904	0.966507	0.956761	0.946572	0.794265	0.874674	0.552874
Q9Y617	Phosphoserine aminotransferase OS=Homo sapiens OX=9606 GN=PSAT1 PE=1 SV=2	0	0.989	0.928	1.044	1.029	1.037	1.08	1.058	1.048	1.007	1.043	1.042	0.94	-0.02	-0.11	0.06	0.04	0.05	0.11	0.08	0.07	0.01	0.06	0.06	-0.09	0.68507	0.468955	0.606049	0.596414	0.40384	0.496703	0.413269	0.541007	0.904019	0.662009	0.760923	0.328222	0.904335	0.796901	0.901096	0.892992	0.789742	0.869787	0.782134	0.85251	0.984976	0.921274	0.96632
P35908	Keratin, type II cytoskeletal 2 epidermal OS=Homo sapiens OX=9606 GN=KRT2 PE=1 SV=2	0	1.059	1.104	1.095	0.854	0.501	0.925	0.809	1.375	3.352	1.176	0.668	0.895	0.08	0.14	0.13	-0.23	-1	-0.11	-0.31	0.46	1.75	0.23	-0.58	-0.16	0.438199	0.146329	0.14011	0.0612207	1e-17	0.499315	0.0096199	3.42059e-05	1e-17	0.0869943	5.9342e-05	0.352028	0.780245	0.429078	0.470112	0.282636	2.60957e-16	0.870158	0.0661983	0.000420646	2.11737e-16	0.339928	0.00073531
O43464	Serine protease HTRA2, mitochondrial OS=Homo sapiens OX=9606 GN=HTRA2 PE=1 SV=2	0	1.001	1.068	1.06	1.027	1.039	1.11	1.031	1.084	0.947	1.146	1.002	1.056	0	0.09	0.08	0.04	0.06	0.15	0.04	0.12	-0.08	0.2	0	0.08	0.951988	0.303638	0.374038	0.711786	0.4651	0.364864	0.765072	0.282426	0.517736	0.111531	0.894759	0.943334	0.986536	0.654706	0.769708	0.935114	0.837766	0.784918	0.948415	0.641204	0.870741	0.397213	0.991757
Q01581	Hydroxymethylglutaryl-CoA synthase, cytoplasmic OS=Homo sapiens OX=9606 GN=HMGCS1 PE=1 SV=2	0	0.981	1.032	0.986	1.153	0.967	1.166	1.235	1.397	1.072	1.499	0.956	1.072	-0.03	0.05	-0.02	0.21	-0.05	0.22	0.3	0.48	0.1	0.58	-0.06	0.1	0.586151	0.54425	0.675502	0.0160772	0.556471	0.169177	0.00645456	1.98557e-06	0.347978	4.27107e-06	0.568211	0.923361	0.867323	0.856167	0.931524	0.106816	0.881601	0.574294	0.0468681	2.93075e-05	0.756491	4.76589e-05	0.883547
P45973	Chromobox protein homolog 5 OS=Homo sapiens OX=9606 GN=CBX5 PE=1 SV=1	0	1.002	0.936	1.025	0.904	0.939	0.959	1.057	0.954	0.935	0.868	1.021	0.873	0	-0.1	0.04	-0.15	-0.09	-0.06	0.08	-0.07	-0.1	-0.21	0.03	-0.2	0.88435	0.541516	0.809824	0.0630941	0.0468046	0.556566	0.412869	0.152937	0.312726	0.0577244	0.960019	0.112296	0.968007	0.855087	0.961829	0.287141	0.225197	0.893542	0.782134	0.464449	0.720003	0.256397	0.99523
Q13126	S-methyl-5'-thioadenosine phosphorylase OS=Homo sapiens OX=9606 GN=MTAP PE=1 SV=2	0	0.994	1.074	1.014	1.016	1.018	1.12	1.023	1.012	0.982	1.041	1.035	1.073	-0.01	0.1	0.02	0.02	0.03	0.16	0.03	0.02	-0.03	0.06	0.05	0.1	0.758689	0.270935	0.944079	0.747427	0.727172	0.301279	0.819561	0.882571	0.786801	0.679507	0.831181	0.948651	0.93009	0.620616	0.993586	0.945284	0.947854	0.73329	0.963393	0.974445	0.962027	0.927175	0.987022
P10768	S-formylglutathione hydrolase OS=Homo sapiens OX=9606 GN=ESD PE=1 SV=2	0	1.012	0.932	1.053	1.041	1.08	0.958	0.999	0.961	1.038	1.068	0.83	0.911	0.02	-0.1	0.07	0.06	0.11	-0.06	0	-0.06	0.05	0.09	-0.27	-0.13	0.951406	0.503775	0.351304	0.41648	0.0591691	0.582556	0.879987	0.397786	0.579001	0.459933	0.0615651	0.392956	0.986451	0.827856	0.751488	0.792836	0.267604	0.901526	0.975808	0.752007	0.903309	0.821015	0.276868
Q14195	Dihydropyrimidinase-related protein 3 OS=Homo sapiens OX=9606 GN=DPYSL3 PE=1 SV=1	0	0.999	0.968	1.034	1.039	1.019	1.064	1.09	1.084	1.025	0.99	1.045	0.899	0	-0.05	0.05	0.05	0.03	0.09	0.12	0.12	0.04	-0.01	0.06	-0.15	0.845582	0.850493	0.643522	0.440146	0.6991	0.579249	0.1745	0.182836	0.701016	0.827864	0.731982	0.175412	0.9579	0.96193	0.918442	0.814273	0.938358	0.900247	0.53918	0.512866	0.938444	0.966977	0.956826
Q07960	Rho GTPase-activating protein 1 OS=Homo sapiens OX=9606 GN=ARHGAP1 PE=1 SV=1	0	1.069	1.038	0.997	0.911	0.907	0.88	0.907	0.943	0.967	1.056	0.875	1.04	0.1	0.05	0	-0.13	-0.14	-0.18	-0.14	-0.08	-0.05	0.08	-0.19	0.06	0.245713	0.500805	0.619704	0.0870306	0.00261924	0.127125	0.0512932	0.0915447	0.616699	0.549343	0.0549591	0.851231	0.602899	0.82473	0.908132	0.352717	0.0228705	0.493238	0.245362	0.342772	0.919043	0.866247	0.256738
C9JSZ1	Far upstream element-binding protein 1 (Fragment) OS=Homo sapiens OX=9606 GN=FUBP1 PE=1 SV=1	0			0.793	0.001	0.94	0.56	1.425	0.719	1.194	0.539	0.991	2.006			-0.33	-9.97	-0.09	-0.84	0.51	-0.48	0.26	-0.89	-0.01	1				1e-17	0.818361	0.0306377	0.104684	0.125677	0.312017	0.0115074	0.870146	0.0295211				2.65912e-16	0.973434	0.19646	0.397546	0.417793	0.718968	0.07258	0.988416
O00193	Small acidic protein OS=Homo sapiens OX=9606 GN=SMAP PE=1 SV=1	0	1	0.964	1.051	0.879	0.918	1.148	0.925	1.038	1.146	1.034	1.058	1.127	0	-0.05	0.07	-0.19	-0.12	0.2	-0.11	0.05	0.2	0.05	0.08	0.17	0.85702	0.807082	0.507917	0.0419197	0.0179583	0.185192	0.115498	0.687935	0.0366235	0.739924	0.616704	0.648202	0.961263	0.957297	0.854096	0.216247	0.110548	0.599793	0.42122	0.915602	0.213189	0.947664	0.902307
Q9UKY7	Protein CDV3 homolog OS=Homo sapiens OX=9606 GN=CDV3 PE=1 SV=1	0	1.158	1.004	1.08	1.07	1.033	1.024	1.057	1.076	1.046	1.086	1.048	1.039	0.21	0.01	0.11	0.1	0.05	0.03	0.08	0.11	0.07	0.12	0.07	0.06	0.0118987	0.796856	0.215637	0.247752	0.478471	0.850595	0.467164	0.269713	0.508337	0.337034	0.702239	0.848569	0.0834293	0.954814	0.594935	0.637315	0.844783	0.96297	0.816165	0.626627	0.866291	0.734836	0.944781
Q15102	Platelet-activating factor acetylhydrolase IB subunit gamma OS=Homo sapiens OX=9606 GN=PAFAH1B3 PE=1 SV=1	0	1.013	1.115	1.035	0.971	1.01	0.829	0.745	0.984	1.106	0.999	0.91	1.075	0.02	0.16	0.05	-0.04	0.01	-0.27	-0.42	-0.02	0.15	0	-0.14	0.1	0.934698	0.115357	0.621249	0.618661	0.894806	0.0290359	5.81828e-08	0.450067	0.120609	0.910818	0.15279	0.936402	0.981357	0.363369	0.909132	0.903544	0.989343	0.188709	9.05395e-07	0.795159	0.45916	0.981699	0.496873
P30039	Phenazine biosynthesis-like domain-containing protein OS=Homo sapiens OX=9606 GN=PBLD PE=1 SV=2	0	1.009	0.902	1.026	0.933	1.09	0.839	1.024	1.048	0.912	0.988	0.919	0.964	0.01	-0.15	0.04	-0.1	0.12	-0.25	0.03	0.07	-0.13	-0.02	-0.12	-0.05	0.971687	0.282754	0.759531	0.481304	0.211259	0.240709	0.883006	0.90675	0.84982	0.920451	0.877575	0.906984	0.991565	0.63485	0.954729	0.840427	0.592311	0.673252	0.975808	0.979332	0.975658	0.983727	0.989783
Q13185	Chromobox protein homolog 3 OS=Homo sapiens OX=9606 GN=CBX3 PE=1 SV=4	0	0.95	0.968	1.014	0.976	0.984	1.044	1.057	0.999	0.961	0.946	0.969	0.879	-0.07	-0.05	0.02	-0.04	-0.02	0.06	0.08	0	-0.06	-0.08	-0.05	-0.19	0.225118	0.84797	0.958902	0.683765	0.533237	0.726235	0.420697	0.664198	0.550655	0.42331	0.530314	0.124931	0.57408	0.96193	0.995814	0.922027	0.870194	0.931834	0.786292	0.906803	0.889872	0.795618	0.864034
F5H5I6	G-rich sequence factor 1 OS=Homo sapiens OX=9606 GN=GRSF1 PE=1 SV=2	0	0.925	0.966	0.87	0.92	0.85	0.755	1.057	0.912	0.853	1.008	0.889	0.905	-0.11	-0.05	-0.2	-0.12	-0.23	-0.41	0.08	-0.13	-0.23	0.01	-0.17	-0.14	0.0983821	0.822851	0.00656279	0.285438	0.00157084	0.0172415	0.577958	0.286478	0.0504641	0.832306	0.20064	0.386474	0.358365	0.959405	0.0539457	0.678242	0.0146424	0.131232	0.886183	0.643887	0.267013	0.966977	0.577339
P52907	F-actin-capping protein subunit alpha-1 OS=Homo sapiens OX=9606 GN=CAPZA1 PE=1 SV=3	0	0.953	1.003	0.963	0.984	0.947	0.801	0.93	0.815	0.912	0.919	0.915	0.892	-0.07	0	-0.05	-0.02	-0.08	-0.32	-0.1	-0.3	-0.13	-0.12	-0.13	-0.16	0.255138	0.805512	0.159961	0.796292	0.0780667	0.0105089	0.144985	4.72233e-05	0.268839	0.408533	0.322396	0.336949	0.612872	0.956514	0.507246	0.954655	0.321471	0.0892511	0.488766	0.000571321	0.675299	0.785724	0.71997
A0A087WZ13	Ribonucleoprotein PTB-binding 1 OS=Homo sapiens OX=9606 GN=RAVER1 PE=1 SV=1	0	0.947	0.859	1.045	1.129	1.156	1.175	0.96	0.91	1.11	1.095	1.156	1.105	-0.08	-0.22	0.06	0.17	0.21	0.23	-0.06	-0.14	0.15	0.13	0.21	0.14	0.366802	0.09251	0.499181	0.159745	0.00347096	0.13962	0.489088	0.0745749	0.164601	0.329324	0.207587	0.760556	0.725375	0.316515	0.84799	0.499601	0.0290668	0.523334	0.833745	0.294904	0.537608	0.727986	0.586261
P50895	Basal cell adhesion molecule OS=Homo sapiens OX=9606 GN=BCAM PE=1 SV=2	0	1.022	1.047	0.993	1.076	1.022	1.053	1.023	1.038	1.031	0.991	1.134	1.165	0.03	0.07	-0.01	0.11	0.03	0.07	0.03	0.05	0.04	-0.01	0.18	0.22	0.818854	0.434727	0.906642	0.430114	0.649644	0.661483	0.863901	0.658477	0.661867	0.960181	0.242917	0.536036	0.949959	0.769547	0.988092	0.804622	0.920965	0.919357	0.973012	0.906144	0.930434	0.992025	0.628108
P05198	Eukaryotic translation initiation factor 2 subunit 1 OS=Homo sapiens OX=9606 GN=EIF2S1 PE=1 SV=3	0	1.012	0.978	1.039	0.968	0.966	1.028	0.932	0.972	0.922	1.042	0.821	1.173	0.02	-0.03	0.06	-0.05	-0.05	0.04	-0.1	-0.04	-0.12	0.06	-0.28	0.23	0.952364	0.953139	0.621001	0.61604	0.310728	0.844743	0.172479	0.396552	0.319707	0.608351	0.0333779	0.505622	0.986627	0.988398	0.908991	0.902995	0.711228	0.962939	0.538128	0.750915	0.726577	0.893568	0.181353
Q9NWU1	3-oxoacyl-[acyl-carrier-protein] synthase, mitochondrial OS=Homo sapiens OX=9606 GN=OXSM PE=1 SV=1	0	0.99	1.122	0.893	1.004	0.931	1.1	1.08	1.1	0.955	1.071	1.022	1.041	-0.01	0.17	-0.16	0.01	-0.1	0.14	0.11	0.14	-0.07	0.1	0.03	0.06	0.87781	0.0987378	0.129842	0.955531	0.277991	0.421434	0.356222	0.19322	0.585701	0.431843	0.93944	0.928088	0.966444	0.331172	0.447492	0.992743	0.676914	0.825357	0.74121	0.527703	0.907022	0.800636	0.993647
Q8N806	Putative E3 ubiquitin-protein ligase UBR7 OS=Homo sapiens OX=9606 GN=UBR7 PE=1 SV=2	0	1.024	1.026	1.005	1.104	1.012	0.965	1.091	0.884	1.011	0.915	1.035	0.914	0.03	0.04	0.01	0.14	0.02	-0.05	0.13	-0.18	0.02	-0.13	0.05	-0.13	0.805699	0.589505	0.99219	0.302311	0.814301	0.870245	0.307537	0.127316	0.775203	0.511347	0.76331	0.40026	0.945081	0.879185	0.999898	0.693393	0.971983	0.966977	0.706619	0.419507	0.96151	0.841893	0.966999
O75475	PC4 and SFRS1-interacting protein OS=Homo sapiens OX=9606 GN=PSIP1 PE=1 SV=1	0	1.066	0.957	1.015	0.909	0.98	0.954	0.965	0.917	0.968	0.904	0.912	1.039	0.09	-0.06	0.02	-0.14	-0.03	-0.07	-0.05	-0.12	-0.05	-0.15	-0.13	0.05	0.275638	0.73413	0.949996	0.173171	0.70176	0.639526	0.509059	0.0953225	0.72459	0.256032	0.23871	0.898216	0.641693	0.939745	0.993586	0.521561	0.938624	0.919357	0.846287	0.351977	0.948481	0.640372	0.623185
Q6UN15	Pre-mRNA 3'-end-processing factor FIP1 OS=Homo sapiens OX=9606 GN=FIP1L1 PE=1 SV=1	0	1.073	0.988	1.034	1.025	0.959	1.111	1.002	1.034	0.947	0.938	1.045	1.039	0.1	-0.02	0.05	0.04	-0.06	0.15	0	0.05	-0.08	-0.09	0.06	0.06	0.373583	0.954591	0.621526	0.776347	0.467992	0.341778	0.853063	0.7989	0.443077	0.435762	0.756512	0.842528	0.731937	0.98878	0.909173	0.951659	0.838564	0.767279	0.971636	0.951528	0.833239	0.803995	0.966128
O00764	Pyridoxal kinase OS=Homo sapiens OX=9606 GN=PDXK PE=1 SV=1	0	0.967	0.986	1.008	1.056	0.981	1.231	1.296	1.628	1.2	1.306	0.78	0.853	-0.05	-0.02	0.01	0.08	-0.03	0.3	0.37	0.7	0.26	0.39	-0.36	-0.23	0.644343	0.964989	0.900707	0.53375	0.826677	0.0636519	0.00139213	1.46232e-10	0.0851677	0.0451955	0.109004	0.317796	0.88656	0.990728	0.986631	0.866884	0.975526	0.322529	0.0122276	2.86907e-09	0.367917	0.213256	0.40661
O43598	2'-deoxynucleoside 5'-phosphate N-hydrolase 1 OS=Homo sapiens OX=9606 GN=DNPH1 PE=1 SV=1	0	1.001	0.995	0.991	0.981	0.985	0.976	1.058	1.001	0.937	0.986	1.003	0.797	0	-0.01	-0.01	-0.03	-0.02	-0.04	0.08	0	-0.09	-0.02	0	-0.33	0.877487	0.879598	0.587898	0.789769	0.59678	0.711096	0.441091	0.717157	0.340056	0.787088	0.885987	0.0322186	0.966181	0.968172	0.892314	0.953323	0.89526	0.926368	0.798922	0.926361	0.747515	0.963372	0.991757
Q9NYU2	UDP-glucose:glycoprotein glucosyltransferase 1 OS=Homo sapiens OX=9606 GN=UGGT1 PE=1 SV=3	0	1.027	1.023	0.938	0.886	0.893	0.836	1.035	0.978	0.856	0.896	0.949	1.103	0.04	0.03	-0.09	-0.17	-0.16	-0.26	0.05	-0.03	-0.22	-0.16	-0.08	0.14	0.760018	0.622905	0.291978	0.214108	0.0554693	0.126809	0.731725	0.701791	0.115599	0.409971	0.57687	0.759923	0.93009	0.893932	0.688691	0.589192	0.256646	0.493238	0.940039	0.919228	0.4458	0.787485	0.885666
Q6DD88	Atlastin-3 OS=Homo sapiens OX=9606 GN=ATL3 PE=1 SV=1	0	0.883	0.874	0.899	0.909	0.938	0.922	0.941	0.838	0.89	0.817	0.95	0.825	-0.18	-0.19	-0.15	-0.14	-0.09	-0.12	-0.09	-0.25	-0.17	-0.29	-0.07	-0.28	0.0075244	0.142794	0.0259552	0.246374	0.233739	0.443455	0.306066	0.0118272	0.154271	0.0453922	0.532895	0.153839	0.058666	0.42077	0.151392	0.635734	0.624757	0.840487	0.705523	0.0746056	0.515553	0.214072	0.865272
P49411	Elongation factor Tu, mitochondrial OS=Homo sapiens OX=9606 GN=TUFM PE=1 SV=2	0	0.973	1.04	0.962	1.025	0.982	1.139	0.99	1.017	0.941	0.943	0.938	1.164	-0.04	0.06	-0.06	0.04	-0.03	0.19	-0.01	0.02	-0.09	-0.09	-0.09	0.22	0.465712	0.480002	0.262542	0.660639	0.698295	0.242255	0.766192	0.973731	0.471989	0.499676	0.412014	0.535762	0.797386	0.807387	0.657295	0.916484	0.937498	0.675043	0.948861	0.995058	0.848125	0.835326	0.798258
Q16543	Hsp90 co-chaperone Cdc37 OS=Homo sapiens OX=9606 GN=CDC37 PE=1 SV=1	0	1.011	0.982	1.096	0.953	0.993	0.997	1.014	0.992	0.967	1.002	0.958	0.926	0.02	-0.03	0.13	-0.07	-0.01	0	0.02	-0.01	-0.05	0	-0.06	-0.11	0.976154	0.987334	0.0457983	0.387164	0.703425	0.878088	0.946387	0.550304	0.618983	0.946003	0.443595	0.262555	0.99266	0.996605	0.22828	0.768503	0.940096	0.969552	0.986687	0.856477	0.91963	0.988534	0.821649
Q9UKG1	DCC-interacting protein 13-alpha OS=Homo sapiens OX=9606 GN=APPL1 PE=1 SV=1	0	0.961	1.067	0.947	1.037	0.907	0.777	0.82	0.722	0.965	0.907	0.676	0.733	-0.06	0.09	-0.08	0.05	-0.14	-0.36	-0.29	-0.47	-0.05	-0.14	-0.56	-0.45	0.674009	0.345909	0.585358	0.685238	0.269519	0.187833	0.121204	0.0292791	0.998865	0.39421	0.116453	0.198135	0.900993	0.694324	0.892132	0.922027	0.668603	0.600338	0.434056	0.148222	0.999661	0.775027	0.422737
P09110	3-ketoacyl-CoA thiolase, peroxisomal OS=Homo sapiens OX=9606 GN=ACAA1 PE=1 SV=2	0	0.94	0.937	0.956	0.952	1.015	0.998	0.981	0.976	0.956	0.977	0.989	0.802	-0.09	-0.09	-0.06	-0.07	0.02	0	-0.03	-0.04	-0.07	-0.03	-0.02	-0.32	0.229502	0.545586	0.423895	0.57607	0.748419	0.980223	0.723988	0.606041	0.602132	0.841103	0.860383	0.093148	0.580009	0.857493	0.808516	0.886369	0.953001	0.994798	0.938226	0.886505	0.915334	0.967648	0.988118
P33176	Kinesin-1 heavy chain OS=Homo sapiens OX=9606 GN=KIF5B PE=1 SV=1	0	0.983	1.04	1.012	1.067	0.998	1.058	0.962	1.05	0.852	0.922	0.918	0.946	-0.02	0.06	0.02	0.09	0	0.08	-0.06	0.07	-0.23	-0.12	-0.12	-0.08	0.603777	0.478907	0.918974	0.199986	0.833176	0.622677	0.386161	0.521947	0.192382	0.575469	0.360608	0.539121	0.875217	0.805897	0.989143	0.565848	0.978031	0.913386	0.76058	0.843411	0.582077	0.880261	0.759048
P49736	DNA replication licensing factor MCM2 OS=Homo sapiens OX=9606 GN=MCM2 PE=1 SV=4	0	0.975	0.89	0.975	0.986	1.063	1.151	1.137	1.057	0.922	1.137	1.009	1.209	-0.04	-0.17	-0.04	-0.02	0.09	0.2	0.18	0.08	-0.12	0.18	0.01	0.27	0.492628	0.216623	0.513331	0.885214	0.219706	0.215397	0.125946	0.502669	0.478139	0.206705	0.996716	0.425157	0.817223	0.545405	0.856052	0.97591	0.60489	0.63614	0.445955	0.83059	0.851108	0.57357	0.999213
Q9UNS2	COP9 signalosome complex subunit 3 OS=Homo sapiens OX=9606 GN=COPS3 PE=1 SV=3	0	0.886	0.964	0.944	1.015	0.964	1.177	1.112	1.113	0.983	1.024	1.023	0.939	-0.18	-0.05	-0.08	0.02	-0.05	0.24	0.15	0.15	-0.02	0.03	0.03	-0.09	0.064579	0.806653	0.448013	0.851261	0.635581	0.17738	0.167439	0.13955	0.870588	0.802485	0.894926	0.506583	0.283626	0.957297	0.82173	0.967629	0.914381	0.589338	0.529708	0.438905	0.979323	0.964831	0.991757
P04264	Keratin, type II cytoskeletal 1 OS=Homo sapiens OX=9606 GN=KRT1 PE=1 SV=6	0	1.067	1.281	0.673	1.121	0.156	1.396	0.361	0.412	1.936	3.746	1.285	0.932	0.09	0.36	-0.57	0.16	-2.68	0.48	-1.47	-1.28	0.95	1.91	0.36	-0.1	0.400299	0.000958347	1.24611e-05	0.166801	1e-17	0.00437867	1e-17	1e-17	1e-17	1e-17	0.01234	0.474152	0.749117	0.00838617	0.000207967	0.510376	2.60957e-16	0.0435424	1.93055e-16	2.21842e-16	2.11737e-16	1.52925e-16	0.084112
Q96GW9	Methionine--tRNA ligase, mitochondrial OS=Homo sapiens OX=9606 GN=MARS2 PE=1 SV=2	0	1.08	1.031	1.067	0.977	0.971	1.008	1.037	1.042	1.022	0.904	0.923	0.593	0.11	0.04	0.09	-0.03	-0.04	0.01	0.05	0.06	0.03	-0.15	-0.12	-0.75	0.264882	0.552605	0.30214	0.790527	0.612102	0.959166	0.693476	0.617769	0.669739	0.597828	0.727781	0.082658	0.626889	0.862112	0.702095	0.953323	0.904426	0.990496	0.929252	0.890964	0.932748	0.89202	0.955703
Q15691	Microtubule-associated protein RP/EB family member 1 OS=Homo sapiens OX=9606 GN=MAPRE1 PE=1 SV=3	0	1.026	0.962	1.009	0.959	0.94	0.613	0.91	0.957	0.933	1.017	0.895	1.269	0.04	-0.06	0.01	-0.06	-0.09	-0.71	-0.14	-0.06	-0.1	0.02	-0.16	0.34	0.743184	0.785071	0.856611	0.485066	0.0797828	2.20011e-06	0.147927	0.488791	0.533679	0.748499	0.224376	0.257236	0.926533	0.952911	0.979142	0.841883	0.325496	4.10711e-05	0.493077	0.824315	0.882933	0.951645	0.608096
Q92733	Proline-rich protein PRCC OS=Homo sapiens OX=9606 GN=PRCC PE=1 SV=1	0	1.061	1.026	1.06	1.057	1.028	1.069	1.016	1.034	1.04	1.105	0.944	1.03	0.09	0.04	0.08	0.08	0.04	0.1	0.02	0.05	0.06	0.14	-0.08	0.04	0.415848	0.591533	0.36241	0.51802	0.546609	0.555871	0.930806	0.767626	0.581152	0.269807	0.418841	0.848137	0.764131	0.879814	0.761752	0.858836	0.876534	0.892749	0.982182	0.939551	0.90482	0.656723	0.803744
P63151	Serine/threonine-protein phosphatase 2A 55 kDa regulatory subunit B alpha isoform OS=Homo sapiens OX=9606 GN=PPP2R2A PE=1 SV=1	0	1.007	1.061	1.131	0.988	0.961	1.084	1.054	1.021	0.917	1	0.806	0.913	0.01	0.08	0.18	-0.02	-0.06	0.12	0.08	0.03	-0.13	0	-0.31	-0.13	0.958435	0.344024	0.0195618	0.87696	0.237147	0.447748	0.502329	0.969603	0.296567	0.94949	0.0270362	0.400134	0.990055	0.692873	0.121921	0.973522	0.629088	0.844611	0.842094	0.995058	0.704485	0.988645	0.154473
Q13867	Bleomycin hydrolase OS=Homo sapiens OX=9606 GN=BLMH PE=1 SV=1	0	0.935	0.948	0.983	1.094	0.966	1.101	1.048	1.048	0.96	1.072	0.967	1.23	-0.1	-0.08	-0.03	0.13	-0.05	0.14	0.07	0.07	-0.06	0.1	-0.05	0.3	0.24308	0.648373	0.674645	0.210119	0.522393	0.395073	0.594189	0.620907	0.552069	0.410619	0.544411	0.255791	0.598984	0.904966	0.931524	0.582266	0.865317	0.80495	0.891986	0.892827	0.890998	0.788216	0.872841
A0A0A0MSS8	Aldo-keto reductase family 1 member C3 OS=Homo sapiens OX=9606 GN=AKR1C3 PE=1 SV=1	0	1.107	1.301	1.281	1.845	1.016	1.037	1.062	0.992	0.91	0.981	0.789	1.026	0.15	0.38	0.36	0.88	0.02	0.05	0.09	-0.01	-0.14	-0.03	-0.34	0.04	0.0633254	0.000467337	0.00150873	2.46203e-09	0.82369	0.748167	0.644424	0.951398	0.68397	0.971999	0.302944	0.944399	0.28016	0.00457207	0.0157118	5.18241e-08	0.975078	0.938955	0.913122	0.989957	0.934538	0.99298	0.700364
O95232	Luc7-like protein 3 OS=Homo sapiens OX=9606 GN=LUC7L3 PE=1 SV=2	0	1.023	0.989	1.06	0.948	0.956	0.993	1.007	1.039	1.027	1.011	0.961	0.807	0.03	-0.02	0.08	-0.08	-0.07	-0.01	0.01	0.05	0.04	0.02	-0.06	-0.31	0.818134	0.942927	0.345352	0.511783	0.474088	0.952267	0.999207	0.652258	0.607309	0.856564	0.60261	0.101658	0.949959	0.986766	0.745937	0.85461	0.84088	0.988372	0.999777	0.904501	0.917605	0.973021	0.896559
O00148	ATP-dependent RNA helicase DDX39A OS=Homo sapiens OX=9606 GN=DDX39A PE=1 SV=2	0	0.946	0.979	1.019	1.175	1.009	0.87	1.048	0.941	0.863	0.812	1.371	1.016	-0.08	-0.03	0.03	0.23	0.01	-0.2	0.07	-0.09	-0.21	-0.3	0.46	0.02	0.377257	0.95657	0.893998	0.110033	0.879581	0.368491	0.643007	0.578745	0.350962	0.27586	0.0702974	0.936386	0.733248	0.98878	0.986631	0.401814	0.986329	0.788602	0.913058	0.868607	0.75937	0.664971	0.301663
Q8NCW5	NAD(P)H-hydrate epimerase OS=Homo sapiens OX=9606 GN=NAXE PE=1 SV=2	0	1.043	0.967	1.017	0.973	1.012	0.896	0.954	0.995	1.134	0.863	1.193	0.719	0.06	-0.05	0.02	-0.04	0.02	-0.16	-0.07	-0.01	0.18	-0.21	0.25	-0.48	0.513786	0.842399	0.974742	0.640103	0.858837	0.181781	0.305631	0.593809	0.0539248	0.0644201	0.0482021	0.0197138	0.830889	0.961257	0.996081	0.908786	0.983233	0.596453	0.705523	0.876821	0.281154	0.277028	0.235905
Q9Y230	RuvB-like 2 OS=Homo sapiens OX=9606 GN=RUVBL2 PE=1 SV=3	0	1.024	1.039	0.989	0.857	0.958	0.929	1.005	1.034	0.896	1.066	0.786	1.096	0.03	0.06	-0.02	-0.22	-0.06	-0.11	0.01	0.05	-0.16	0.09	-0.35	0.13	0.784395	0.48715	0.667732	0.049478	0.56627	0.646223	0.915962	0.828064	0.454302	0.529879	0.0388848	0.786352	0.938495	0.814077	0.931453	0.242215	0.884417	0.919357	0.977917	0.962025	0.8369	0.856259	0.202933
Q00796	Sorbitol dehydrogenase OS=Homo sapiens OX=9606 GN=SORD PE=1 SV=4	0	0.97	0.989	1.039	1.078	1.021	0.989	1.021	1.024	0.949	1.129	0.91	0.945	-0.04	-0.02	0.06	0.11	0.03	-0.02	0.03	0.03	-0.08	0.18	-0.14	-0.08	0.426331	0.941666	0.665913	0.183013	0.657579	0.85061	0.92096	0.913781	0.498262	0.153275	0.225174	0.423512	0.772615	0.986491	0.930957	0.538929	0.924096	0.96297	0.979489	0.980011	0.860763	0.486747	0.609303
P32322	Pyrroline-5-carboxylate reductase 1, mitochondrial OS=Homo sapiens OX=9606 GN=PYCR1 PE=1 SV=2	0	0.957	1.005	0.999	1.023	1.068	1.076	0.996	1.006	0.955	1.018	1	0.96	-0.06	0.01	0	0.03	0.1	0.11	-0.01	0.01	-0.07	0.03	0	-0.06	0.292309	0.780614	0.656895	0.622981	0.0794082	0.498654	0.807243	0.772258	0.492166	0.892056	0.820612	0.406226	0.660139	0.952911	0.925083	0.905243	0.324199	0.869803	0.959309	0.941513	0.857504	0.977265	0.983701
Q9BRP8	Partner of Y14 and mago OS=Homo sapiens OX=9606 GN=PYM1 PE=1 SV=1	0	1.068	1.024	1.049	0.99	1.03	1.063	1.012	0.948	1.001	0.993	0.965	1.022	0.1	0.03	0.07	-0.01	0.04	0.09	0.02	-0.08	0	-0.01	-0.05	0.03	0.338083	0.609208	0.483378	0.886998	0.546863	0.588621	0.989356	0.135363	0.986822	0.858442	0.497686	0.74465	0.697413	0.890625	0.840275	0.975996	0.876696	0.902212	0.995516	0.433154	0.999311	0.973021	0.848719
D6RBZ0	Heterogeneous nuclear ribonucleoprotein A/B OS=Homo sapiens OX=9606 GN=HNRNPAB PE=1 SV=1	0	1.059	0.928	1.015	0.913	0.974	0.892	0.956	0.823	0.958	0.866	0.94	0.91	0.08	-0.11	0.02	-0.13	-0.04	-0.16	-0.07	-0.28	-0.06	-0.21	-0.09	-0.14	0.33386	0.472626	0.989798	0.0978397	0.345669	0.167647	0.322866	3.53564e-06	0.516154	0.0547377	0.313672	0.207997	0.694054	0.800692	0.999491	0.376764	0.739532	0.570942	0.71808	5.07817e-05	0.869643	0.24713	0.711694
Q9UBT2	SUMO-activating enzyme subunit 2 OS=Homo sapiens OX=9606 GN=UBA2 PE=1 SV=2	0	0.917	0.962	0.935	0.975	0.992	1.08	1.012	1.019	0.934	0.998	0.853	1.251	-0.13	-0.06	-0.1	-0.04	-0.01	0.11	0.02	0.03	-0.1	0	-0.23	0.32	0.0929714	0.786935	0.125068	0.7533	0.912803	0.493799	0.950092	0.908765	0.414648	0.963049	0.0528382	0.222422	0.346065	0.952911	0.437834	0.947517	0.992922	0.868973	0.986687	0.979592	0.81193	0.992025	0.250631
Q03154	Aminoacylase-1 OS=Homo sapiens OX=9606 GN=ACY1 PE=1 SV=1	0	1.052	0.934	1.013	1.044	1.059	1.006	0.982	1.02	1.036	0.971	1.032	0.927	0.07	-0.1	0.02	0.06	0.08	0.01	-0.03	0.03	0.05	-0.04	0.05	-0.11	0.483851	0.519224	0.918857	0.692382	0.25186	0.977396	0.780409	0.88978	0.608054	0.901918	0.832662	0.45911	0.811008	0.841273	0.989143	0.924836	0.647075	0.994798	0.951888	0.975892	0.917605	0.981179	0.987486
Q10713	Mitochondrial-processing peptidase subunit alpha OS=Homo sapiens OX=9606 GN=PMPCA PE=1 SV=2	0	1.356	1.625	2.935	4.47	3.395	9.711	1.172	1.703	0.896	0.826	0.99	0.928	0.44	0.7	1.55	2.16	1.76	3.28	0.23	0.77	-0.16	-0.28	-0.01	-0.11	3.45826e-09	3.59631e-10	1e-17	1e-17	1e-17	1e-17	0.115582	3.26448e-08	0.573646	0.438421	0.872823	0.821035	8.25052e-08	8.19561e-09	2.93122e-16	2.65912e-16	2.60957e-16	2.62811e-16	0.42139	5.70546e-07	0.900602	0.80486	0.988921
P50213	Isocitrate dehydrogenase [NAD] subunit alpha, mitochondrial OS=Homo sapiens OX=9606 GN=IDH3A PE=1 SV=1	0	0.975	0.997	1.025	1.005	0.998	0.952	1.037	1.072	1.049	0.958	0.949	0.997	-0.04	0	0.04	0.01	0	-0.07	0.05	0.1	0.07	-0.06	-0.08	0	0.489771	0.863845	0.81574	0.87822	0.814485	0.560417	0.711588	0.364602	0.519419	0.693457	0.535561	0.774086	0.815956	0.965248	0.962897	0.973522	0.971983	0.894754	0.933869	0.72429	0.87152	0.931966	0.867638
P26641	Elongation factor 1-gamma OS=Homo sapiens OX=9606 GN=EEF1G PE=1 SV=3	0	0.811	0.747	0.913	1.061	1.025	1.253	1.094	1.224	0.86	1.187	0.958	1.305	-0.3	-0.42	-0.13	0.09	0.04	0.33	0.13	0.29	-0.22	0.25	-0.06	0.38	1.25651e-05	0.000632603	0.0358172	0.30697	0.577537	0.0395705	0.251341	0.00193619	0.0674047	0.0455379	0.616019	0.185924	0.000215882	0.00585665	0.190799	0.699061	0.888925	0.236304	0.644914	0.0161273	0.323855	0.214423	0.902307
P21912	Succinate dehydrogenase [ubiquinone] iron-sulfur subunit, mitochondrial OS=Homo sapiens OX=9606 GN=SDHB PE=1 SV=3	0	0.94	0.961	0.981	0.93	0.974	0.905	0.996	0.888	0.981	0.915	0.902	0.859	-0.09	-0.06	-0.03	-0.1	-0.04	-0.14	-0.01	-0.17	-0.03	-0.13	-0.15	-0.22	0.156951	0.777305	0.359386	0.190413	0.344268	0.223971	0.811855	0.00410001	0.777065	0.282216	0.199101	0.153345	0.469751	0.952911	0.757814	0.550225	0.739308	0.648051	0.960057	0.0302784	0.961702	0.670975	0.576376
O43143	Pre-mRNA-splicing factor ATP-dependent RNA helicase DHX15 OS=Homo sapiens OX=9606 GN=DHX15 PE=1 SV=2	0	1.018	1.029	1.007	1.074	1.046	0.998	1.016	0.918	0.828	0.882	0.667	1.519	0.03	0.04	0.01	0.1	0.06	0	0.02	-0.12	-0.27	-0.18	-0.58	0.6	0.886264	0.570356	0.93375	0.358953	0.461714	0.932856	0.866437	0.284584	0.0762703	0.261374	5.86488e-05	0.0263462	0.968605	0.870873	0.991679	0.749714	0.837328	0.986542	0.973818	0.642392	0.349489	0.646661	0.000727533
P35613	Basigin OS=Homo sapiens OX=9606 GN=BSG PE=1 SV=2	0	1.004	1.024	0.959	1.012	0.992	1.046	1.025	0.946	1.006	0.908	1.024	1.055	0.01	0.03	-0.06	0.02	-0.01	0.06	0.04	-0.08	0.01	-0.14	0.03	0.08	0.915394	0.614137	0.185248	0.798266	0.674229	0.713238	0.790756	0.105803	0.920085	0.188961	0.93111	0.94423	0.975997	0.891922	0.550639	0.955495	0.926303	0.927824	0.955786	0.37321	0.986885	0.547397	0.991972
P49773	Histidine triad nucleotide-binding protein 1 OS=Homo sapiens OX=9606 GN=HINT1 PE=1 SV=2	0	0.96	1.044	1.109	0.902	1.025	0.836	0.855	0.938	1.148	0.933	1.017	0.964	-0.06	0.06	0.15	-0.15	0.04	-0.26	-0.23	-0.09	0.2	-0.1	0.02	-0.05	0.319865	0.454335	0.0210416	0.0573877	0.582328	0.0360205	0.00294909	0.0733709	0.0342722	0.333348	0.996821	0.427843	0.684964	0.784662	0.129294	0.269938	0.891625	0.221363	0.0234621	0.293157	0.202908	0.731956	0.999213
A6NEC2	Puromycin-sensitive aminopeptidase-like protein OS=Homo sapiens OX=9606 GN=NPEPPSL1 PE=2 SV=3	0	1.034	0.928	0.951	1.133	0.979	1.038	0.94	0.94	0.909	1.011	1.061	1.356	0.05	-0.11	-0.07	0.18	-0.03	0.05	-0.09	-0.09	-0.14	0.02	0.09	0.44	0.630051	0.475834	0.173434	0.028488	0.632409	0.761658	0.232484	0.207524	0.21333	0.913389	0.611195	0.0920902	0.881509	0.802713	0.532699	0.163271	0.912574	0.942446	0.620157	0.547421	0.615989	0.981699	0.900631
K7EKE6	Lon protease homolog, mitochondrial OS=Homo sapiens OX=9606 GN=LONP1 PE=1 SV=1	0	0.911	0.851	0.859	1.063	1.015	1.014	0.987	0.951	0.891	0.982	0.988	1.311	-0.14	-0.23	-0.22	0.09	0.02	0.02	-0.02	-0.07	-0.17	-0.03	-0.02	0.39	0.18164	0.071182	0.216066	0.644716	0.791823	0.820235	0.991113	0.751886	0.641687	0.948737	0.880427	0.1914	0.506292	0.267807	0.595407	0.911277	0.964952	0.95886	0.995814	0.935203	0.924776	0.988534	0.990797
Q9Y3F4	Serine-threonine kinase receptor-associated protein OS=Homo sapiens OX=9606 GN=STRAP PE=1 SV=1	0	1.037	1.02	1.037	1.001	0.994	1.138	1.064	1.073	1.03	0.994	1.003	1.189	0.05	0.03	0.05	0	-0.01	0.19	0.09	0.1	0.04	-0.01	0	0.25	0.584146	0.64566	0.651884	0.968813	0.820508	0.22874	0.432348	0.353824	0.655426	0.938694	0.894305	0.465657	0.866427	0.903161	0.924762	0.995226	0.974158	0.655365	0.79257	0.713359	0.9297	0.987646	0.991757
Q9BZZ5	Apoptosis inhibitor 5 OS=Homo sapiens OX=9606 GN=API5 PE=1 SV=3	0	0.996	1.014	0.936	0.828	0.771	0.718	1.009	0.971	0.944	0.964	0.726	0.944	-0.01	0.02	-0.1	-0.27	-0.38	-0.48	0.01	-0.04	-0.08	-0.05	-0.46	-0.08	0.796733	0.698357	0.0335892	0.00200163	4.13221e-10	0.000915209	0.937632	0.431987	0.440356	0.659135	7.41403e-05	0.355949	0.941679	0.923298	0.182551	0.0183639	8.67006e-09	0.0116766	0.984612	0.783909	0.833177	0.919489	0.000901552
Q96C86	m7GpppX diphosphatase OS=Homo sapiens OX=9606 GN=DCPS PE=1 SV=2	0	0.976	0.995	1.106	1.073	1.006	0.917	1.301	1.089	0.979	1.122	0.9	1.162	-0.03	-0.01	0.15	0.1	0.01	-0.13	0.38	0.12	-0.03	0.17	-0.15	0.22	0.509693	0.878679	0.0835221	0.223144	0.860576	0.400991	0.00157619	0.307666	0.98109	0.242132	0.229804	0.536315	0.827075	0.968102	0.343151	0.601781	0.983908	0.809925	0.0136014	0.669018	0.999311	0.624673	0.613059
Q8WXX5	DnaJ homolog subfamily C member 9 OS=Homo sapiens OX=9606 GN=DNAJC9 PE=1 SV=1	0	1.055	0.996	1.065	0.889	1.019	1.025	1.02	1.047	0.914	1.028	1.046	1.075	0.08	-0.01	0.09	-0.17	0.03	0.04	0.03	0.07	-0.13	0.04	0.06	0.1	0.421402	0.869218	0.342061	0.0515394	0.671217	0.866745	0.897877	0.627577	0.25405	0.759401	0.747853	0.947589	0.768345	0.967188	0.743988	0.249863	0.925798	0.966507	0.976314	0.896	0.661908	0.953703	0.963645
P05388	60S acidic ribosomal protein P0 OS=Homo sapiens OX=9606 GN=RPLP0 PE=1 SV=1	0	0.99	1.044	0.958	1.013	0.943	1.044	1.033	0.968	0.874	0.969	0.974	1.058	-0.01	0.06	-0.06	0.02	-0.09	0.06	0.05	-0.05	-0.19	-0.05	-0.04	0.08	0.707896	0.453609	0.121636	0.762202	0.0592469	0.731295	0.690061	0.260003	0.0415458	0.621397	0.57353	0.962734	0.91137	0.784064	0.431575	0.951042	0.26785	0.93385	0.928914	0.616021	0.232921	0.898938	0.884722
Q04917	14-3-3 protein eta OS=Homo sapiens OX=9606 GN=YWHAH PE=1 SV=4	0	1	1.03	1.01	0.892	0.929	0.74	0.977	0.867	1	0.98	0.962	1.06	0	0.04	0.01	-0.17	-0.11	-0.43	-0.03	-0.21	0	-0.03	-0.06	0.08	0.861782	0.557808	0.874236	0.0347588	0.0204846	0.00193675	0.551626	0.00419673	0.977116	0.802761	0.50506	0.979941	0.961263	0.864492	0.981678	0.189495	0.121907	0.0225875	0.8716	0.0308706	0.999311	0.964831	0.853701
Q9NYB0	Telomeric repeat-binding factor 2-interacting protein 1 OS=Homo sapiens OX=9606 GN=TERF2IP PE=1 SV=1	0	1.035	1.071	1.034	1.08	0.967	0.988	0.98	1.029	0.99	1.039	1.028	1.176	0.05	0.1	0.05	0.11	-0.05	-0.02	-0.03	0.04	-0.01	0.06	0.04	0.23	0.676304	0.28611	0.617881	0.307827	0.547829	0.88634	0.652351	0.81551	0.913119	0.667213	0.858863	0.43955	0.902329	0.63871	0.907154	0.700181	0.877596	0.971703	0.917061	0.958779	0.985515	0.92337	0.988118
P15586	N-acetylglucosamine-6-sulfatase OS=Homo sapiens OX=9606 GN=GNS PE=1 SV=3	0	1.082	1	1.002	1.023	1	1.011	1.001	1.033	0.998	1.044	1.016	1.001	0.11	0	0	0.03	0	0.02	0	0.05	0	0.06	0.02	0	0.162863	0.82716	0.715362	0.623596	0.865643	0.994428	0.868675	0.764915	0.987951	0.650999	0.986549	0.62074	0.478398	0.959405	0.9451	0.90598	0.984285	0.999412	0.973966	0.939108	0.999311	0.914063	0.999213
Q15424	Scaffold attachment factor B1 OS=Homo sapiens OX=9606 GN=SAFB PE=1 SV=4	0	0.997	0.9	0.998	1.262	0.993	0.913	0.916	1.062	1.051	0.929	1.12	1.134	0	-0.15	0	0.34	-0.01	-0.13	-0.13	0.09	0.07	-0.11	0.16	0.18	0.950643	0.269905	0.797321	0.00221578	0.955946	0.557088	0.253349	0.451229	0.509107	0.431739	0.281527	0.657366	0.986451	0.620189	0.961182	0.0200222	0.993851	0.893691	0.645962	0.796434	0.867006	0.800624	0.674472
Q92499	ATP-dependent RNA helicase DDX1 OS=Homo sapiens OX=9606 GN=DDX1 PE=1 SV=2	0	0.955	0.901	0.93	0.945	1.112	0.903	1.009	1.353	0.937	0.719	0.649	1.349	-0.07	-0.15	-0.11	-0.08	0.15	-0.15	0.01	0.44	-0.09	-0.48	-0.62	0.43	0.352774	0.279647	0.334783	0.600252	0.246131	0.531833	0.896812	0.00879603	0.751493	0.0765593	0.00496544	0.281347	0.711649	0.630447	0.735283	0.895578	0.639444	0.882698	0.976314	0.0577958	0.9572	0.312847	0.0394744
Q96IZ0	PRKC apoptosis WT1 regulator protein OS=Homo sapiens OX=9606 GN=PAWR PE=1 SV=1	0	1.071	0.992	1.032	1.081	1.002	1.154	1.061	1.046	1.087	1.056	1.012	1.002	0.1	-0.01	0.05	0.11	0	0.21	0.09	0.07	0.12	0.08	0.02	0	0.358654	0.912848	0.624469	0.319007	0.922633	0.192745	0.462337	0.63027	0.247406	0.518404	0.962149	0.629365	0.717495	0.976278	0.910436	0.709905	0.993851	0.607139	0.813312	0.896296	0.654813	0.846637	0.99545
Q04837	Single-stranded DNA-binding protein, mitochondrial OS=Homo sapiens OX=9606 GN=SSBP1 PE=1 SV=1	0	1.075	0.998	1.03	0.982	1.003	1.117	1.032	1.008	0.919	0.966	0.872	0.895	0.1	0	0.04	-0.03	0	0.16	0.05	0.01	-0.12	-0.05	-0.2	-0.16	0.209713	0.849019	0.716619	0.767013	0.927518	0.274002	0.697661	0.808035	0.20073	0.590877	0.0490034	0.164377	0.548484	0.96193	0.945401	0.951042	0.993851	0.714959	0.931529	0.956667	0.596996	0.888779	0.238145
Q96PZ0	Pseudouridylate synthase 7 homolog OS=Homo sapiens OX=9606 GN=PUS7 PE=1 SV=2	0	1.047	1.002	1	0.978	1.113	1.119	1.064	1.026	0.917	0.995	1.012	1.007	0.07	0	0	-0.03	0.16	0.16	0.09	0.04	-0.12	-0.01	0.02	0.01	0.461503	0.815752	0.737367	0.739241	0.0203202	0.316579	0.479941	0.774518	0.540051	0.922433	0.983738	0.801013	0.795132	0.959405	0.950369	0.94233	0.121307	0.749222	0.825503	0.942939	0.887816	0.984123	0.999213
P21399	Cytoplasmic aconitate hydratase OS=Homo sapiens OX=9606 GN=ACO1 PE=1 SV=3	0	0.989	1.025	1.032	1.076	1.143	1.174	0.856	0.776	1.271	0.754	0.797	1.045	-0.02	0.04	0.05	0.11	0.19	0.23	-0.22	-0.37	0.35	-0.41	-0.33	0.06	0.811483	0.600289	0.650451	0.470975	0.060211	0.210695	0.338542	0.0967684	0.138872	0.141615	0.223659	0.916109	0.947188	0.883511	0.923538	0.834041	0.270395	0.629107	0.727622	0.355352	0.493211	0.467306	0.608096
P09661	U2 small nuclear ribonucleoprotein A' OS=Homo sapiens OX=9606 GN=SNRPA1 PE=1 SV=2	0	0.974	1.088	0.973	1.003	1.016	1.111	1.046	1.078	0.929	0.972	0.915	0.902	-0.04	0.12	-0.04	0	0.02	0.15	0.06	0.11	-0.11	-0.04	-0.13	-0.15	0.481324	0.205914	0.26461	0.915327	0.759687	0.304362	0.617791	0.328185	0.550481	0.926858	0.335598	0.36618	0.809239	0.527949	0.658583	0.982063	0.956646	0.737372	0.899613	0.69123	0.889872	0.984288	0.734223
P24534	Elongation factor 1-beta OS=Homo sapiens OX=9606 GN=EEF1B2 PE=1 SV=3	0	1.011	0.848	0.993	0.933	0.993	0.831	0.828	0.974	1.12	0.877	1.141	1.501	0.02	-0.24	-0.01	-0.1	-0.01	-0.27	-0.27	-0.04	0.16	-0.19	0.19	0.59	0.967928	0.06511	0.573745	0.263507	0.706744	0.0311347	0.000395049	0.326699	0.0822154	0.0783478	0.14318	0.00593171	0.991565	0.250266	0.887617	0.65766	0.941337	0.198393	0.00396557	0.689914	0.362904	0.318496	0.47914
P56537	Eukaryotic translation initiation factor 6 OS=Homo sapiens OX=9606 GN=EIF6 PE=1 SV=1	0	0.919	1.033	0.925	0.944	0.927	1.183	1.227	1.001	0.925	0.988	0.915	0.885	-0.12	0.05	-0.11	-0.08	-0.11	0.24	0.3	0	-0.11	-0.02	-0.13	-0.18	0.0621	0.535058	0.0139448	0.298352	0.0171427	0.085388	0.000503685	0.697759	0.241447	0.806525	0.197362	0.138212	0.276442	0.852425	0.0958625	0.690571	0.106732	0.394625	0.00489535	0.916842	0.646441	0.965965	0.572821
O14979	Heterogeneous nuclear ribonucleoprotein D-like OS=Homo sapiens OX=9606 GN=HNRNPDL PE=1 SV=3	0	0.991	0.786	0.984	0.926	0.96	0.77	1.093	0.788	0.88	0.748	1.033	0.81	-0.01	-0.35	-0.02	-0.11	-0.06	-0.38	0.13	-0.34	-0.18	-0.42	0.05	-0.3	0.793691	0.0051694	0.644931	0.337402	0.432281	0.0142319	0.233174	6.82286e-06	0.0575822	0.000563503	0.849604	0.0287966	0.940269	0.0343655	0.919006	0.730234	0.812637	0.112729	0.620973	9.33291e-05	0.290527	0.00496172	0.988118
H7BYY1	Tropomyosin 1 (Alpha), isoform CRA_m OS=Homo sapiens OX=9606 GN=TPM1 PE=1 SV=1	0	1.085	1.048	1.05	0.989	1.023	1.082	1.061	1.035	1.016	1.087	1.002	1.108	0.12	0.07	0.07	-0.02	0.03	0.11	0.09	0.05	0.02	0.12	0	0.15	0.202237	0.422399	0.508402	0.890357	0.623514	0.501581	0.388062	0.73861	0.797089	0.336616	0.842146	0.747754	0.537328	0.757859	0.854409	0.975996	0.909586	0.870782	0.763105	0.932505	0.962062	0.734508	0.988118
P62316	Small nuclear ribonucleoprotein Sm D2 OS=Homo sapiens OX=9606 GN=SNRPD2 PE=1 SV=1	0	0.982	1.008	1.005	0.99	1.042	1.035	1.025	1.008	1.021	0.994	0.981	0.967	-0.03	0.01	0.01	-0.01	0.06	0.05	0.04	0.01	0.03	-0.01	-0.03	-0.05	0.587943	0.750813	0.78893	0.886934	0.301985	0.798448	0.796435	0.806362	0.739604	0.865683	0.638677	0.440778	0.867323	0.947156	0.959456	0.975996	0.703731	0.951629	0.956761	0.955653	0.952752	0.973962	0.911655
P30043	Flavin reductase (NADPH) OS=Homo sapiens OX=9606 GN=BLVRB PE=1 SV=3	0	0.924	0.898	0.964	0.887	0.926	0.877	1.029	0.877	0.948	0.859	0.987	0.733	-0.11	-0.15	-0.05	-0.17	-0.11	-0.19	0.04	-0.19	-0.08	-0.22	-0.02	-0.45	0.0770286	0.261636	0.267657	0.0521169	0.0959589	0.178911	0.785242	0.0162044	0.525671	0.0774069	0.761924	0.0128634	0.315519	0.606773	0.663341	0.252132	0.369142	0.592352	0.954388	0.0955964	0.876382	0.316076	0.966457
Q8WWM7	Ataxin-2-like protein OS=Homo sapiens OX=9606 GN=ATXN2L PE=1 SV=2	0	1.036	0.959	1.047	1.011	0.991	1	0.997	0.919	0.987	0.872	1.084	1.048	0.05	-0.06	0.07	0.02	-0.01	0	0	-0.12	-0.02	-0.2	0.12	0.07	0.664489	0.758675	0.520614	0.932074	0.939198	0.944716	0.914645	0.268905	0.994927	0.180602	0.442745	0.963265	0.898822	0.95053	0.858874	0.987182	0.993851	0.987073	0.977917	0.625288	0.999661	0.532352	0.821649
Q86UP2	Kinectin OS=Homo sapiens OX=9606 GN=KTN1 PE=1 SV=1	0	1.149	0.945	1.016	0.992	1.014	1.003	1.07	0.947	1.017	1.028	1.032	1.069	0.2	-0.08	0.02	-0.01	0.02	0	0.1	-0.08	0.02	0.04	0.05	0.1	0.00969466	0.62341	0.987495	0.929475	0.81273	0.924081	0.302209	0.110701	0.7866	0.799586	0.857121	0.971527	0.071302	0.894435	0.998912	0.987182	0.971983	0.982665	0.703134	0.38486	0.962027	0.964732	0.988118
C9JFR7	Cytochrome c (Fragment) OS=Homo sapiens OX=9606 GN=CYCS PE=1 SV=1	0	1.05	0.984	1.044	1.039	0.968	1.008	1.075	1.031	1.113	1.064	1.062	1.075	0.07	-0.02	0.06	0.06	-0.05	0.01	0.1	0.04	0.15	0.09	0.09	0.1	0.430142	0.99409	0.479893	0.434264	0.260937	0.972684	0.26685	0.806852	0.100097	0.485994	0.587403	0.940232	0.774859	0.998421	0.838298	0.807382	0.657711	0.993311	0.658848	0.955817	0.410114	0.835326	0.891238
P08397	Porphobilinogen deaminase OS=Homo sapiens OX=9606 GN=HMBS PE=1 SV=2	0	1.049	0.972	1.013	1.021	1.009	1.106	1.003	1.054	1.047	1.063	1.055	1.081	0.07	-0.04	0.02	0.03	0.01	0.15	0	0.08	0.07	0.09	0.08	0.11	0.532709	0.883871	0.861153	0.810965	0.821391	0.378517	0.927053	0.502368	0.501492	0.510177	0.616909	0.872804	0.838951	0.968783	0.979567	0.956228	0.974158	0.794216	0.981044	0.830559	0.861813	0.841228	0.902307
Q9BRK5	45 kDa calcium-binding protein OS=Homo sapiens OX=9606 GN=SDF4 PE=1 SV=1	0	1.07	1.046	0.969	0.977	1.089	1.1	1.041	0.977	1.015	1.136	0.965	1.01	0.1	0.06	-0.05	-0.03	0.12	0.14	0.06	-0.03	0.02	0.18	-0.05	0.01	0.371716	0.441183	0.733405	0.818221	0.196896	0.410007	0.659596	0.741734	0.714215	0.147701	0.645834	0.743989	0.729573	0.774231	0.949568	0.957454	0.569895	0.815749	0.921247	0.932505	0.942902	0.476988	0.91496
Q92734	Protein TFG OS=Homo sapiens OX=9606 GN=TFG PE=1 SV=2	0	1.045	0.999	0.927	1.031	0.915	0.987	0.855	1.089	1.097	0.901	1.111	1.434	0.06	0	-0.11	0.04	-0.13	-0.02	-0.23	0.12	0.13	-0.15	0.15	0.52	0.571801	0.841394	0.0625511	0.709722	0.0953967	0.87432	0.0125681	0.239481	0.202821	0.222901	0.297452	0.0370655	0.859991	0.961257	0.28291	0.935114	0.368588	0.96861	0.0819217	0.592517	0.598324	0.596938	0.695644
P30085	UMP-CMP kinase OS=Homo sapiens OX=9606 GN=CMPK1 PE=1 SV=3	0	1.001	1.024	0.973	0.962	1.036	0.96	0.971	1.066	1.035	1.025	1.072	1.106	0	0.03	-0.04	-0.06	0.05	-0.06	-0.04	0.09	0.05	0.04	0.1	0.15	0.869163	0.611641	0.362159	0.550171	0.429814	0.593618	0.471292	0.335151	0.596537	0.827867	0.502728	0.757558	0.963522	0.891722	0.761436	0.875802	0.812049	0.903498	0.820144	0.699246	0.912596	0.966977	0.851965
O43660	Pleiotropic regulator 1 OS=Homo sapiens OX=9606 GN=PLRG1 PE=1 SV=1	0	1.181	0.985	0.994	0.981	0.948	1.073	0.984	1.035	0.996	0.993	0.997	0.968	0.24	-0.02	-0.01	-0.03	-0.08	0.1	-0.02	0.05	-0.01	-0.01	0	-0.05	0.0135093	0.979687	0.729154	0.820781	0.322558	0.54345	0.76778	0.678616	0.904707	0.992677	0.900691	0.636807	0.092025	0.993968	0.948632	0.958358	0.723136	0.887663	0.949261	0.91329	0.985376	0.99933	0.991972
Q96QR8	Transcriptional activator protein Pur-beta OS=Homo sapiens OX=9606 GN=PURB PE=1 SV=3	0	1.145	1.167	1.001	1.022	0.96	1.118	1.039	1.033	0.957	1.018	0.982	0.839	0.2	0.22	0	0.03	-0.06	0.16	0.05	0.05	-0.06	0.03	-0.03	-0.25	0.0553441	0.0322225	0.875985	0.715385	0.430178	0.325552	0.697272	0.811745	0.577227	0.855637	0.728407	0.150101	0.254299	0.147562	0.982439	0.936643	0.812049	0.756188	0.931425	0.957853	0.902899	0.973021	0.955867
O14558	Heat shock protein beta-6 OS=Homo sapiens OX=9606 GN=HSPB6 PE=1 SV=2	0	0.95	1.03	1.005	0.86	0.889	0.891	0.887	1.02	1.212	0.845	1.148	0.917	-0.07	0.04	0.01	-0.22	-0.17	-0.17	-0.17	0.03	0.28	-0.24	0.2	-0.13	0.229956	0.559825	0.814992	0.0206698	0.00921305	0.269343	0.038237	0.932073	0.00862137	0.0560714	0.154887	0.396967	0.580775	0.865226	0.962621	0.129625	0.0659748	0.707537	0.197342	0.985375	0.0737502	0.250576	0.500154
O43615	Mitochondrial import inner membrane translocase subunit TIM44 OS=Homo sapiens OX=9606 GN=TIMM44 PE=1 SV=2	0	1.061	0.963	0.993	0.894	0.955	0.83	0.984	0.717	0.896	0.937	0.85	0.888	0.09	-0.05	-0.01	-0.16	-0.07	-0.27	-0.02	-0.48	-0.16	-0.09	-0.24	-0.17	0.313057	0.795987	0.557422	0.0392707	0.135123	0.0518333	0.71603	1.0594e-05	0.448276	0.709237	0.345607	0.402334	0.677683	0.954814	0.878382	0.205809	0.45961	0.281973	0.935683	0.000140289	0.834639	0.937531	0.745533
Q99733	Nucleosome assembly protein 1-like 4 OS=Homo sapiens OX=9606 GN=NAP1L4 PE=1 SV=1	0	1.051	0.923	1.025	1.059	1.069	0.939	0.97	0.968	1.03	0.99	1.044	1.122	0.07	-0.11	0.04	0.08	0.1	-0.09	-0.04	-0.05	0.04	-0.01	0.06	0.17	0.413131	0.435782	0.815229	0.259286	0.0765899	0.416299	0.468215	0.266016	0.647733	0.822167	0.745814	0.671311	0.760105	0.769955	0.962621	0.652861	0.317904	0.820697	0.816921	0.621778	0.926228	0.966977	0.963476
Q92688	Acidic leucine-rich nuclear phosphoprotein 32 family member B OS=Homo sapiens OX=9606 GN=ANP32B PE=1 SV=1	0	1.072	0.961	0.99	0.98	1.017	1.04	1.033	1.002	1.013	1.015	1.065	1.193	0.1	-0.06	-0.01	-0.03	0.02	0.06	0.05	0	0.02	0.02	0.09	0.25	0.227313	0.778551	0.498669	0.743717	0.74103	0.762127	0.691694	0.708298	0.830119	0.928385	0.561591	0.362421	0.576875	0.952911	0.84799	0.94307	0.951602	0.942503	0.928914	0.923541	0.967954	0.984288	0.879171
O60841	Eukaryotic translation initiation factor 5B OS=Homo sapiens OX=9606 GN=EIF5B PE=1 SV=4	0	0.976	0.967	0.945	0.874	0.998	1.035	0.886	1.043	0.895	1.058	0.972	1.115	-0.04	-0.05	-0.08	-0.2	0	0.05	-0.17	0.06	-0.16	0.08	-0.04	0.16	0.565682	0.840247	0.342135	0.113332	0.980923	0.740812	0.297443	0.688493	0.476342	0.554357	0.722865	0.717438	0.857321	0.961115	0.743988	0.409445	0.998028	0.936589	0.697694	0.915602	0.851021	0.869176	0.954808
Q93052	Lipoma-preferred partner OS=Homo sapiens OX=9606 GN=LPP PE=1 SV=1	0	1.013	0.977	0.944	1.026	1.056	0.833	1.062	0.933	0.978	0.898	0.994	0.878	0.02	-0.03	-0.08	0.04	0.08	-0.26	0.09	-0.1	-0.03	-0.16	-0.01	-0.19	0.898172	0.949779	0.610815	0.756091	0.637221	0.315746	0.569803	0.472464	0.961197	0.546794	0.972044	0.296822	0.972133	0.988023	0.904398	0.949399	0.915361	0.748893	0.88243	0.811065	0.999154	0.864626	0.998388
O75347	Tubulin-specific chaperone A OS=Homo sapiens OX=9606 GN=TBCA PE=1 SV=3	0	1.094	0.958	1.089	0.993	1.014	0.824	0.934	1.064	1.182	0.992	1.128	1.517	0.13	-0.06	0.12	-0.01	0.02	-0.28	-0.1	0.09	0.24	-0.01	0.17	0.6	0.105424	0.752386	0.066785	0.934114	0.81069	0.0240261	0.160617	0.351738	0.0105632	0.850185	0.188745	0.00454367	0.375488	0.947887	0.296426	0.987337	0.971009	0.167405	0.514024	0.71183	0.0853593	0.971268	0.558479
A0A087WYT3	Prostaglandin E synthase 3 OS=Homo sapiens OX=9606 GN=PTGES3 PE=1 SV=1	0	1.024	0.86	0.974	0.836	1.007	0.736	0.844	0.877	0.938	0.838	1.012	0.785	0.03	-0.22	-0.04	-0.26	0.01	-0.44	-0.24	-0.19	-0.09	-0.25	0.02	-0.35	0.768815	0.0949778	0.274328	0.000904355	0.960596	0.000478932	0.0013964	0.00109001	0.332845	0.0195511	0.94665	0.0147855	0.932904	0.322596	0.668398	0.00919854	0.994091	0.0063966	0.0122461	0.00973793	0.740063	0.111286	0.993978
O60763	General vesicular transport factor p115 OS=Homo sapiens OX=9606 GN=USO1 PE=1 SV=2	0	0.881	0.876	0.9	0.897	0.788	0.79	0.924	0.95	0.846	0.885	0.819	1.043	-0.18	-0.19	-0.15	-0.16	-0.34	-0.34	-0.11	-0.07	-0.24	-0.18	-0.29	0.06	0.0506097	0.150098	0.168947	0.375097	0.00136964	0.109634	0.414993	0.540919	0.24132	0.478357	0.0826328	0.997207	0.239308	0.436158	0.526268	0.759623	0.0129675	0.457885	0.7826	0.85251	0.646427	0.833619	0.338404
H3BUF6	Ataxin-2-like protein OS=Homo sapiens OX=9606 GN=ATXN2L PE=1 SV=1	0	1000	0.001	1.19	0.772	0.763	0.94	2.793	2.211	1.229	1.169	1.142	1.099	9.97	-9.97	0.25	-0.37	-0.39	-0.09	1.48	1.14	0.3	0.22	0.19	0.14	1e-17	1e-17	0.193887	0.160377	0.0993401	0.901168	5.29098e-09	2.33759e-07	0.190088	0.325992	0.391422	0.852694	3.64259e-16	3.45928e-16	0.561626	0.499601	0.379347	0.975641	8.66236e-08	3.87971e-06	0.579563	0.72472	0.780661
P60228	Eukaryotic translation initiation factor 3 subunit E OS=Homo sapiens OX=9606 GN=EIF3E PE=1 SV=1	0	0.846	0.676	0.563	0.296	0.459	0.302	0.881	0.841	0.878	0.998	0.491	0.804	-0.24	-0.57	-0.83	-1.76	-1.12	-1.73	-0.18	-0.25	-0.19	0	-1.03	-0.31	0.000437458	2.99617e-06	1e-17	1e-17	1e-17	1e-17	0.0258293	0.000640084	0.0581965	0.966303	1e-17	0.0245729	0.00537947	4.72274e-05	2.93122e-16	2.65912e-16	2.60957e-16	2.62811e-16	0.146103	0.00617114	0.292432	0.992025	1.91537e-16
P30046	D-dopachrome decarboxylase OS=Homo sapiens OX=9606 GN=DDT PE=1 SV=3	0	1.004	0.947	0.981	0.996	1.008	0.966	0.952	0.958	1.115	0.947	1.115	0.96	0.01	-0.08	-0.03	-0.01	0.01	-0.05	-0.07	-0.06	0.16	-0.08	0.16	-0.06	0.911575	0.643562	0.361924	0.982283	0.952873	0.614223	0.287768	0.180588	0.0954846	0.42927	0.244395	0.407498	0.974605	0.902266	0.761359	0.996129	0.993851	0.911642	0.688707	0.50909	0.396186	0.798438	0.630018
P04632	Calpain small subunit 1 OS=Homo sapiens OX=9606 GN=CAPNS1 PE=1 SV=1	0	0.975	1.082	0.953	1.123	0.898	0.831	0.774	1.002	1.156	0.852	1.028	0.893	-0.04	0.11	-0.07	0.17	-0.15	-0.27	-0.37	0	0.21	-0.23	0.04	-0.16	0.735142	0.229272	0.554544	0.255055	0.180852	0.283975	0.020156	0.949491	0.13061	0.413694	0.872834	0.427787	0.923788	0.564339	0.877287	0.647994	0.545045	0.722672	0.119887	0.989844	0.475744	0.791076	0.988921
P62633	Cellular nucleic acid-binding protein OS=Homo sapiens OX=9606 GN=CNBP PE=1 SV=1	0	1.035	0.895	0.986	0.989	1.008	0.857	1.094	0.99	1.099	0.908	1.145	0.869	0.05	-0.16	-0.02	-0.02	0.01	-0.22	0.13	-0.02	0.14	-0.14	0.19	-0.2	0.618825	0.240183	0.442119	0.883546	0.947768	0.068288	0.154336	0.520274	0.14544	0.188018	0.133271	0.104064	0.876972	0.579711	0.819202	0.975721	0.993851	0.340128	0.503315	0.843272	0.50182	0.54576	0.459713
Q96I24	Far upstream element-binding protein 3 OS=Homo sapiens OX=9606 GN=FUBP3 PE=1 SV=2	0	1.022	0.924	0.983	0.916	0.945	0.916	0.914	0.909	0.928	0.87	0.95	0.874	0.03	-0.11	-0.03	-0.13	-0.08	-0.13	-0.13	-0.14	-0.11	-0.2	-0.07	-0.19	0.807911	0.441314	0.493717	0.153287	0.151718	0.379784	0.0829906	0.0281362	0.333669	0.10659	0.467144	0.172171	0.945848	0.774231	0.843606	0.490126	0.498035	0.794503	0.342404	0.143866	0.740936	0.388241	0.836394
Q5T5C7	Serine--tRNA ligase, cytoplasmic OS=Homo sapiens OX=9606 GN=SARS PE=1 SV=1	0	0.981	0.958	1.021	0.982	1	1.009	0.99	0.971	0.855	0.89	0.813	0.942	-0.03	-0.06	0.03	-0.03	0	0.01	-0.01	-0.04	-0.23	-0.17	-0.3	-0.09	0.573061	0.743618	0.940099	0.787577	0.964513	0.959837	0.872801	0.707206	0.306398	0.677324	0.267942	0.763491	0.860263	0.945119	0.993586	0.952746	0.994105	0.990594	0.975167	0.9233	0.712849	0.926409	0.658134
P39687	Acidic leucine-rich nuclear phosphoprotein 32 family member A OS=Homo sapiens OX=9606 GN=ANP32A PE=1 SV=1	0	0.928	0.932	1.068	0.983	1.023	0.988	1.03	1.002	1.032	1.006	1.05	1.131	-0.11	-0.1	0.09	-0.02	0.03	-0.02	0.04	0	0.05	0.01	0.07	0.18	0.0923132	0.510252	0.190114	0.786659	0.625162	0.796552	0.721885	0.709373	0.625337	0.985558	0.692562	0.628454	0.344519	0.833099	0.557561	0.952746	0.910916	0.951092	0.938226	0.92404	0.922215	0.996632	0.938363
A0A087X0W7	Acyl-coenzyme A thioesterase 2, mitochondrial OS=Homo sapiens OX=9606 GN=ACOT2 PE=1 SV=1	0	1.029	0.897	1.021	0.959	0.967	0.981	1.162	1.127	0.943	0.906	0.654	1.106	0.04	-0.16	0.03	-0.06	-0.05	-0.03	0.22	0.17	-0.08	-0.14	-0.61	0.15	0.69957	0.254959	0.899456	0.543933	0.35351	0.806336	0.0295746	0.07919	0.485914	0.256747	1.33461e-06	0.744358	0.909033	0.596556	0.986631	0.872886	0.748717	0.955441	0.162361	0.307679	0.854189	0.640804	1.92218e-05
O60701	UDP-glucose 6-dehydrogenase OS=Homo sapiens OX=9606 GN=UGDH PE=1 SV=1	0	0.838	0.822	0.899	1.097	1.031	0.997	1.023	1.015	1.01	0.959	1.143	1.112	-0.25	-0.28	-0.15	0.13	0.04	0	0.03	0.02	0.01	-0.06	0.19	0.15	0.000205803	0.0257624	0.0801276	0.338303	0.598389	0.952077	0.821753	0.874212	0.855874	0.754866	0.185748	0.726329	0.00270354	0.124544	0.336018	0.731497	0.896099	0.988372	0.964762	0.972935	0.976562	0.952372	0.554654
P48047	ATP synthase subunit O, mitochondrial OS=Homo sapiens OX=9606 GN=ATP5PO PE=1 SV=1	0	0.913	0.946	0.833	0.92	0.95	0.964	0.969	1.072	0.898	0.839	0.874	1.15	-0.13	-0.08	-0.26	-0.12	-0.07	-0.05	-0.05	0.1	-0.15	-0.25	-0.19	0.2	0.0447926	0.631962	1.08038e-05	0.168944	0.266363	0.720567	0.596147	0.36693	0.191999	0.0495996	0.107819	0.592871	0.221792	0.896243	0.000182417	0.514472	0.664417	0.930415	0.892879	0.726616	0.581394	0.228345	0.402873
P43686	26S proteasome regulatory subunit 6B OS=Homo sapiens OX=9606 GN=PSMC4 PE=1 SV=2	0	1.186	1.296	0.854	1.053	0.808	1.053	0.847	1.264	0.971	0.95	0.804	1.177	0.25	0.37	-0.23	0.07	-0.31	0.07	-0.24	0.34	-0.04	-0.07	-0.31	0.24	0.0301735	0.000558976	0.0999529	0.576821	0.0069305	0.644858	0.159125	0.0619635	0.998497	0.902699	0.272826	0.623369	0.167072	0.00532433	0.389065	0.886836	0.0523719	0.919357	0.512195	0.259756	0.999661	0.981179	0.663163
O14950	Myosin regulatory light chain 12B OS=Homo sapiens OX=9606 GN=MYL12B PE=1 SV=2	0	1.088	1.047	1.098	1.077	1.048	1.093	1.097	1.064	1.119	1.103	1.095	1.109	0.12	0.07	0.14	0.11	0.07	0.13	0.13	0.09	0.16	0.14	0.13	0.15	0.13397	0.429028	0.0403652	0.144983	0.232112	0.396816	0.13831	0.352626	0.0836197	0.24939	0.348609	0.742979	0.433198	0.764669	0.208581	0.47581	0.621861	0.805352	0.472863	0.712326	0.365929	0.63255	0.747645
P07686	Beta-hexosaminidase subunit beta OS=Homo sapiens OX=9606 GN=HEXB PE=1 SV=3	0	1.031	1.015	1.008	0.983	1.02	0.905	0.95	0.974	1.028	0.879	0.937	0.918	0.04	0.02	0.01	-0.02	0.03	-0.14	-0.07	-0.04	0.04	-0.19	-0.09	-0.12	0.668349	0.692743	0.836659	0.786211	0.671521	0.222246	0.270485	0.328337	0.703401	0.146815	0.381257	0.421948	0.899047	0.92251	0.971939	0.952746	0.925798	0.645229	0.664782	0.691333	0.938932	0.475524	0.771562
Q16775	Hydroxyacylglutathione hydrolase, mitochondrial OS=Homo sapiens OX=9606 GN=HAGH PE=1 SV=2	0	1.04	1.018	1.037	0.945	0.951	1.032	1.141	1.055	1.045	1.027	1.014	0.971	0.06	0.03	0.05	-0.08	-0.07	0.05	0.19	0.08	0.06	0.04	0.02	-0.04	0.606272	0.661095	0.586426	0.615788	0.424549	0.78461	0.102645	0.51764	0.547331	0.727603	0.971236	0.600574	0.875217	0.911417	0.892132	0.902995	0.807929	0.946211	0.39305	0.842283	0.889872	0.942776	0.998388
Q5VW32	BRO1 domain-containing protein BROX OS=Homo sapiens OX=9606 GN=BROX PE=1 SV=1	0	0.932	0.949	0.95	0.895	0.954	0.604	0.731	0.579	0.644	0.583	0.773	0.77	-0.1	-0.08	-0.07	-0.16	-0.07	-0.73	-0.45	-0.79	-0.63	-0.78	-0.37	-0.38	0.193782	0.660655	0.331772	0.180534	0.452004	2.66783e-05	0.00341475	2.27e-07	0.00109712	0.0165976	0.0931654	0.189541	0.526578	0.911417	0.731786	0.533265	0.830365	0.000439094	0.0266974	3.77312e-06	0.0126797	0.0988831	0.365355
Q96QK1	Vacuolar protein sorting-associated protein 35 OS=Homo sapiens OX=9606 GN=VPS35 PE=1 SV=2	0	0.924	0.909	0.919	0.879	0.947	0.761	0.987	1.046	0.879	1.175	0.843	1.064	-0.11	-0.14	-0.12	-0.19	-0.08	-0.39	-0.02	0.06	-0.19	0.23	-0.25	0.09	0.135029	0.331463	0.502684	0.425769	0.419548	0.151169	0.970981	0.833472	0.571139	0.408175	0.478905	0.879597	0.435402	0.685102	0.849125	0.799332	0.803736	0.542212	0.990778	0.962367	0.900602	0.785532	0.841623
Q16134	Electron transfer flavoprotein-ubiquinone oxidoreductase, mitochondrial OS=Homo sapiens OX=9606 GN=ETFDH PE=1 SV=2	0	1.069	1.004	1.246	1.085	2.935	1.772	1.342	1.027	0.896	1.105	1.022	1.082	0.1	0.01	0.32	0.12	1.55	0.83	0.42	0.04	-0.16	0.14	0.03	0.11	0.248504	0.791542	8.99597e-08	0.110567	1e-17	7.49596e-10	7.61819e-06	0.875754	0.181939	0.244158	0.864363	0.851567	0.604993	0.953548	1.89935e-06	0.402997	2.60957e-16	1.70317e-08	0.000101394	0.972935	0.571197	0.626696	0.988118
E7ESP4	Integrin alpha-2 OS=Homo sapiens OX=9606 GN=ITGA2 PE=1 SV=1	0	0.976	1.223	0.756	1.158	2.753	0.765	1.722	0.896	0.598	0.804	0.454	1.143	-0.03	0.29	-0.4	0.21	1.46	-0.39	0.78	-0.16	-0.74	-0.32	-1.14	0.19	0.889312	0.0378671	0.0560448	0.295052	1e-17	0.160378	1.69383e-05	0.273053	2.56633e-05	0.134557	2.98529e-07	0.605044	0.969311	0.167055	0.262368	0.686569	2.60957e-16	0.558727	0.000212442	0.631897	0.000387922	0.452469	4.48602e-06
P49756	RNA-binding protein 25 OS=Homo sapiens OX=9606 GN=RBM25 PE=1 SV=3	0	1.032	0.912	0.99	0.903	0.933	0.809	1.003	0.948	1.066	1.107	0.704	0.927	0.05	-0.13	-0.01	-0.15	-0.1	-0.31	0	-0.08	0.09	0.15	-0.51	-0.11	0.694248	0.346289	0.801039	0.212266	0.258215	0.0700766	0.974105	0.434242	0.348342	0.256788	0.000142004	0.431848	0.907732	0.694324	0.961182	0.585677	0.65532	0.347368	0.990778	0.785027	0.756799	0.640804	0.00167001
H0YKT5	Transducin-like enhancer protein 3 OS=Homo sapiens OX=9606 GN=TLE3 PE=1 SV=1	0	0.945	1.015	1.058	0.994	1.02	1.009	1.038	1.037	0.982	0.981	1.001	0.964	-0.08	0.02	0.08	-0.01	0.03	0.01	0.05	0.05	-0.03	-0.03	0	-0.05	0.328198	0.687564	0.34877	0.954706	0.641802	0.949301	0.701117	0.67611	0.964323	0.913759	0.944673	0.613432	0.6899	0.922228	0.748341	0.992743	0.916883	0.987825	0.931857	0.911401	0.999311	0.981699	0.993978
Q12959	Disks large homolog 1 OS=Homo sapiens OX=9606 GN=DLG1 PE=1 SV=2	0	0.957	1.006	1.002	0.951	1.059	0.932	1.017	1.12	1.133	1.098	0.86	1.083	-0.06	0.01	0	-0.07	0.08	-0.1	0.02	0.16	0.18	0.14	-0.22	0.11	0.291485	0.776203	0.725905	0.374944	0.133996	0.370773	0.897074	0.0404472	0.0560555	0.272134	0.0321725	0.892072	0.658794	0.952911	0.947199	0.759623	0.456733	0.790918	0.976314	0.187518	0.285816	0.659456	0.175933
G8JLD5	Dynamin-1-like protein OS=Homo sapiens OX=9606 GN=DNM1L PE=1 SV=1	0	0.873	0.914	0.812	1.063	0.907	1.12	0.957	0.794	0.679	1.073	0.777	2.928	-0.2	-0.13	-0.3	0.09	-0.14	0.16	-0.06	-0.33	-0.56	0.1	-0.36	1.55	0.0905205	0.412133	0.415257	0.854082	0.72081	0.623052		0.491297	0.309439	0.696819	0.547982	0.00264375	0.340861	0.751781	0.80109	0.967629	0.947285	0.913671		0.826702	0.716177	0.933678	0.873526
J3KS05	Chromobox protein homolog 1 (Fragment) OS=Homo sapiens OX=9606 GN=CBX1 PE=1 SV=8	0	0.917	1.013	1.065	1.042	0.986	0.932	1.051	0.989	1.049	1.039	0.969	1.119	-0.13	0.02	0.09	0.06	-0.02	-0.1	0.07	-0.02	0.07	0.06	-0.05	0.16	0.0554512	0.707263	0.210927	0.410253	0.558004	0.369952	0.486823	0.529467	0.471134	0.692614	0.531025	0.689882	0.254388	0.926814	0.586845	0.786097	0.881601	0.789905	0.8329	0.846886	0.847697	0.931715	0.864034
P27695	DNA-(apurinic or apyrimidinic site) lyase OS=Homo sapiens OX=9606 GN=APEX1 PE=1 SV=2	0	0.93	0.775	0.981	1.099	0.984	1.272	1.078	1.185	0.857	1.022	0.953	1.158	-0.1	-0.37	-0.03	0.14	-0.02	0.35	0.11	0.24	-0.22	0.03	-0.07	0.21	0.167145	0.00308627	0.784321	0.324566	0.796771	0.103465	0.495256	0.193582	0.403515	0.817151	0.55864	0.631169	0.486099	0.0223987	0.959404	0.716735	0.967194	0.447864	0.838667	0.528306	0.803922	0.966977	0.87897
P00492	Hypoxanthine-guanine phosphoribosyltransferase OS=Homo sapiens OX=9606 GN=HPRT1 PE=1 SV=2	0	1.036	0.988	1.034	1.026	0.997	1.043	1.017	1.004	1	1.037	1.046	1.089	0.05	-0.02	0.05	0.04	0	0.06	0.02	0.01	0	0.05	0.07	0.12	0.604078	0.950141	0.6802	0.589322	0.797333	0.73885	0.896205	0.738854	0.990576	0.715589	0.720987	0.853387	0.875217	0.988023	0.932325	0.890919	0.967194	0.93644	0.976314	0.932505	0.999311	0.939627	0.95426
O43776	Asparagine--tRNA ligase, cytoplasmic OS=Homo sapiens OX=9606 GN=NARS PE=1 SV=1	0	1.022	0.827	1.06	1.026	0.92	1.355	1.181	1.048	0.943	0.897	1.044	1.384	0.03	-0.27	0.08	0.04	-0.12	0.44	0.24	0.07	-0.08	-0.16	0.06	0.47	0.796903	0.031141	0.409929	0.748466	0.591524	0.0232205	0.13951	0.856873	0.797807	0.506362	0.702474	0.262571	0.941679	0.143921	0.797247	0.946054	0.893017	0.163894	0.476188	0.967015	0.962062	0.83935	0.944825
O14974	Protein phosphatase 1 regulatory subunit 12A OS=Homo sapiens OX=9606 GN=PPP1R12A PE=1 SV=1	0	0.972	0.948	1.036	1.024	1.091	1.044	1.045	1.029	1.032	0.962	1.004	1.152	-0.04	-0.08	0.05	0.03	0.13	0.06	0.06	0.04	0.04	-0.06	0.01	0.2	0.586473	0.649926	0.590754	0.799935	0.0858226	0.709799	0.638372	0.769671	0.652204	0.636124	0.906689	0.555114	0.867323	0.906174	0.893274	0.955495	0.342573	0.925618	0.909445	0.94066	0.928197	0.905399	0.991972
P43358	Melanoma-associated antigen 4 OS=Homo sapiens OX=9606 GN=MAGEA4 PE=1 SV=2	0	0.997	0.953	0.98	0.985	1.039	1.006	0.981	1.045	0.952	1.176	0.989	1.258	0	-0.07	-0.03	-0.02	0.05	0.01	-0.03	0.06	-0.07	0.23	-0.02	0.33	0.808578	0.696038	0.348867	0.813696	0.34838	0.952131	0.604163	0.595971	0.461828	0.0551086	0.712167	0.237618	0.945869	0.922898	0.748341	0.956255	0.742242	0.988372	0.896144	0.877261	0.842841	0.248294	0.949853
Q7Z5L9	Interferon regulatory factor 2-binding protein 2 OS=Homo sapiens OX=9606 GN=IRF2BP2 PE=1 SV=2	0	0.984	0.948	1.023	0.99	1.137	0.896	0.97	0.928	1.056	0.932	0.998	0.884	-0.02	-0.08	0.03	-0.01	0.18	-0.16	-0.04	-0.11	0.08	-0.1	0	-0.18	0.617612	0.650912	0.846279	0.898595	0.00037149	0.18354	0.474407	0.0418487	0.400161	0.325136	0.802837	0.136702	0.876403	0.907094	0.975514	0.977922	0.00399605	0.598236	0.821233	0.192539	0.800085	0.724198	0.979406
Q16822	Phosphoenolpyruvate carboxykinase [GTP], mitochondrial OS=Homo sapiens OX=9606 GN=PCK2 PE=1 SV=4	0	1.051	0.967	1.032	1.072	1.006	1.144	0.968	1.065	1.013	0.919	0.933	1.039	0.07	-0.05	0.05	0.1	0.01	0.19	-0.05	0.09	0.02	-0.12	-0.1	0.05	0.415766	0.834747	0.675144	0.171151	0.98787	0.17707	0.450277	0.336649	0.83631	0.242286	0.315136	0.868647	0.764102	0.960745	0.931524	0.518775	0.999831	0.58865	0.805376	0.700525	0.970154	0.624776	0.712769
Q13573	SNW domain-containing protein 1 OS=Homo sapiens OX=9606 GN=SNW1 PE=1 SV=1	0	1.042	1.17	1.01	0.979	1.035	1.176	0.993	1.048	1.017	1.05	1.06	1.046	0.06	0.23	0.01	-0.03	0.05	0.23	-0.01	0.07	0.02	0.07	0.08	0.06	0.60963	0.0294986	0.886534	0.853386	0.515003	0.146913	0.801051	0.556487	0.756081	0.544334	0.588644	0.967851	0.875717	0.13821	0.986566	0.967629	0.861287	0.532669	0.958982	0.857981	0.957941	0.863874	0.891594
P38919	Eukaryotic initiation factor 4A-III OS=Homo sapiens OX=9606 GN=EIF4A3 PE=1 SV=4	0	0.934	0.947	0.975	1.032	1.001	1.008	1.049	0.955	0.911	0.993	0.969	0.813	-0.1	-0.08	-0.04	0.05	0	0.01	0.07	-0.07	-0.13	-0.01	-0.05	-0.3	0.138099	0.642268	0.473965	0.621863	0.949354	0.959911	0.562723	0.31974	0.354519	0.960202	0.704539	0.14217	0.441041	0.901016	0.835698	0.904779	0.993851	0.990594	0.87775	0.681738	0.761989	0.992025	0.945714
P55036	26S proteasome non-ATPase regulatory subunit 4 OS=Homo sapiens OX=9606 GN=PSMD4 PE=1 SV=1	0	0.982	1.001	0.995	1.063	1.018	1.041	0.994	1.016	1.04	0.986	1.082	0.994	-0.03	0	-0.01	0.09	0.03	0.06	-0.01	0.02	0.06	-0.02	0.11	-0.01	0.637011	0.820616	0.692033	0.287012	0.70954	0.750132	0.745695	0.962063	0.546563	0.783032	0.431715	0.581599	0.884126	0.959405	0.936835	0.680109	0.942556	0.940205	0.943524	0.993313	0.889872	0.961123	0.813108
P49750	YLP motif-containing protein 1 OS=Homo sapiens OX=9606 GN=YLPM1 PE=1 SV=4	0	1.052	0.966	1.062	0.978	1.032	1.042	0.954	1.016	0.998	1.007	0.973	1.149	0.07	-0.05	0.09	-0.03	0.04	0.06	-0.07	0.02	0	0.01	-0.04	0.2	0.400555	0.824722	0.244254	0.711081	0.458422	0.746444	0.311251	0.950978	0.983337	0.998773	0.603444	0.541381	0.749117	0.959405	0.636626	0.935114	0.836027	0.938517	0.709631	0.989957	0.999311	0.99983	0.89721
Q8IWX8	Calcium homeostasis endoplasmic reticulum protein OS=Homo sapiens OX=9606 GN=CHERP PE=1 SV=3	0	0.952	1.077	1.011	0.957	0.824	0.751	0.923	0.903	0.97	0.98	0.976	0.914	-0.07	0.11	0.02	-0.06	-0.28	-0.41	-0.12	-0.15	-0.04	-0.03	-0.03	-0.13	0.400737	0.252658	0.874121	0.646561	0.00483679	0.0353797	0.531085	0.354137	0.991737	0.981917	0.877889	0.419537	0.749117	0.593902	0.981659	0.912428	0.0386403	0.218012	0.862541	0.713359	0.999311	0.995111	0.989783
F8VRH0	Poly(rC)-binding protein 2 (Fragment) OS=Homo sapiens OX=9606 GN=PCBP2 PE=1 SV=2	0	0.999	1.008	0.957	1.111	0.722	0.807	1.08	0.931	0.809	0.915	0.689	0.582	0	0.01	-0.06	0.15	-0.47	-0.31	0.11	-0.1	-0.31	-0.13	-0.54	-0.78	0.834165	0.749819	0.281417	0.11547	4.02519e-10	0.0732279	0.389853	0.402379	0.0994162	0.724637	0.0135124	0.011465	0.955309	0.947077	0.676538	0.41418	8.47658e-09	0.356482	0.764236	0.756604	0.408376	0.941527	0.0900559
P33316	Deoxyuridine 5'-triphosphate nucleotidohydrolase, mitochondrial OS=Homo sapiens OX=9606 GN=DUT PE=1 SV=4	0	1.053	0.927	1.09	0.982	0.973	0.956	1.001	0.957	0.972	0.911	1.037	0.95	0.07	-0.11	0.12	-0.03	-0.04	-0.06	0	-0.06	-0.04	-0.13	0.05	-0.07	0.395141	0.465454	0.0656503	0.768926	0.3382	0.536112	0.876724	0.170359	0.669779	0.200563	0.810152	0.360729	0.745332	0.794547	0.293192	0.951042	0.735785	0.884166	0.97573	0.495466	0.932748	0.563989	0.980678
P28074	Proteasome subunit beta type-5 OS=Homo sapiens OX=9606 GN=PSMB5 PE=1 SV=3	0	0.962	1.008	0.93	1.23	0.946	1.076	1.046	1.016	0.896	1.062	1.039	1.631	-0.06	0.01	-0.11	0.3	-0.08	0.11	0.06	0.02	-0.16	0.09	0.06	0.71	0.343125	0.750755	0.0202456	7.60303e-05	0.0745311	0.499094	0.532627	0.935819	0.0974726	0.505311	0.790627	0.00063682	0.701995	0.947156	0.125843	0.000959883	0.313792	0.869942	0.863133	0.986484	0.403228	0.83848	0.974326
P52565	Rho GDP-dissociation inhibitor 1 OS=Homo sapiens OX=9606 GN=ARHGDIA PE=1 SV=3	0	0.982	0.972	0.981	0.949	0.979	0.902	1.045	0.904	0.96	0.887	0.908	0.856	-0.03	-0.04	-0.03	-0.08	-0.03	-0.15	0.06	-0.15	-0.06	-0.17	-0.14	-0.22	0.588672	0.889324	0.36775	0.346368	0.428121	0.206407	0.543471	0.00927306	0.542382	0.105951	0.145892	0.0812659	0.867323	0.970398	0.766295	0.739998	0.811568	0.624655	0.86877	0.0603989	0.888055	0.386721	0.48399
P61160	Actin-related protein 2 OS=Homo sapiens OX=9606 GN=ACTR2 PE=1 SV=1	0	1.034	0.969	1.003	1.01	1.028	0.985	1.014	0.987	0.912	0.9	0.883	0.943	0.05	-0.05	0	0.01	0.04	-0.02	0.02	-0.02	-0.13	-0.15	-0.18	-0.08	0.633125	0.856786	0.747009	0.809755	0.526926	0.768365	0.944142	0.491271	0.16261	0.200202	0.122988	0.497621	0.882614	0.963865	0.953704	0.956228	0.866504	0.943132	0.985984	0.826702	0.532201	0.563989	0.438144
O94992	Protein HEXIM1 OS=Homo sapiens OX=9606 GN=HEXIM1 PE=1 SV=1	0	1.065	1.059	0.993	1.026	1.207	1.035	0.975	1.034	1.133	0.748	1.05	0.985	0.09	0.08	-0.01	0.04	0.27	0.05	-0.04	0.05	0.18	-0.42	0.07	-0.02	0.391433	0.355325	0.904795	0.762751	0.000902702	0.766125	0.644164	0.692369	0.101151	0.00135653	0.669049	0.680385	0.742912	0.702141	0.987992	0.951042	0.00902387	0.943132	0.913122	0.915602	0.411991	0.0111237	0.927238
P28070	Proteasome subunit beta type-4 OS=Homo sapiens OX=9606 GN=PSMB4 PE=1 SV=4	0	0.905	1.119	0.865	1.083	0.94	1.285	0.99	1.162	0.945	1.051	1.079	1.625	-0.14	0.16	-0.21	0.11	-0.09	0.36	-0.01	0.22	-0.08	0.07	0.11	0.7	0.0667876	0.106986	0.00119737	0.17466	0.0893727	0.0161355	0.717799	0.0044066	0.391887	0.587357	0.452798	0.000706184	0.289784	0.34948	0.0129117	0.52421	0.35281	0.124774	0.9363	0.032245	0.794265	0.88708	0.826046
Q7Z6Z7	E3 ubiquitin-protein ligase HUWE1 OS=Homo sapiens OX=9606 GN=HUWE1 PE=1 SV=3	0	0.895	1.032	0.894	1.071	0.868	1.019	1.001	0.955	0.717	1.071	0.876	2.381	-0.16	0.04	-0.16	0.1	-0.2	0.03	0	-0.07	-0.48	0.1	-0.19	1.25	0.275854	0.591551	0.274706	0.528286	0.158683	0.795425	0.930335	0.816456	0.086618	0.679289	0.423066	0.00798424	0.641807	0.879814	0.668864	0.865239	0.510183	0.950943	0.982182	0.958779	0.370517	0.927175	0.80766
Q15427	Splicing factor 3B subunit 4 OS=Homo sapiens OX=9606 GN=SF3B4 PE=1 SV=1	0	0.951	1.278	0.992	0.921	0.974	0.862	0.636	1.151	1.474	1.007	1.061	1.385	-0.07	0.35	-0.01	-0.12	-0.04	-0.21	-0.65	0.2	0.56	0.01	0.09	0.47	0.379549	0.00105093	0.709997	0.31646	0.586997	0.159995	5.25024e-12	0.0431203	6.17568e-07	0.89115	0.60551	0.0892292	0.736137	0.00902785	0.942393	0.706016	0.892012	0.557975	9.3981e-11	0.196612	1.06396e-05	0.977146	0.898583
P50502	Hsc70-interacting protein OS=Homo sapiens OX=9606 GN=ST13 PE=1 SV=2	0	1.036	0.977	1.067	0.998	1.004	0.974	0.997	1.02	1.047	0.994	1.059	1.208	0.05	-0.03	0.09	0	0.01	-0.04	0	0.03	0.07	-0.01	0.08	0.27	0.595168	0.941839	0.195477	0.990257	0.961674	0.676846	0.82285	0.990361	0.477642	0.864705	0.61404	0.311626	0.871264	0.986494	0.563266	0.997883	0.994105	0.919357	0.965216	0.997667	0.851021	0.973962	0.901849
Q9UHD8	Septin-9 OS=Homo sapiens OX=9606 GN=SEPTIN9 PE=1 SV=2	0	0.953	1.024	1.048	0.979	0.985	1.066	0.974	1.032	1.07	0.882	0.951	1.045	-0.07	0.03	0.07	-0.03	-0.02	0.09	-0.04	0.05	0.1	-0.18	-0.07	0.06	0.395241	0.608383	0.458791	0.798406	0.854341	0.58908	0.804722	0.77174	0.553232	0.577768	0.832975	0.978338	0.745332	0.88978	0.828456	0.955495	0.981711	0.902212	0.959138	0.941501	0.891875	0.88183	0.987486
A0A1W2PS43	Lysosome membrane protein 2 OS=Homo sapiens OX=9606 GN=SCARB2 PE=1 SV=1	0	1.115	1.001	1.096	1.088	1.031	1.142	1.046	1.02	1.067	1.073	1.029	1.083	0.16	0	0.13	0.12	0.04	0.19	0.06	0.03	0.09	0.1	0.04	0.12	0.0461346	0.820686	0.111788	0.100119	0.490454	0.208556	0.535472	0.98107	0.315747	0.425883	0.881713	0.890068	0.224302	0.959405	0.416465	0.380935	0.850408	0.625537	0.864042	0.997667	0.72246	0.795678	0.990849
O15144	Actin-related protein 2/3 complex subunit 2 OS=Homo sapiens OX=9606 GN=ARPC2 PE=1 SV=1	0	0.998	0.919	0.985	1	1.017	1.002	1.029	0.963	0.911	0.978	0.818	0.836	0	-0.12	-0.02	0	0.02	0	0.04	-0.05	-0.13	-0.03	-0.29	-0.26	0.916383	0.402329	0.756286	0.997776	0.694081	0.99432	0.76878	0.443682	0.506325	0.990374	0.142355	0.338122	0.976323	0.746573	0.954729	0.998984	0.93471	0.999402	0.949477	0.791508	0.866291	0.998688	0.477957
Q8IZL8	Proline-, glutamic acid- and leucine-rich protein 1 OS=Homo sapiens OX=9606 GN=PELP1 PE=1 SV=2	0	1.046	1.026	1.026	1.005	0.967	0.982	0.97	0.773	0.826	0.955	0.781	1.15	0.07	0.04	0.04	0.01	-0.05	-0.03	-0.04	-0.37	-0.28	-0.07	-0.36	0.2	0.468791	0.59419	0.788557	0.876502	0.255082	0.744651	0.471657	1.98148e-09	0.00364708	0.497149	0.000742866	0.535037	0.79918	0.881513	0.959456	0.973478	0.651011	0.93803	0.820144	3.6936e-08	0.0362259	0.835326	0.00758599
Q9H3P7	Golgi resident protein GCP60 OS=Homo sapiens OX=9606 GN=ACBD3 PE=1 SV=4	0	1.023	0.951	0.98	0.968	1.057	1.163	0.977	1.164	0.875	1.03	0.888	1.484	0.03	-0.07	-0.03	-0.05	0.08	0.22	-0.03	0.22	-0.19	0.04	-0.17	0.57	0.80536	0.68257	0.738974	0.83094	0.399898	0.286911	0.888563	0.187319	0.609302	0.80606	0.702089	0.202102	0.945071	0.921504	0.951333	0.959926	0.785804	0.726031	0.975808	0.520183	0.917605	0.965965	0.944717
P28066	Proteasome subunit alpha type-5 OS=Homo sapiens OX=9606 GN=PSMA5 PE=1 SV=3	0	0.946	1.004	0.867	1.142	0.957	0.926	0.945	1.072	0.996	0.813	1.2	1.266	-0.08	0.01	-0.21	0.19	-0.06	-0.11	-0.08	0.1	-0.01	-0.3	0.26	0.34	0.194086	0.793015	0.000198036	0.0267377	0.152833	0.332168	0.233514	0.277993	0.965167	0.00636248	0.0353497	0.20539	0.526578	0.954814	0.00263189	0.155562	0.499958	0.758652	0.621586	0.638843	0.999311	0.0444685	0.187971
Q9Y266	Nuclear migration protein nudC OS=Homo sapiens OX=9606 GN=NUDC PE=1 SV=1	0	1.09	1	1.068	0.987	1.047	1.035	1.051	1.093	0.995	1.077	0.948	1.132	0.12	0	0.1	-0.02	0.07	0.05	0.07	0.13	-0.01	0.11	-0.08	0.18	0.123017	0.834581	0.264026	0.854879	0.306252	0.795096	0.586209	0.222043	0.978033	0.376374	0.512273	0.655422	0.414332	0.960745	0.658583	0.967629	0.708057	0.950943	0.888388	0.568973	0.999311	0.762049	0.858562
O95861	3'(2'),5'-bisphosphate nucleotidase 1 OS=Homo sapiens OX=9606 GN=BPNT1 PE=1 SV=1	0	0.987	0.912	1.014	0.983	1.21	0.966	0.828	1.135	1.306	1.228	0.848	1.509	-0.02	-0.13	0.02	-0.02	0.28	-0.05	-0.27	0.18	0.39	0.3	-0.24	0.59	0.673342	0.350249	0.912064	0.845334	0.00401063	0.874543	0.253407	0.323015	0.0664449	0.20084	0.38258	0.148453	0.900832	0.699771	0.988447	0.965104	0.0330401	0.96861	0.645964	0.685086	0.321643	0.563989	0.771925
P62318	Small nuclear ribonucleoprotein Sm D3 OS=Homo sapiens OX=9606 GN=SNRPD3 PE=1 SV=1	0	0.997	1.13	1.018	1.1	0.988	1.358	1.072	1.08	1.006	1.076	0.967	0.944	0	0.18	0.03	0.14	-0.02	0.44	0.1	0.11	0.01	0.11	-0.05	-0.08	0.815721	0.0820563	0.954741	0.0629095	0.595871	0.00122916	0.283598	0.2077	0.918417	0.400704	0.514269	0.335757	0.949413	0.294343	0.995603	0.286561	0.894811	0.0152075	0.683792	0.547754	0.986106	0.779324	0.858792
Q7Z4V5	Hepatoma-derived growth factor-related protein 2 OS=Homo sapiens OX=9606 GN=HDGFL2 PE=1 SV=1	0	1.121	1.078	1.044	0.963	1.032	0.997	1.052	1.025	1.031	0.977	1	1.035	0.16	0.11	0.06	-0.05	0.05	0	0.07	0.04	0.04	-0.03	0	0.05	0.0960743	0.249404	0.525903	0.622384	0.487246	0.951565	0.55364	0.901325	0.664585	0.766025	0.846899	0.792306	0.35364	0.591697	0.861633	0.904878	0.848389	0.988372	0.873546	0.978065	0.930434	0.955079	0.988118
Q15020	Squamous cell carcinoma antigen recognized by T-cells 3 OS=Homo sapiens OX=9606 GN=SART3 PE=1 SV=1	0	0.87	0.785	0.935	0.994	0.934	1.148	1.806	1.14	0.919	1.487	1.125	2.629	-0.2	-0.35	-0.1	-0.01	-0.1	0.2	0.85	0.19	-0.12	0.57	0.17	1.39	0.0338883	0.00502686	0.493497	0.998582	0.408779	0.2823	3.8675e-08	0.132003	0.559118	0.00077667	0.398676	7.81398e-08	0.181497	0.0337114	0.843606	0.999276	0.79265	0.720327	6.0768e-07	0.428241	0.895848	0.00665717	0.786431
Q9NZZ3	Charged multivesicular body protein 5 OS=Homo sapiens OX=9606 GN=CHMP5 PE=1 SV=1	0	1.018	0.928	0.996	1.027	1.052	1.072	1.026	1.08	0.966	1.098	1.112	0.96	0.03	-0.11	-0.01	0.04	0.07	0.1	0.04	0.11	-0.05	0.13	0.15	-0.06	0.858759	0.473135	0.670728	0.616829	0.228214	0.56385	0.777561	0.208194	0.604171	0.274852	0.259186	0.407313	0.961263	0.801191	0.931524	0.903238	0.617375	0.895972	0.950959	0.548672	0.916631	0.663708	0.646313
Q07666	KH domain-containing, RNA-binding, signal transduction-associated protein 1 OS=Homo sapiens OX=9606 GN=KHDRBS1 PE=1 SV=1	0	0.995	0.982	1.009	0.901	1.085	0.985	1.098	1.11	1.075	1.027	0.957	1.004	-0.01	-0.03	0.01	-0.15	0.12	-0.02	0.14	0.15	0.1	0.04	-0.06	0.01	0.782267	0.994074	0.885809	0.106821	0.0999137	0.884119	0.269725	0.193809	0.34178	0.714557	0.59311	0.793228	0.937406	0.998421	0.986424	0.394735	0.38062	0.971145	0.664144	0.528481	0.74912	0.939597	0.893937
Q86Y82	Syntaxin-12 OS=Homo sapiens OX=9606 GN=STX12 PE=1 SV=1	0	1.127	1.139	1.167	1.208	0.938	1.184	1.076	1.071	1.114	1.101	1.03	1.207	0.17	0.19	0.22	0.27	-0.09	0.24	0.11	0.1	0.16	0.14	0.04	0.27	0.0857031	0.0665763	0.0131538	0.0309634	0.298662	0.124237	0.366528	0.37989	0.135879	0.279559	0.836145	0.373508	0.332197	0.254457	0.091446	0.174164	0.698259	0.487629	0.747287	0.736571	0.48852	0.668894	0.987524
Q92597	Protein NDRG1 OS=Homo sapiens OX=9606 GN=NDRG1 PE=1 SV=1	0	0.973	0.827	0.837	0.714	0.982	0.665	0.936	0.973	0.973	0.765	0.955	0.857	-0.04	-0.27	-0.26	-0.49	-0.03	-0.59	-0.1	-0.04	-0.04	-0.39	-0.07	-0.22	0.609902	0.0311682	0.0221435	0.00347371	0.781698	0.0361316	0.721683	0.925675	0.999593	0.178171	0.756527	0.40256	0.875829	0.143989	0.133893	0.0296864	0.962814	0.221926	0.938226	0.984465	0.999661	0.527738	0.966128
Q92900	Regulator of nonsense transcripts 1 OS=Homo sapiens OX=9606 GN=UPF1 PE=1 SV=2	0	1.093	1.035	0.97	1.022	0.889	0.963	0.957	1.009	0.855	0.918	1.007	0.89	0.13	0.05	-0.04	0.03	-0.17	-0.05	-0.06	0.01	-0.23	-0.12	0.01	-0.17	0.218458	0.523481	0.627787	0.796935	0.047188	0.808113	0.571909	0.920567	0.19008	0.569371	0.966839	0.33925	0.563316	0.844735	0.911489	0.955327	0.226376	0.956155	0.883656	0.982166	0.579563	0.877087	0.997233
Q9UJZ1	Stomatin-like protein 2, mitochondrial OS=Homo sapiens OX=9606 GN=STOML2 PE=1 SV=1	0	1.05	0.911	1.013	0.869	0.91	0.928	0.908	1.041	0.949	0.975	0.979	1.125	0.07	-0.13	0.02	-0.2	-0.14	-0.11	-0.14	0.06	-0.07	-0.04	-0.03	0.17	0.515199	0.344973	0.863366	0.0949755	0.0957762	0.513964	0.181053	0.628902	0.664109	0.880975	0.734593	0.672805	0.830889	0.693789	0.979584	0.370635	0.368687	0.876064	0.545472	0.896045	0.930434	0.976228	0.958265
Q14677	Clathrin interactor 1 OS=Homo sapiens OX=9606 GN=CLINT1 PE=1 SV=1	0	1.021	0.978	1.045	0.94	1.019	0.976	0.989	0.952	1.031	0.996	0.992	0.965	0.03	-0.03	0.06	-0.09	0.03	-0.03	-0.02	-0.07	0.04	-0.01	-0.01	-0.05	0.813785	0.95082	0.479983	0.464514	0.675357	0.816549	0.78713	0.342501	0.67601	0.965614	0.804348	0.509862	0.948156	0.988219	0.838298	0.831201	0.926574	0.957975	0.954733	0.705249	0.934538	0.992025	0.979705
A0A1B0GVD5	Cathepsin D OS=Homo sapiens OX=9606 GN=CTSD PE=1 SV=1	0	1.057	0.95	1.03	0.965	1.003	1.072	0.952	1.042	0.941	0.978	1.011	1.245	0.08	-0.07	0.04	-0.05	0	0.1	-0.07	0.06	-0.09	-0.03	0.02	0.32	0.351202	0.665338	0.717904	0.531172	0.944031	0.520659	0.289214	0.62641	0.347807	0.78952	0.938355	0.235043	0.711045	0.913813	0.945607	0.866316	0.993851	0.877021	0.689443	0.896	0.756354	0.96344	0.993647
B0QYF8	Myoglobin (Fragment) OS=Homo sapiens OX=9606 GN=MB PE=1 SV=1	0	1.15	1.147	1.198	0.943	0.995	0.902	0.979	0.985	1.101	1.047	1.009	1.095	0.2	0.2	0.26	-0.08	-0.01	-0.15	-0.03	-0.02	0.14	0.07	0.01	0.13	0.0317892	0.0543164	0.00120709	0.424594	0.917587	0.302674	0.564467	0.518074	0.149952	0.617411	0.911096	0.823096	0.17331	0.218286	0.0129587	0.798777	0.993851	0.734689	0.878344	0.842403	0.508849	0.896898	0.991972
Q13907	Isopentenyl-diphosphate Delta-isomerase 1 OS=Homo sapiens OX=9606 GN=IDI1 PE=1 SV=2	0	1.014	1.005	0.999	0.931	1.039	1.02	0.957	1.055	1.004	0.94	1.06	1.042	0.02	0.01	0	-0.1	0.05	0.03	-0.06	0.08	0.01	-0.09	0.08	0.06	0.936864	0.778562	0.716416	0.24693	0.407092	0.893853	0.329148	0.498903	0.9606	0.45207	0.626977	0.846338	0.982559	0.952911	0.945401	0.636579	0.790716	0.974422	0.720447	0.828785	0.999154	0.817209	0.904536
B4DDD6	Drebrin-like protein OS=Homo sapiens OX=9606 GN=DBNL PE=1 SV=1	0		1.33	1.12	0.821	0.922	1.005	1.065	0.998	1.099	1.033	0.97	1.069		0.41	0.16	-0.28	-0.12	0.01	0.09	0	0.14	0.05	-0.04	0.1		0.0306912	0.520493	0.395042	0.704079	0.863888	0.615483	0.975832	0.290668	0.695814	0.835515	0.909351		0.142699	0.858874	0.773171	0.940304	0.966507	0.899419	0.995615	0.698801	0.933138	0.987486
P22061	Protein-L-isoaspartate(D-aspartate) O-methyltransferase OS=Homo sapiens OX=9606 GN=PCMT1 PE=1 SV=4	0	1.08	1.032	1.022	0.979	1.006	0.805	0.843	0.942	1.257	0.857	0.982	0.908	0.11	0.05	0.03	-0.03	0.01	-0.31	-0.25	-0.09	0.33	-0.22	-0.03	-0.14	0.260208	0.54251	0.840196	0.818487	0.854313	0.0439453	0.0827066	0.49389	0.0242811	0.379081	0.827129	0.532467	0.621121	0.855528	0.972482	0.957454	0.981711	0.252387	0.341357	0.828053	0.164268	0.765271	0.985476
O00515	Ladinin-1 OS=Homo sapiens OX=9606 GN=LAD1 PE=1 SV=2	0	0.928	0.895	1.003	0.952	1.108	0.996	1.018	0.965	0.976	1.053	0.985	1.1	-0.11	-0.16	0	-0.07	0.15	-0.01	0.03	-0.05	-0.03	0.07	-0.02	0.14	0.223634	0.240446	0.980671	0.55546	0.11046	0.993867	0.888426	0.630305	0.919303	0.527815	0.801278	0.793647	0.571306	0.579861	0.996721	0.879181	0.405978	0.999211	0.975808	0.896296	0.986333	0.854896	0.978545
P49720	Proteasome subunit beta type-3 OS=Homo sapiens OX=9606 GN=PSMB3 PE=1 SV=2	0	0.894	1.126	0.944	1.149	0.895	1.28	1.061	1.156	0.905	1.182	0.983	1.602	-0.16	0.17	-0.08	0.2	-0.16	0.36	0.08	0.21	-0.14	0.24	-0.02	0.68	0.0901483	0.0911472	0.165468	0.0573828	0.0182782	0.0173082	0.431359	0.0102601	0.132019	0.0428384	0.659875	0.00106294	0.340861	0.314269	0.519121	0.269938	0.111857	0.131261	0.79257	0.0659836	0.479879	0.204863	0.923292
Q8WVC0	RNA polymerase-associated protein LEO1 OS=Homo sapiens OX=9606 GN=LEO1 PE=1 SV=1	0	0.984	1.085	0.979	0.916	0.976	0.969	1.122	1.02	1.007	1.091	0.979	0.967	-0.02	0.12	-0.03	-0.13	-0.03	-0.05	0.17	0.03	0.01	0.13	-0.03	-0.05	0.766591	0.220269	0.736006	0.366303	0.729955	0.785325	0.146848	0.877941	0.909417	0.322937	0.702771	0.518242	0.932032	0.550745	0.949965	0.753374	0.947854	0.946773	0.49107	0.974035	0.985515	0.721865	0.945039
P10586	Receptor-type tyrosine-protein phosphatase F OS=Homo sapiens OX=9606 GN=PTPRF PE=1 SV=2	0	1.065	0.941	0.865	0.991	0.991	1.156	1.068	1.163	0.94	0.917	0.933	1.134	0.09	-0.09	-0.21	-0.01	-0.01	0.21	0.09	0.22	-0.09	-0.12	-0.1	0.18	0.325043	0.584993	0.000883623	0.921906	0.751164	0.180588	0.347213	0.0096509	0.454271	0.38207	0.424256	0.638319	0.688558	0.87828	0.00988853	0.983583	0.953001	0.594971	0.732429	0.0625689	0.8369	0.7669	0.807891
D6RDG3	Transcription factor BTF3 (Fragment) OS=Homo sapiens OX=9606 GN=BTF3 PE=1 SV=3	0	1.013	1.187	0.834	1.272	0.894	1.03	0.976	1.087	1.167	1.085	0.901	1.142	0.02	0.25	-0.26	0.35	-0.16	0.04	-0.04	0.12	0.22	0.12	-0.15	0.19	0.941721	0.0184319	2.04608e-05	4.89679e-05	0.00061418	0.846287	0.539552	0.16325	0.0181877	0.346605	0.122422	0.573776	0.985505	0.0956275	0.00033282	0.000638523	0.00636746	0.96297	0.866669	0.482825	0.131853	0.743467	0.436687
A0A087X2D8	C-Jun-amino-terminal kinase-interacting protein 4 OS=Homo sapiens OX=9606 GN=SPAG9 PE=1 SV=1	0		1000	0.001	1.129	0.858	0.001	1.443	1.573	1.246	0.968	1.657	1.114		9.97	-9.97	0.18	-0.22	-9.97	0.53	0.65	0.32	-0.05	0.73	0.16		1e-17	1e-17	0.593051	0.49687	1e-17	0.11409	0.034091	0.225936	0.998822	0.0146486	0.728281		3.45928e-16	2.93122e-16	0.891346	0.852409	2.62811e-16	0.417905	0.164594	0.630567	0.99983	0.0958989
P36551	Oxygen-dependent coproporphyrinogen-III oxidase, mitochondrial OS=Homo sapiens OX=9606 GN=CPOX PE=1 SV=3	0	1.029	0.972	1.045	1.019	1.016	0.992	1.064	1.041	1.076	1.066	1.176	1.109	0.04	-0.04	0.06	0.03	0.02	-0.01	0.09	0.06	0.11	0.09	0.23	0.15	0.728228	0.887289	0.592232	0.728396	0.759548	0.899937	0.383325	0.632761	0.268841	0.475188	0.0652328	0.74323	0.920259	0.969676	0.893785	0.940964	0.956646	0.975082	0.758939	0.898407	0.675299	0.831485	0.288105
P16152	Carbonyl reductase [NADPH] 1 OS=Homo sapiens OX=9606 GN=CBR1 PE=1 SV=3	0	1.027	0.995	1.026	1.026	1.017	1.04	1.035	1.046	0.926	0.959	0.761	1.035	0.04	-0.01	0.04	0.04	0.02	0.06	0.05	0.06	-0.11	-0.06	-0.39	0.05	0.729559	0.881237	0.802908	0.589163	0.754645	0.763547	0.747762	0.624913	0.242499	0.60755	0.000436338	0.907569	0.920626	0.96825	0.961182	0.890919	0.954894	0.943132	0.944449	0.896	0.647851	0.893568	0.00468894
Q9NVS9	Pyridoxine-5'-phosphate oxidase OS=Homo sapiens OX=9606 GN=PNPO PE=1 SV=1	0	1.02	1.009	1.019	0.969	0.948	0.956	0.828	0.829	1.208	0.723	0.783	0.939	0.03	0.01	0.03	-0.05	-0.08	-0.06	-0.27	-0.27	0.27	-0.47	-0.35	-0.09	0.852943	0.740911	0.794242	0.771111	0.486461	0.85858	0.127914	0.0886932	0.0592116	0.0289618	0.0377685	0.516604	0.960298	0.944152	0.960576	0.951042	0.848389	0.964824	0.451793	0.335346	0.296168	0.151936	0.198133
H0YKJ4	Tropomyosin 1 (Alpha), isoform CRA_b OS=Homo sapiens OX=9606 GN=TPM1 PE=1 SV=2	0			1.156		0.58	0.638	1.288	0.722	0.804	1.016	1.061	0.985			0.21		-0.78	-0.65	0.36	-0.47	-0.31	0.02	0.09	-0.02			0.336625		0.00679485	0.0541212	0.113689	0.0472669	0.234872	0.790144	0.684271	0.77571			0.737079		0.0514147	0.289679	0.41664	0.211643	0.63683	0.96344	0.933288
O75131	Copine-3 OS=Homo sapiens OX=9606 GN=CPNE3 PE=1 SV=1	0	0.959	0.891	0.871	0.912	1.153	0.78	0.917	0.977	0.933	0.836	0.834	1.217	-0.06	-0.17	-0.2	-0.13	0.21	-0.36	-0.12	-0.03	-0.1	-0.26	-0.26	0.28	0.328697	0.21862	0.0329466	0.401933	0.18775	0.217797	0.630232	0.887087	0.806671	0.494733	0.505159	0.502524	0.6899	0.548043	0.180932	0.778865	0.5565	0.639222	0.904244	0.975478	0.963098	0.835326	0.853701
Q5VWC4	26S proteasome non-ATPase regulatory subunit 4 OS=Homo sapiens OX=9606 GN=PSMD4 PE=1 SV=1	0						1000	0.001	1.036	0.573	0.961	1.095	0.495						9.97	-9.97	0.05	-0.8	-0.06	0.13	-1.02						1e-17	1e-17	0.951153	0.0126706	0.962716	0.530462	0.00645669						2.62811e-16	1.93055e-16	0.989957	0.0987225	0.992025	0.864034
P49903	Selenide, water dikinase 1 OS=Homo sapiens OX=9606 GN=SEPHS1 PE=1 SV=2	0	1.096	0.982	1.01	1.003	1.016	0.853	0.961	1.047	1.053	0.894	1.205	0.986	0.13	-0.03	0.01	0	0.02	-0.23	-0.06	0.07	0.07	-0.16	0.27	-0.02	0.170768	0.990538	0.966838	0.958313	0.726395	0.222516	0.636566	0.648759	0.489605	0.503624	0.117233	0.730171	0.490512	0.997915	0.995933	0.993713	0.94768	0.645805	0.908567	0.902699	0.856354	0.838467	0.423766
J3KTL2	Serine/arginine-rich-splicing factor 1 OS=Homo sapiens OX=9606 GN=SRSF1 PE=1 SV=1	0	1.075	1.001	1.058	1.045	1.005	1.051	0.975	1.002	0.99	1.05	1.036	1.118	0.1	0	0.08	0.06	0.01	0.07	-0.04	0	-0.01	0.07	0.05	0.16	0.209024	0.824998	0.37094	0.373836	0.974726	0.676962	0.526472	0.713305	0.88822	0.601	0.815497	0.695237	0.547823	0.959405	0.76715	0.758582	0.996062	0.919357	0.860815	0.925268	0.981196	0.892916	0.983398
Q8N1G4	Leucine-rich repeat-containing protein 47 OS=Homo sapiens OX=9606 GN=LRRC47 PE=1 SV=1	0	1.061	0.995	1.075	1.011	1.101	1.007	1.073	1.227	1.238	1.065	0.741	1.196	0.09	-0.01	0.1	0.02	0.14	0.01	0.1	0.3	0.31	0.09	-0.43	0.26	0.420797	0.882438	0.372049	0.869128	0.347632	0.84864	0.787656	0.541048	0.431799	0.751683	0.455164	0.672259	0.768345	0.968451	0.768245	0.971944	0.741781	0.96297	0.955269	0.85251	0.826886	0.952017	0.827503
P05387	60S acidic ribosomal protein P2 OS=Homo sapiens OX=9606 GN=RPLP2 PE=1 SV=1	0	1.046	1.11	1.057	1.099	0.994	0.968	0.864	1.112	1.124	1.133	1.092	1.204	0.06	0.15	0.08	0.14	-0.01	-0.05	-0.21	0.15	0.17	0.18	0.13	0.27	0.572003	0.129818	0.366701	0.256509	0.924903	0.752554	0.00734243	0.0716901	0.0733551	0.135585	0.370054	0.325168	0.859991	0.393781	0.766295	0.649394	0.993851	0.940674	0.0525283	0.289801	0.341823	0.45485	0.764875
O95817	BAG family molecular chaperone regulator 3 OS=Homo sapiens OX=9606 GN=BAG3 PE=1 SV=3	0	1.004	1.132	1.299	0.879	1.081	0.89	0.932	1.014	0.914	0.988	1.068	1.101	0.01	0.18	0.38	-0.19	0.11	-0.17	-0.1	0.02	-0.13	-0.02	0.09	0.14	0.950362	0.174115	0.0615941	0.437992	0.491008	0.626348	0.594975	0.918708	0.543206	0.93995	0.61245	0.772562	0.986451	0.481044	0.28028	0.812215	0.850595	0.915284	0.891986	0.981246	0.888525	0.988094	0.90154
A0A0A0MT26	Sodium/potassium-transporting ATPase subunit alpha-3 OS=Homo sapiens OX=9606 GN=ATP1A3 PE=1 SV=1	0	0.924	0.739	0.714	0.797	0.958	1	1.149	0.69	1.127	0.761	0.635	1.071	-0.11	-0.44	-0.49	-0.33	-0.06	0	0.2	-0.53	0.17	-0.39	-0.66	0.1	0.62899	0.0113782	0.0217422	0.172065	0.824429	0.858128	0.369876	0.0147175	0.232152	0.159472	0.00616905	0.926733	0.881426	0.0662952	0.13195	0.519988	0.975078	0.964696	0.748215	0.0876036	0.634966	0.496953	0.0467634
O43290	U4/U6.U5 tri-snRNP-associated protein 1 OS=Homo sapiens OX=9606 GN=SART1 PE=1 SV=1	0	0.878	1.049	1.017	0.92	1.002	1.068	0.95	0.877	0.892	0.95	0.972	1.017	-0.19	0.07	0.02	-0.12	0	0.09	-0.07	-0.19	-0.16	-0.07	-0.04	0.02	0.2135	0.419182	0.884191	0.44633	0.918792	0.567623	0.419864	0.0396091	0.151529	0.579784	0.681651	0.815817	0.554994	0.757652	0.986049	0.818354	0.993851	0.895972	0.785761	0.184584	0.510386	0.883312	0.932374
Q16698	2,4-dienoyl-CoA reductase, mitochondrial OS=Homo sapiens OX=9606 GN=DECR1 PE=1 SV=1	0	1.034	1.033	1.35	1.389	1.45	1.819	1.469	2.007	1.147	1.212	0.926	1.307	0.05	0.05	0.43	0.47	0.54	0.86	0.56	1	0.2	0.28	-0.11	0.39	0.623222	0.532671	2.08513e-11	3.74805e-10	1e-17	2.63335e-08	1.64792e-06	1e-17	0.116788	0.039775	0.408793	0.19351	0.879444	0.851125	5.13458e-10	8.36339e-09	2.60957e-16	5.5315e-07	2.37489e-05	2.21842e-16	0.449292	0.193672	0.794935
P46109	Crk-like protein OS=Homo sapiens OX=9606 GN=CRKL PE=1 SV=1	0	1.097	0.962	1.04	0.983	1.049	0.917	0.971	1.019	0.946	0.987	0.96	0.938	0.13	-0.06	0.06	-0.03	0.07	-0.12	-0.04	0.03	-0.08	-0.02	-0.06	-0.09	0.196804	0.788093	0.543794	0.85168	0.285722	0.456732	0.585187	0.873018	0.531467	0.929864	0.595277	0.462125	0.528748	0.952911	0.87156	0.967629	0.684204	0.845736	0.888175	0.972935	0.881596	0.984288	0.895373
E9PB61	THO complex subunit 4 OS=Homo sapiens OX=9606 GN=ALYREF PE=1 SV=1	0	0.946	0.997	0.939	1.041	1.027	0.978	0.99	0.876	0.846	0.884	1.028	0.988	-0.08	0	-0.09	0.06	0.04	-0.03	-0.01	-0.19	-0.24	-0.18	0.04	-0.02	0.239624	0.859277	0.152274	0.533803	0.568361	0.764679	0.686493	0.00381087	0.0117617	0.0961726	0.910866	0.552234	0.594146	0.964126	0.492886	0.866884	0.884417	0.943132	0.928182	0.0284621	0.0924846	0.363505	0.991972
Q13177	Serine/threonine-protein kinase PAK 2 OS=Homo sapiens OX=9606 GN=PAK2 PE=1 SV=3	0	1.026	0.936	0.97	0.922	0.932	0.92	0.973	0.791	0.963	1.072	0.776	1.075	0.04	-0.09	-0.04	-0.12	-0.1	-0.12	-0.04	-0.34	-0.05	0.1	-0.37	0.1	0.738714	0.544275	0.436286	0.333307	0.191736	0.550055	0.846553	0.0183984	0.942903	0.517687	0.0110978	0.874335	0.924636	0.856167	0.815082	0.727249	0.563211	0.890758	0.971636	0.105647	0.994535	0.846637	0.0769697
O43396	Thioredoxin-like protein 1 OS=Homo sapiens OX=9606 GN=TXNL1 PE=1 SV=3	0	1.022	0.951	1.049	0.89	0.961	1.029	0.953	1.031	0.937	0.988	1.072	0.933	0.03	-0.07	0.07	-0.17	-0.06	0.04	-0.07	0.04	-0.09	-0.02	0.1	-0.1	0.802412	0.675519	0.489675	0.104908	0.470321	0.809533	0.409578	0.734491	0.435586	0.948229	0.515478	0.489253	0.943404	0.917755	0.843364	0.394215	0.838564	0.956498	0.780706	0.932505	0.830668	0.988534	0.859259
Q13492	Phosphatidylinositol-binding clathrin assembly protein OS=Homo sapiens OX=9606 GN=PICALM PE=1 SV=2	0	0.971	0.998	0.944	0.619	0.58	0.924	0.574	1.201	0.761	1.147	0.757	0.572	-0.04	0	-0.08	-0.69	-0.79	-0.11	-0.8	0.26	-0.39	0.2	-0.4	-0.81	0.586102	0.850838	0.432197	2.49895e-06	4.88498e-14	0.624991	4.09526e-06	0.174644	0.0425329	0.362829	0.148856	0.0295456	0.867323	0.96193	0.814212	3.85695e-05	1.20609e-12	0.915103	5.57518e-05	0.501945	0.236899	0.756941	0.488965
Q9UBS4	DnaJ homolog subfamily B member 11 OS=Homo sapiens OX=9606 GN=DNAJB11 PE=1 SV=1	0	1.029	1.056	0.987	0.942	1.04	1.134	1.027	1.012	0.998	1.019	1.024	0.933	0.04	0.08	-0.02	-0.09	0.06	0.18	0.04	0.02	0	0.03	0.03	-0.1	0.74285	0.373015	0.627326	0.333702	0.400163	0.240951	0.83441	0.894708	0.994025	0.830955	0.872329	0.371135	0.926533	0.722412	0.911205	0.727376	0.785863	0.673436	0.969564	0.977666	0.999661	0.966977	0.988921
P22059	Oxysterol-binding protein 1 OS=Homo sapiens OX=9606 GN=OSBP PE=1 SV=1	0	0.997	0.984	0.988	0.935	0.869	0.979	0.729	0.919	0.821	0.853	0.867	0.706	0	-0.02	-0.02	-0.1	-0.2	-0.03	-0.46	-0.12	-0.28	-0.23	-0.21	-0.5	0.803955	0.985234	0.557389	0.30616	0.00540891	0.829463	0.00011304	0.327661	0.0731591	0.217275	0.133239	0.01738	0.944213	0.996096	0.878382	0.698801	0.0420669	0.962469	0.00126867	0.690906	0.341338	0.591191	0.459713
E7EU96	Casein kinase II subunit alpha OS=Homo sapiens OX=9606 GN=CSNK2A1 PE=1 SV=1	0	0.965	1.021	1.032	0.999	1.041	1.235	0.977	1.276	0.915	0.973	0.849	0.926	-0.05	0.03	0.05	0	0.06	0.3	-0.03	0.35	-0.13	-0.04	-0.24	-0.11	0.370391	0.640052	0.755993	0.978687	0.389331	0.0513689	0.693592	0.0019829	0.451134	0.832434	0.13068	0.461001	0.728605	0.899831	0.954729	0.996119	0.776824	0.281554	0.929252	0.0164429	0.834639	0.966977	0.458823
P06132	Uroporphyrinogen decarboxylase OS=Homo sapiens OX=9606 GN=UROD PE=1 SV=2	0	1.043	0.953	1.06	0.975	1.012	0.995	0.965	1.071	1.088	0.94	1.122	0.836	0.06	-0.07	0.08	-0.04	0.02	-0.01	-0.05	0.1	0.12	-0.09	0.17	-0.26	0.604269	0.702666	0.366671	0.833926	0.774629	0.969265	0.505921	0.352668	0.269584	0.532475	0.256682	0.170778	0.875217	0.923933	0.766295	0.960624	0.960874	0.992626	0.844908	0.712326	0.67655	0.857098	0.644019
O60271	C-Jun-amino-terminal kinase-interacting protein 4 OS=Homo sapiens OX=9606 GN=SPAG9 PE=1 SV=4	0	0.908	0.987	1.032	1.003	1.054	1.133	1.041	1.019	0.999	1.084	1.042	1.057	-0.14	-0.02	0.05	0	0.08	0.18	0.06	0.03	0	0.12	0.06	0.08	0.109629	0.95739	0.680413	0.931061	0.263786	0.259584	0.658829	0.943596	0.965373	0.371018	0.764456	0.997252	0.384009	0.988974	0.932325	0.987182	0.660904	0.696239	0.920733	0.988508	0.999311	0.757771	0.967456
C9JRL4	Malate dehydrogenase, cytoplasmic (Fragment) OS=Homo sapiens OX=9606 GN=MDH1 PE=1 SV=8	0	1.126	1.508	1.076	1.075	0.925	0.905	0.975	1.112	1.06	1.863	0.618	0.84	0.17	0.59	0.11	0.1	-0.11	-0.14	-0.04	0.15	0.08	0.9	-0.69	-0.25	0.142742	9.50993e-08	0.297663	0.499753	0.246679	0.435418	0.701194	0.202938	0.443077	0.000171783	0.0448734	0.601752	0.449114	1.8072e-06	0.696029	0.850355	0.639916	0.833261	0.931857	0.542455	0.833239	0.00165745	0.224468
Q8NFV4	Protein ABHD11 OS=Homo sapiens OX=9606 GN=ABHD11 PE=1 SV=1	0	0.968	1.019	0.966	0.956	1.099	1.175	1.184	1.267	0.975	1.125	0.741	1.151	-0.05	0.03	-0.05	-0.07	0.14	0.23	0.24	0.34	-0.04	0.17	-0.43	0.2	0.409851	0.653756	0.429178	0.607986	0.303117	0.304664	0.235366	0.0995657	0.989894	0.509246	0.178397	0.672838	0.756723	0.908271	0.812626	0.898864	0.704267	0.737948	0.624167	0.360419	0.999311	0.840632	0.544831
Q6Y7W6	GRB10-interacting GYF protein 2 OS=Homo sapiens OX=9606 GN=GIGYF2 PE=1 SV=1	0	1.012	1.036	1.007	0.92	0.985	1.04	0.969	0.911	0.953	0.897	1.004	0.998	0.02	0.05	0.01	-0.12	-0.02	0.06	-0.05	-0.13	-0.07	-0.16	0.01	0	0.942807	0.514319	0.947455	0.303205	0.842934	0.739023	0.532697	0.074894	0.583259	0.229902	0.908834	0.687001	0.985726	0.836265	0.993586	0.693393	0.981032	0.93644	0.863133	0.295852	0.906084	0.607246	0.991972
P42285	Exosome RNA helicase MTR4 OS=Homo sapiens OX=9606 GN=MTREX PE=1 SV=3	0	1.018	0.944	0.946	0.915	1.043	0.97	1.041	0.959	0.908	1.13	0.78	0.933	0.03	-0.08	-0.08	-0.13	0.06	-0.04	0.06	-0.06	-0.14	0.18	-0.36	-0.1	0.841644	0.609915	0.43818	0.387831	0.544493	0.910704	0.692468	0.788791	0.597115	0.325758	0.0952444	0.587869	0.957494	0.890625	0.816611	0.76899	0.8751	0.977893	0.928922	0.948832	0.912596	0.724462	0.370098
P52888	Thimet oligopeptidase OS=Homo sapiens OX=9606 GN=THOP1 PE=1 SV=2	0	1.007	1.04	1.004	1.017	1.068	1.038	1.078	0.963	0.97	0.951	0.858	0.67	0.01	0.06	0.01	0.03	0.1	0.05	0.11	-0.05	-0.04	-0.07	-0.22	-0.58	0.962836	0.481599	0.924261	0.739824	0.13117	0.75258	0.349941	0.385528	0.853271	0.7773	0.264014	0.0260877	0.991139	0.808426	0.989186	0.94233	0.449098	0.940674	0.7364	0.741915	0.976562	0.960603	0.65355
P55327	Tumor protein D52 OS=Homo sapiens OX=9606 GN=TPD52 PE=1 SV=2	0	0.935	0.987	1.018	1.043	1.031	0.835	0.905	1.075	1.162	0.988	1.267	1.827	-0.1	-0.02	0.03	0.06	0.04	-0.26	-0.14	0.1	0.22	-0.02	0.34	0.87	0.495887	0.955033	0.883785	0.651921	0.749953	0.22512	0.318363	0.462201	0.0399232	0.870379	0.00947592	0.000649266	0.81964	0.98878	0.985691	0.914935	0.953001	0.649891	0.716369	0.803668	0.227153	0.974384	0.0674073
P07384	Calpain-1 catalytic subunit OS=Homo sapiens OX=9606 GN=CAPN1 PE=1 SV=1	0	0.999	0.954	1.057	1.016	0.99	1.078	1.043	1.018	0.935	0.87	0.952	0.57	0	-0.07	0.08	0.02	-0.01	0.11	0.06	0.03	-0.1	-0.2	-0.07	-0.81	0.84169	0.710446	0.298661	0.718755	0.654169	0.481588	0.571125	0.971089	0.311483	0.0620718	0.397213	5.50618e-07	0.957494	0.92762	0.697096	0.937442	0.922927	0.860652	0.883125	0.995058	0.718333	0.269641	0.78515
Q92484	Acid sphingomyelinase-like phosphodiesterase 3a OS=Homo sapiens OX=9606 GN=SMPDL3A PE=1 SV=2	0	1.12	1.021	0.96	1.07	1.023	1.098	1.028	1.119	0.923	1.064	0.972	0.999	0.16	0.03	-0.06	0.1	0.03	0.13	0.04	0.16	-0.11	0.09	-0.04	0	0.101434	0.637463	0.506102	0.433572	0.642158	0.405045	0.814528	0.108179	0.322898	0.497417	0.692336	0.742771	0.365365	0.898531	0.852658	0.806912	0.917163	0.81423	0.961473	0.379677	0.730685	0.835326	0.938287
O15347	High mobility group protein B3 OS=Homo sapiens OX=9606 GN=HMGB3 PE=1 SV=4	0	0.982	0.967	1.033	1.025	0.968	1	1.068	0.976	0.978	0.975	1.05	0.879	-0.03	-0.05	0.05	0.04	-0.05	0	0.1	-0.03	-0.03	-0.04	0.07	-0.19	0.582281	0.836023	0.658021	0.607071	0.265752	0.901992	0.316018	0.350656	0.741568	0.681074	0.685118	0.12565	0.865657	0.960745	0.925083	0.898319	0.66328	0.975641	0.714586	0.711673	0.953222	0.927175	0.933296
Q5W0H4	Translationally-controlled tumor protein OS=Homo sapiens OX=9606 GN=TPT1 PE=1 SV=1	0	0.963	1.011	1.037	0.882	1.066	0.886	0.892	0.931	0.965	0.993	1.079	1.014	-0.05	0.02	0.05	-0.18	0.09	-0.18	-0.17	-0.1	-0.05	-0.01	0.11	0.02	0.352249	0.727372	0.58085	0.0207348	0.0890526	0.144492	0.0262921	0.0499331	0.598989	0.858471	0.451533	0.698259	0.711442	0.935759	0.889333	0.129821	0.35191	0.532151	0.148203	0.220671	0.912596	0.973021	0.825727
Q9BQ61	Telomerase RNA component interacting RNase OS=Homo sapiens OX=9606 GN=TRIR PE=1 SV=1	0	0.973	1.087	1.047	0.894	1.02	1.022	1.022	1.005	1.098	1.099	1.015	1.115	-0.04	0.12	0.07	-0.16	0.03	0.03	0.03	0.01	0.13	0.14	0.02	0.16	0.589528	0.208791	0.466527	0.149788	0.652831	0.871339	0.871726	0.820184	0.18005	0.267508	0.97473	0.711216	0.867323	0.531243	0.830973	0.483417	0.921806	0.967533	0.975167	0.960213	0.567113	0.654463	0.998468
Q9BZK7	F-box-like/WD repeat-containing protein TBL1XR1 OS=Homo sapiens OX=9606 GN=TBL1XR1 PE=1 SV=1	0	1.022	0.975	1.008	1.072	0.969	1.03	1.061	0.998	0.992	1.089	1.076	0.952	0.03	-0.04	0.01	0.1	-0.05	0.04	0.09	0	-0.01	0.12	0.11	-0.07	0.815488	0.914412	0.923211	0.490695	0.644379	0.773166	0.488075	0.954851	0.965745	0.358133	0.573848	0.571507	0.949333	0.976437	0.989143	0.847692	0.918273	0.943132	0.833706	0.990778	0.999311	0.753549	0.884722
Q15437	Protein transport protein Sec23B OS=Homo sapiens OX=9606 GN=SEC23B PE=1 SV=2	0	0.95	1.069	0.996	0.904	0.931	0.973	0.898	0.863	1.156	1.194	1.206	1.232	-0.07	0.1	-0.01	-0.15	-0.1	-0.04	-0.16	-0.21	0.21	0.26	0.27	0.3	0.412799	0.297308	0.933635	0.36041	0.314955	0.873854	0.333305	0.11684	0.128804	0.188133	0.281414	0.494825	0.759829	0.649723	0.991679	0.750844	0.715736	0.96861	0.72527	0.3984	0.473505	0.54576	0.674472
Q9UN86	Ras GTPase-activating protein-binding protein 2 OS=Homo sapiens OX=9606 GN=G3BP2 PE=1 SV=2	0	0.936	1.072	1.007	0.94	1.217	0.935	0.942	0.941	0.897	0.911	0.919	0.851	-0.09	0.1	0.01	-0.09	0.28	-0.1	-0.09	-0.09	-0.16	-0.13	-0.12	-0.23	0.154904	0.280558	0.932128	0.382355	1.59966e-05	0.508208	0.309084	0.185964	0.170855	0.310469	0.329106	0.190207	0.466571	0.63176	0.991208	0.7659	0.000227367	0.871803	0.708356	0.518635	0.547712	0.712573	0.726615
P13929	Beta-enolase OS=Homo sapiens OX=9606 GN=ENO3 PE=1 SV=5	0	0.906	0.927	0.909	0.79	1.076	0.836	0.856	0.844	0.783	0.487	0.837	1.087	-0.14	-0.11	-0.14	-0.34	0.11	-0.26	-0.22	-0.24	-0.35	-1.04	-0.26	0.12	0.0310088	0.466555	0.00527873	0.000102459	0.128293	0.179621	0.10946	0.101924	0.200404	0.00249655	0.52533	0.807867	0.170504	0.795304	0.0459412	0.00127812	0.44293	0.592477	0.408955	0.365895	0.596852	0.0192501	0.863548
Q6XQN6	Nicotinate phosphoribosyltransferase OS=Homo sapiens OX=9606 GN=NAPRT PE=1 SV=2	0	0.995	1.05	1.069	0.966	1.014	0.921	0.963	1.122	1.12	0.843	0.759	0.619	-0.01	0.07	0.1	-0.05	0.02	-0.12	-0.05	0.17	0.16	-0.25	-0.4	-0.69	0.871972	0.412489	0.432255	0.724367	0.799899	0.628676	0.79564	0.320004	0.305368	0.408532	0.333989	0.0781771	0.96433	0.752078	0.814212	0.939665	0.967297	0.91536	0.956761	0.68182	0.712475	0.785724	0.732431
Q96EK6	Glucosamine 6-phosphate N-acetyltransferase OS=Homo sapiens OX=9606 GN=GNPNAT1 PE=1 SV=1	0	1.05	0.912	1.078	1.063	1.02	1.137	1.073	0.999	0.915	0.915	0.769	0.727	0.07	-0.13	0.11	0.09	0.03	0.19	0.1	0	-0.13	-0.13	-0.38	-0.46	0.429912	0.347036	0.119457	0.22716	0.681782	0.199034	0.279476	0.668662	0.179317	0.284347	0.00797877	0.0337066	0.774859	0.695034	0.428645	0.608932	0.930152	0.614531	0.678109	0.908451	0.565679	0.673453	0.0585603
A0A1B0GTG2	Alpha-aminoadipic semialdehyde dehydrogenase OS=Homo sapiens OX=9606 GN=ALDH7A1 PE=1 SV=1	0	1.061	0.893	1.008	0.907	0.928	0.97	0.91	1.05	1.018	1.093	0.689	0.696	0.09	-0.16	0.01	-0.14	-0.11	-0.04	-0.14	0.07	0.03	0.13	-0.54	-0.52	0.374672	0.233687	0.997382	0.241381	0.211027	0.882608	0.38283	0.644187	0.79666	0.43956	0.0479249	0.159168	0.731937	0.569746	0.999898	0.627656	0.592096	0.97098	0.758939	0.902329	0.962027	0.805469	0.234756
Q13409	Cytoplasmic dynein 1 intermediate chain 2 OS=Homo sapiens OX=9606 GN=DYNC1I2 PE=1 SV=3	0	1.117	1.118	1.11	0.957	1.147	1.083	0.988	1.079	1.062	1.225	1.076	1.144	0.16	0.16	0.15	-0.06	0.2	0.12	-0.02	0.11	0.09	0.29	0.11	0.19	0.129845	0.109163	0.116671	0.6847	0.0139854	0.50051	0.782329	0.327661	0.38579	0.0378374	0.565657	0.603203	0.427401	0.351876	0.425192	0.922027	0.0926643	0.870782	0.952792	0.690906	0.788856	0.185969	0.881684
Q9H0L4	Cleavage stimulation factor subunit 2 tau variant OS=Homo sapiens OX=9606 GN=CSTF2T PE=1 SV=1	0	1.016	1.017	0.961	0.963	1.049	0.587	0.744	1.049	1.214	0.855	1.156	1.564	0.02	0.02	-0.06	-0.05	0.07	-0.77	-0.43	0.07	0.28	-0.23	0.21	0.65	0.865854	0.675611	0.564432	0.730043	0.418294	9.55161e-05	0.000229559	0.546142	0.0172595	0.18486	0.145107	0.0175065	0.96181	0.917755	0.881037	0.940964	0.801467	0.0014863	0.0024592	0.8533	0.126566	0.539399	0.482928
P05114	Non-histone chromosomal protein HMG-14 OS=Homo sapiens OX=9606 GN=HMGN1 PE=1 SV=3	0	1.38	1.083	1.234	1.054	1.066	1.478	1.443	1.028	0.965	1.025	0.931	1.356	0.46	0.12	0.3	0.08	0.09	0.56	0.53	0.04	-0.05	0.04	-0.1	0.44	0.00320467	0.265912	0.0343232	0.563272	0.473196	0.00200112	0.00028252	0.75709	0.876882	0.724742	0.451435	0.0693891	0.0288196	0.614101	0.18532	0.882262	0.840068	0.0230089	0.00294848	0.936549	0.980551	0.941527	0.825727
B7Z7F3	Ran-binding protein 3 OS=Homo sapiens OX=9606 GN=RANBP3 PE=1 SV=1	0	1.018	0.945	1.021	0.946	1.055	0.987	1.021	1.116	1.06	0.945	1.026	1.157	0.03	-0.08	0.03	-0.08	0.08	-0.02	0.03	0.16	0.08	-0.08	0.04	0.21	0.871259	0.623719	0.843447	0.599835	0.307905	0.90614	0.879774	0.1194	0.425156	0.481366	0.91899	0.550269	0.96395	0.894544	0.974053	0.895436	0.709952	0.976737	0.975808	0.403512	0.82155	0.834771	0.991972
Q9UBQ7	Glyoxylate reductase/hydroxypyruvate reductase OS=Homo sapiens OX=9606 GN=GRHPR PE=1 SV=1	0	0.934	0.896	0.961	0.979	1.14	0.855	1.043	1.041	1.297	1.409	0.674	0.963	-0.1	-0.16	-0.06	-0.03	0.19	-0.23	0.06	0.06	0.38	0.49	-0.57	-0.05	0.123864	0.248151	0.282689	0.799363	0.0384949	0.26946	0.719713	0.699014	0.020156	0.114995	0.0349466	0.882627	0.415181	0.590554	0.678224	0.955495	0.194615	0.707596	0.937275	0.917292	0.143353	0.404955	0.186595
P54725	UV excision repair protein RAD23 homolog A OS=Homo sapiens OX=9606 GN=RAD23A PE=1 SV=1	0	0.98	0.907	1.178	0.953	0.987	0.853	1.24	0.942	1.017	1.112	0.845	0.747	-0.03	-0.14	0.24	-0.07	-0.02	-0.23	0.31	-0.09	0.02	0.15	-0.24	-0.42	0.759891	0.312548	0.0354108	0.689558	0.875863	0.25895	0.018796	0.491794	0.699385	0.332041	0.0885331	0.0381274	0.93009	0.664063	0.190038	0.922027	0.986329	0.696239	0.115227	0.82714	0.938444	0.730916	0.353813
O43747	AP-1 complex subunit gamma-1 OS=Homo sapiens OX=9606 GN=AP1G1 PE=1 SV=5	0	0.942	0.924	1	1.001	0.95	0.948	0.975	0.921	0.904	1.015	0.829	0.889	-0.09	-0.11	0	0	-0.07	-0.08	-0.04	-0.12	-0.15	0.02	-0.27	-0.17	0.319842	0.44281	0.890747	0.959558	0.41314	0.701082	0.771361	0.409176	0.535308	0.77669	0.201421	0.602088	0.684964	0.775088	0.986631	0.993713	0.797058	0.922289	0.949707	0.763618	0.883785	0.96028	0.577424
P54886	Delta-1-pyrroline-5-carboxylate synthase OS=Homo sapiens OX=9606 GN=ALDH18A1 PE=1 SV=2	0	0.945	0.956	0.915	1.014	1.088	0.972	1.002	1.052	0.991	1.193	0.72	1.344	-0.08	-0.06	-0.13	0.02	0.12	-0.04	0	0.07	-0.01	0.26	-0.47	0.43	0.246809	0.731416	0.1796	0.835731	0.362296	0.974148	0.927366	0.6549	0.880683	0.252072	0.0533738	0.24603	0.604056	0.938976	0.543555	0.960927	0.754364	0.993983	0.981044	0.905674	0.981134	0.635535	0.251152
P06756	Integrin alpha-V OS=Homo sapiens OX=9606 GN=ITGAV PE=1 SV=2	0	1.065	0.988	1.016	1.085	0.963	1.081	0.98	1.006	0.92	1.005	0.992	1.057	0.09	-0.02	0.02	0.12	-0.06	0.11	-0.03	0.01	-0.12	0.01	-0.01	0.08	0.294588	0.945224	0.948027	0.200612	0.422424	0.501142	0.607295	0.86148	0.22881	0.96478	0.747142	0.922452	0.66321	0.987237	0.993586	0.566542	0.805929	0.870782	0.898393	0.968603	0.634754	0.992025	0.963526
Q13526	Peptidyl-prolyl cis-trans isomerase NIMA-interacting 1 OS=Homo sapiens OX=9606 GN=PIN1 PE=1 SV=1	0	1.167	0.993	1.077	0.996	1.001	0.962	0.983	1.023	0.985	0.898	1.048	1.058	0.22	-0.01	0.11	-0.01	0	-0.06	-0.03	0.03	-0.02	-0.16	0.07	0.08	0.00363105	0.90389	0.197542	0.986083	0.876433	0.629341	0.596284	0.932507	0.7978	0.189543	0.737686	0.959629	0.0319085	0.97503	0.566709	0.996822	0.986329	0.91536	0.892879	0.985647	0.962062	0.547923	0.960279
Q8WXD2	Secretogranin-3 OS=Homo sapiens OX=9606 GN=SCG3 PE=1 SV=3	0	0.978	0.94	1.13	0.931	0.951	0.899	0.842	1.017	1.034	1.009	0.982	1.215	-0.03	-0.09	0.18	-0.1	-0.07	-0.15	-0.25	0.02	0.05	0.01	-0.03	0.28	0.638329	0.577154	0.0413037	0.386216	0.364601	0.322518	0.00960153	0.923026	0.649944	0.869957	0.770938	0.391815	0.884126	0.872782	0.211819	0.767366	0.757206	0.753048	0.0661121	0.983165	0.926688	0.97438	0.967657
Q8TEX9	Importin-4 OS=Homo sapiens OX=9606 GN=IPO4 PE=1 SV=2	0	0.961	0.962	0.985	0.953	0.924	0.858	1.024	0.804	0.923	0.869	0.895	0.778	-0.06	-0.06	-0.02	-0.07	-0.11	-0.22	0.03	-0.31	-0.12	-0.2	-0.16	-0.36	0.327593	0.784582	0.42723	0.38845	0.0131483	0.0711841	0.801942	2.66539e-07	0.225514	0.0601485	0.102629	0.0118981	0.6899	0.952911	0.81126	0.769283	0.0881373	0.350573	0.959138	4.40418e-06	0.629834	0.263856	0.389914
Q96HE7	ERO1-like protein alpha OS=Homo sapiens OX=9606 GN=ERO1A PE=1 SV=2	0	1.044	1.072	1.086	0.787	1.075	0.807	1.08	1.048	0.973	0.907	1.008	1.015	0.06	0.1	0.12	-0.35	0.1	-0.31	0.11	0.07	-0.04	-0.14	0.01	0.02	0.575601	0.278963	0.213816	0.0167603	0.246036	0.21373	0.475321	0.568328	0.988441	0.631043	0.975838	0.903529	0.862384	0.629641	0.591747	0.109896	0.639444	0.634547	0.821338	0.863058	0.999311	0.904514	0.99862
O43684	Mitotic checkpoint protein BUB3 OS=Homo sapiens OX=9606 GN=BUB3 PE=1 SV=1	0	0.979	0.99	1.046	1.054	1.033	1.109	1.155	1.049	0.958	1.023	0.826	1.036	-0.03	-0.01	0.06	0.08	0.05	0.15	0.21	0.07	-0.06	0.03	-0.28	0.05	0.537513	0.929719	0.563282	0.362001	0.485399	0.353278	0.105723	0.590856	0.87577	0.769351	0.214467	0.990398	0.842763	0.982108	0.880886	0.750844	0.848389	0.774098	0.400015	0.874766	0.980551	0.955577	0.59712
Q9Y333	U6 snRNA-associated Sm-like protein LSm2 OS=Homo sapiens OX=9606 GN=LSM2 PE=1 SV=1	0	0.923	1.008	1.3	0.942	0.999	1.082	1.016	0.987	1.053	1.011	0.849	1.017	-0.12	0.01	0.38	-0.09	0	0.11	0.02	-0.02	0.07	0.02	-0.24	0.02	0.073465	0.752902	6.0816e-08	0.333405	0.887913	0.493025	0.925922	0.500394	0.425341	0.960506	0.0208895	0.713941	0.305994	0.94833	1.30794e-06	0.727325	0.98775	0.868973	0.980956	0.828909	0.82155	0.992025	0.127148
Q9UBE0	SUMO-activating enzyme subunit 1 OS=Homo sapiens OX=9606 GN=SAE1 PE=1 SV=1	0	0.87	0.985	0.997	1.034	1.034	1.001	1.291	0.997	1.026	0.976	0.801	0.898	-0.2	-0.02	0	0.05	0.05	0	0.37	0	0.04	-0.04	-0.32	-0.15	0.00310194	0.978225	0.746123	0.601635	0.463318	0.995373	0.000553974	0.912484	0.619519	0.879291	0.0177114	0.360645	0.0279174	0.993774	0.953692	0.895578	0.837637	0.999689	0.00531562	0.980011	0.919868	0.976101	0.11192
Q9Y383	Putative RNA-binding protein Luc7-like 2 OS=Homo sapiens OX=9606 GN=LUC7L2 PE=1 SV=2	0	1.027	0.974	1.02	0.987	1.037	1.004	1.045	1.015	1	1.027	1.104	0.952	0.04	-0.04	0.03	-0.02	0.05	0.01	0.06	0.02	0	0.04	0.14	-0.07	0.721168	0.908677	0.966512	0.880495	0.417064	0.936515	0.618895	0.939809	0.973977	0.804026	0.298883	0.370445	0.916804	0.976134	0.995933	0.97406	0.80036	0.987073	0.900059	0.986994	0.999311	0.964831	0.696951
O60884	DnaJ homolog subfamily A member 2 OS=Homo sapiens OX=9606 GN=DNAJA2 PE=1 SV=1	0	0.967	1.039	1.049	0.957	1.042	1	0.982	1.086	0.936	0.959	0.976	1.107	-0.05	0.06	0.07	-0.06	0.06	0	-0.03	0.12	-0.1	-0.06	-0.04	0.15	0.530653	0.488381	0.443109	0.604693	0.404258	0.997212	0.761004	0.287137	0.545765	0.837002	0.731984	0.745781	0.8382	0.814721	0.819202	0.897684	0.789742	0.999713	0.946844	0.644391	0.889872	0.966977	0.956826
Q00577	Transcriptional activator protein Pur-alpha OS=Homo sapiens OX=9606 GN=PURA PE=1 SV=2	0	1.165	1.06	1.057	1.093	0.938	1.069	1.018	0.973	0.949	1.081	0.914	0.935	0.22	0.08	0.08	0.13	-0.09	0.1	0.03	-0.04	-0.07	0.11	-0.13	-0.1	0.0155174	0.347109	0.395797	0.154483	0.188399	0.567061	0.936297	0.482525	0.514938	0.369923	0.248847	0.399553	0.10233	0.695061	0.785406	0.490888	0.557267	0.895972	0.984612	0.820293	0.868758	0.757076	0.632163
O14967	Calmegin OS=Homo sapiens OX=9606 GN=CLGN PE=1 SV=1	0	1.124	0.941	1.206	1.043	1.092	0.973	1.109	1.024	0.975	1.034	1.097	1.141	0.17	-0.09	0.27	0.06	0.13	-0.04	0.15	0.03	-0.04	0.05	0.13	0.19	0.110041	0.589397	0.0230222	0.64191	0.193086	0.907391	0.251103	0.769533	0.916008	0.667796	0.445022	0.615368	0.384694	0.879185	0.137978	0.909522	0.565045	0.977226	0.644448	0.940652	0.985515	0.92337	0.821869
Q9BUF5	Tubulin beta-6 chain OS=Homo sapiens OX=9606 GN=TUBB6 PE=1 SV=1	0	1.019	1.155	0.968	0.881	0.996	1.114	1.204	1.053	1.032	1.177	0.799	1.992	0.03	0.21	-0.05	-0.18	-0.01	0.16	0.27	0.07	0.05	0.24	-0.32	0.99	0.852702	0.0446847	0.3229	0.0756461	0.9841	0.510818	0.0416736	0.634341	0.740898	0.333696	0.327858	0.0124802	0.960298	0.188563	0.723609	0.322708	0.999349	0.873473	0.208978	0.898794	0.953074	0.731956	0.725593
P12081	Histidine--tRNA ligase, cytoplasmic OS=Homo sapiens OX=9606 GN=HARS PE=1 SV=2	0	1.008	0.977	1.049	1.109	0.995	1.025	1.078	1.024	1.013	1.064	0.938	1.02	0.01	-0.03	0.07	0.15	-0.01	0.04	0.11	0.03	0.02	0.09	-0.09	0.03	0.989268	0.939865	0.488548	0.126033	0.981574	0.831581	0.389508	0.784463	0.752078	0.531096	0.511393	0.902108	0.99887	0.985387	0.842251	0.434086	0.998039	0.962469	0.763902	0.947224	0.957225	0.856259	0.857476
Q9P258	Protein RCC2 OS=Homo sapiens OX=9606 GN=RCC2 PE=1 SV=2	0	1.011	1.027	1.063	1.03	1.113	1.016	1.031	1.51	0.999	1.087	0.809	1.156	0.02	0.04	0.09	0.04	0.15	0.02	0.04	0.59	0	0.12	-0.31	0.21	0.963541	0.587771	0.230363	0.536586	0.00320442	0.953419	0.71371	1e-17	0.99386	0.336691	0.00353285	0.511508	0.991356	0.879185	0.617358	0.868911	0.0269669	0.988519	0.93538	2.21842e-16	0.999661	0.734526	0.0296589
Q12955	Ankyrin-3 OS=Homo sapiens OX=9606 GN=ANK3 PE=1 SV=3	0	1.083	0.95	1.044	1.026	1.009	1.043	0.863	0.993	0.866	1.217	0.678	0.725	0.11	-0.07	0.06	0.04	0.01	0.06	-0.21	-0.01	-0.21	0.28	-0.56	-0.46	0.316047	0.671698	0.558186	0.766418	0.840584	0.69696	0.0993953	0.872	0.367273	0.10983	0.00549559	0.0438235	0.680614	0.915512	0.87868	0.951042	0.98023	0.921952	0.383798	0.972622	0.776653	0.393616	0.043163
A0A2R8Y6J3	60S ribosomal protein L5 (Fragment) OS=Homo sapiens OX=9606 GN=RPL5 PE=1 SV=1	0	0.93	0.919	1.112	0.879	1.087	0.942	0.994	0.767	1.025	1.109	0.403		-0.1	-0.12	0.15	-0.19	0.12	-0.09	-0.01	-0.38	0.04	0.15	-1.31		0.104166	0.401633	0.0923132	0.183797	0.716641	0.90538	0.944934			0.657346	0.000544757		0.372153	0.746416	0.369252	0.540547	0.945649	0.976646	0.985984			0.918745	0.00578673
Q92973	Transportin-1 OS=Homo sapiens OX=9606 GN=TNPO1 PE=1 SV=2	0	0.77	0.597	0.722	0.969	0.978	0.819	0.898	0.882	0.881	0.984	0.91	1.08	-0.38	-0.74	-0.47	-0.05	-0.03	-0.29	-0.16	-0.18	-0.18	-0.02	-0.14	0.11	6.80602e-08	4.83375e-10	1.03971e-10	0.63152	0.680577	0.061969	0.0851072	0.0204878	0.111791	0.827498	0.226525	0.880321	1.4263e-06	1.08445e-08	2.50159e-09	0.906747	0.929511	0.316109	0.348594	0.114533	0.437194	0.966977	0.610686
P08621	U1 small nuclear ribonucleoprotein 70 kDa OS=Homo sapiens OX=9606 GN=SNRNP70 PE=1 SV=2	0	0.996	1.033	1.006	1.016	1.087	0.968	0.898	0.849	0.901	0.911	0.854	0.904	-0.01	0.05	0.01	0.02	0.12	-0.05	-0.15	-0.24	-0.15	-0.14	-0.23	-0.15	0.786611	0.538929	0.800848	0.721628	0.0842608	0.748062	0.116591	0.00554588	0.187904	0.308514	0.0813721	0.34871	0.938806	0.854028	0.961182	0.939062	0.337877	0.938955	0.423626	0.0391991	0.576943	0.710165	0.334287
H0Y548	Peptidyl-prolyl cis-trans isomerase (Fragment) OS=Homo sapiens OX=9606 GN=PPIF PE=1 SV=1	0	1.199	0.876	0.77	0.965	1.226	1.151	1.075	0.801	1.114	0.667	0.97	1.135	0.26	-0.19	-0.38	-0.05	0.29	0.2	0.1	-0.32	0.16	-0.58	-0.04	0.18	0.0846117	0.166814	0.00924504	0.782877	0.0217985	0.247659	0.49715	0.0496647	0.268011	0.0175182	0.867164	0.675285	0.329776	0.466476	0.0712445	0.952746	0.126628	0.683278	0.840574	0.220142	0.674687	0.102587	0.988118
P17980	26S proteasome regulatory subunit 6A OS=Homo sapiens OX=9606 GN=PSMC3 PE=1 SV=3	0	0.966	1.093	0.947	1.174	1.05	1.08	1.009	1.092	0.846	0.861	0.911	1.145	-0.05	0.13	-0.08	0.23	0.07	0.11	0.01	0.13	-0.24	-0.22	-0.13	0.2	0.569871	0.185062	0.468296	0.123993	0.446662	0.480889	0.912752	0.412094	0.195592	0.295943	0.324956	0.596181	0.859492	0.496597	0.832032	0.431055	0.826115	0.860418	0.977917	0.764844	0.586671	0.691815	0.722585
Q96EY8	Corrinoid adenosyltransferase OS=Homo sapiens OX=9606 GN=MMAB PE=1 SV=1	0	0.987	0.98	1.046	0.978	0.99	0.99	1.024	1.006	1.017	1.024	1.061	1.051	-0.02	-0.03	0.06	-0.03	-0.01	-0.01	0.03	0.01	0.02	0.03	0.08	0.07	0.65566	0.966625	0.496226	0.718217	0.644151	0.813373	0.799388	0.771024	0.78246	0.835558	0.595523	0.918718	0.894266	0.990806	0.846116	0.937442	0.918235	0.95752	0.957978	0.941032	0.962027	0.966977	0.895373
J3KRC4	5'(3')-deoxyribonucleotidase, cytosolic type OS=Homo sapiens OX=9606 GN=NT5C PE=1 SV=1	0	1.016	1.091	0.961	1.176	1.043	1.042	0.995	1.042	1.02	0.958	0.97	0.94	0.02	0.13	-0.06	0.23	0.06	0.06	-0.01	0.06	0.03	-0.06	-0.04	-0.09	0.868086	0.1949	0.369894	0.0103087	0.378038	0.74763	0.758444	0.689745	0.764316	0.574925	0.66841	0.485481	0.963363	0.511326	0.766295	0.0748863	0.767193	0.938861	0.946539	0.915602	0.958775	0.880261	0.926815
P11766	Alcohol dehydrogenase class-3 OS=Homo sapiens OX=9606 GN=ADH5 PE=1 SV=4	0	1.053	0.897	1.038	1.026	1.023	0.926	1.132	0.965	1.024	1.03	1.19	1.16	0.07	-0.16	0.05	0.04	0.03	-0.11	0.18	-0.05	0.03	0.04	0.25	0.21	0.453225	0.25486	0.631098	0.644642	0.624697	0.423453	0.066427	0.301113	0.758081	0.733455	0.0641324	0.542256	0.789112	0.596521	0.912951	0.911277	0.910847	0.825735	0.294701	0.661557	0.957941	0.945499	0.284605
P61604	10 kDa heat shock protein, mitochondrial OS=Homo sapiens OX=9606 GN=HSPE1 PE=1 SV=2	0	0.97	0.996	1.025	0.977	0.999	0.928	0.943	1.049	1.111	1.028	1.128	1.398	-0.04	-0.01	0.04	-0.03	0	-0.11	-0.08	0.07	0.15	0.04	0.17	0.48	0.424156	0.868909	0.815131	0.705059	0.847466	0.346127	0.220565	0.532241	0.106621	0.797998	0.189782	0.0289875	0.770932	0.967188	0.962621	0.932681	0.981032	0.768397	0.603188	0.849213	0.425526	0.964732	0.560203
Q9NR45	Sialic acid synthase OS=Homo sapiens OX=9606 GN=NANS PE=1 SV=2	0	0.996	0.955	0.981	1.059	1.082	0.879	1.003	0.896	0.896	0.77	1.065	1.206	-0.01	-0.07	-0.03	0.08	0.11	-0.19	0	-0.16	-0.16	-0.38	0.09	0.27	0.796571	0.720323	0.468331	0.318847	0.080546	0.192567	0.854962	0.0236623	0.130303	0.00127631	0.565822	0.337498	0.941679	0.933865	0.832032	0.709686	0.327443	0.606747	0.971636	0.128784	0.47533	0.0105925	0.881684
P04062	Lysosomal acid glucosylceramidase OS=Homo sapiens OX=9606 GN=GBA PE=1 SV=3	0	1.075	0.987	1.014	0.98	1.096	1.184	1.533	1.211	1.529	0.71	0.978	0.975	0.1	-0.02	0.02	-0.03	0.13	0.24	0.62	0.28	0.61	-0.49	-0.03	-0.04	0.256631	0.958342	0.856021	0.806956	0.0598711	0.126375	9.44499e-07	0.0246535	0.0276632	0.104745	0.970183	0.795149	0.615819	0.989137	0.978968	0.956228	0.269502	0.492292	1.37695e-05	0.131022	0.17772	0.38439	0.998268
Q04609	Glutamate carboxypeptidase 2 OS=Homo sapiens OX=9606 GN=FOLH1 PE=1 SV=1	0	1.102	1.017	0.97	1.015	1.007	1.15	1	1.056	0.924	1.122	0.959	1.137	0.14	0.02	-0.04	0.02	0.01	0.2	0	0.08	-0.11	0.17	-0.06	0.19	0.256351	0.673654	0.685847	0.897537	0.851099	0.219001	0.895325	0.506118	0.371236	0.177773	0.605381	0.593671	0.615275	0.916509	0.933886	0.977632	0.981361	0.639372	0.976314	0.834328	0.777915	0.526985	0.898511
H0YCK3	Double-stranded RNA-specific adenosine deaminase (Fragment) OS=Homo sapiens OX=9606 GN=ADAR PE=1 SV=1	0	1.847	0.856	1.011	0.711	0.957	1.099	0.672	0.953	0.351	0.672	1.037	0.001	0.88	-0.22	0.02	-0.49	-0.06	0.14	-0.57	-0.07	-1.51	-0.57	0.05	-9.97	2.53242e-12	0.0855917	0.936656	0.00245294	0.726597	0.547025	0.0136114	0.768125	0.00178652	0.245245	0.751466	1e-17	7.27409e-11	0.302565	0.993246	0.0218431	0.947728	0.888918	0.087641	0.939723	0.0195477	0.627982	0.965279
P55263	Adenosine kinase OS=Homo sapiens OX=9606 GN=ADK PE=1 SV=2	0	1.016	1.051	1.046	1.031	0.983	1.021	1.074	1.044	0.979	1.005	0.809	0.831	0.02	0.07	0.06	0.04	-0.02	0.03	0.1	0.06	-0.03	0.01	-0.31	-0.27	0.886771	0.404667	0.525798	0.578009	0.635509	0.88882	0.361731	0.642617	0.935391	0.834595	0.0651378	0.20186	0.968605	0.747604	0.861584	0.887478	0.914381	0.972645	0.743383	0.902255	0.99152	0.966977	0.287813
P60900	Proteasome subunit alpha type-6 OS=Homo sapiens OX=9606 GN=PSMA6 PE=1 SV=1	0	0.935	1.074	0.927	1.232	0.939	1.154	1.058	1.079	0.932	1.025	0.983	1.382	-0.1	0.1	-0.11	0.3	-0.09	0.21	0.08	0.11	-0.1	0.04	-0.02	0.47	0.128032	0.268513	0.0162463	6.30666e-05	0.0454367	0.147837	0.40735	0.216203	0.284311	0.827204	0.664786	0.0364636	0.42344	0.618253	0.107462	0.000805937	0.220561	0.534972	0.780426	0.561016	0.692724	0.966977	0.925434
P55265	Double-stranded RNA-specific adenosine deaminase OS=Homo sapiens OX=9606 GN=ADAR PE=1 SV=4	0	1.003	0.928	0.919	1.024	0.909	0.757	0.82	0.846	0.857	0.833	0.869	1.05	0	-0.11	-0.12	0.03	-0.14	-0.4	-0.29	-0.24	-0.22	-0.26	-0.2	0.07	0.961405	0.473587	0.209787	0.764273	0.112334	0.0155437	0.0115276	0.0361247	0.12389	0.0874999	0.149026	0.992731	0.99075	0.801497	0.585932	0.951042	0.409534	0.121349	0.076533	0.171267	0.463439	0.341417	0.488965
P21964	Catechol O-methyltransferase OS=Homo sapiens OX=9606 GN=COMT PE=1 SV=2	0	0.927	0.845	0.951	1.004	0.968	0.983	1.037	0.92	0.997	0.886	1.166	0.874	-0.11	-0.24	-0.07	0.01	-0.05	-0.03	0.05	-0.12	0	-0.17	0.22	-0.19	0.088656	0.0599049	0.273913	0.965039	0.59809	0.935072	0.681771	0.283131	0.894571	0.356026	0.120966	0.2811	0.339351	0.235904	0.668235	0.993847	0.896099	0.987073	0.926189	0.641204	0.982827	0.750847	0.433726
O75976	Carboxypeptidase D OS=Homo sapiens OX=9606 GN=CPD PE=1 SV=2	0	1.151	1.09	1.046	1.011	1.034	1.133	0.992	1.029	0.897	1.003	1.026	1.124	0.2	0.12	0.06	0.02	0.05	0.18	-0.01	0.04	-0.16	0	0.04	0.17	0.161267	0.235285	0.658156	0.870357	0.752697	0.289833	0.980223	0.816226	0.324654	0.855602	0.890559	0.682214	0.475522	0.571951	0.925121	0.972313	0.953966	0.726398	0.992772	0.958779	0.732697	0.973021	0.991757
P11137	Microtubule-associated protein 2 OS=Homo sapiens OX=9606 GN=MAP2 PE=1 SV=4	0	1.008	1.027	1.026	1.032	1.056	1.101	1.073	1.079	1.08	1.08	0.993	1.07	0.01	0.04	0.04	0.05	0.08	0.14	0.1	0.11	0.11	0.11	-0.01	0.1	0.971645	0.588073	0.701243	0.729091	0.288594	0.402785	0.396236	0.299018	0.312994	0.364655	0.827942	0.936498	0.991565	0.879185	0.938213	0.940964	0.686107	0.81169	0.770606	0.657874	0.720471	0.757076	0.985476
P10599	Thioredoxin OS=Homo sapiens OX=9606 GN=TXN PE=1 SV=3	0	0.993	0.908	1.029	1.108	1	1.027	1.127	1.019	1.051	1.068	1.136	1.201	-0.01	-0.14	0.04	0.15	0	0.04	0.17	0.03	0.07	0.09	0.18	0.26	0.749018	0.321689	0.73393	0.047171	0.863644	0.866319	0.0496139	0.999768	0.437395	0.458687	0.161137	0.33384	0.927461	0.674731	0.949568	0.235324	0.984207	0.966507	0.238617	0.999895	0.831315	0.820403	0.511891
P31153	S-adenosylmethionine synthase isoform type-2 OS=Homo sapiens OX=9606 GN=MAT2A PE=1 SV=1	0	1.082	1.038	1.064	1.028	0.965	1.019	1.067	1.088	0.988	0.991	0.936	0.991	0.11	0.05	0.09	0.04	-0.05	0.03	0.09	0.12	-0.02	-0.01	-0.09	-0.01	0.161445	0.500176	0.223847	0.568289	0.225062	0.936659	0.328816	0.158137	0.825512	0.866304	0.300899	0.566695	0.475578	0.824398	0.608473	0.883075	0.612862	0.987073	0.720447	0.474579	0.966145	0.973962	0.69782
Q9Y281	Cofilin-2 OS=Homo sapiens OX=9606 GN=CFL2 PE=1 SV=1	0	0.999	0.988	0.931	0.948	1.019	0.929	1.009	0.982	0.864	0.943	0.976	0.863	0	-0.02	-0.1	-0.08	0.03	-0.11	0.01	-0.03	-0.21	-0.08	-0.03	-0.21	0.94188	0.946629	0.257784	0.612428	0.691419	0.606168	0.967426	0.798336	0.222032	0.753889	0.744611	0.260725	0.985581	0.987931	0.651714	0.90138	0.93471	0.908932	0.989377	0.951289	0.626182	0.952117	0.963476
P35270	Sepiapterin reductase OS=Homo sapiens OX=9606 GN=SPR PE=1 SV=1	0	1.047	1.11	1.272	1.318	1.087	0.844	0.977	1.008	1.199	0.877	1.122	0.829	0.07	0.15	0.35	0.4	0.12	-0.25	-0.03	0.01	0.26	-0.19	0.17	-0.27	0.46093	0.129537	0.000139412	0.00672464	0.329605	0.291909	0.888448	0.931181	0.18193	0.598644	0.483115	0.434018	0.794856	0.393256	0.0019122	0.0528095	0.732058	0.729356	0.975808	0.985242	0.571197	0.89202	0.844005
O76003	Glutaredoxin-3 OS=Homo sapiens OX=9606 GN=GLRX3 PE=1 SV=2	0	1.039	0.974	0.989	0.965	0.978	0.885	0.955	0.914	0.935	0.907	0.952	0.951	0.06	-0.04	-0.02	-0.05	-0.03	-0.18	-0.07	-0.13	-0.1	-0.14	-0.07	-0.07	0.554542	0.911659	0.533604	0.562112	0.41251	0.157742	0.316001	0.0353623	0.385682	0.228252	0.478306	0.517428	0.8513	0.976134	0.86846	0.881965	0.79622	0.553091	0.714586	0.169156	0.788856	0.605364	0.841623
P10515	Dihydrolipoyllysine-residue acetyltransferase component of pyruvate dehydrogenase complex, mitochondrial OS=Homo sapiens OX=9606 GN=DLAT PE=1 SV=3	0	1.072	1.27	0.749	1.327	0.892	1.165	1.003	1.194	0.585	0.702	0.739	1.274	0.1	0.35	-0.42	0.41	-0.16	0.22	0	0.26	-0.77	-0.51	-0.44	0.35	0.225074	0.00137714	1.33227e-15	6.98006e-08	0.0010645	0.12977	0.852385	0.00658741	5.27556e-11	0.00127212	0.00418962	0.332251	0.57408	0.0112369	3.78974e-14	1.28384e-06	0.0103875	0.499978	0.971636	0.0456958	1.04522e-09	0.0105657	0.0343406
P49721	Proteasome subunit beta type-2 OS=Homo sapiens OX=9606 GN=PSMB2 PE=1 SV=1	0	0.959	1.161	0.896	1.164	0.982	1.068	0.996	1.166	0.992	0.962	1.068	1.526	-0.06	0.22	-0.16	0.22	-0.03	0.1	-0.01	0.22	-0.01	-0.06	0.09	0.61	0.401173	0.0380684	0.0152538	0.0096345	0.570938	0.575328	0.807633	0.00356897	0.915688	0.554797	0.537646	0.00393873	0.749117	0.167815	0.102341	0.0707472	0.884595	0.900247	0.959309	0.0269247	0.985515	0.869494	0.868025
Q13564	NEDD8-activating enzyme E1 regulatory subunit OS=Homo sapiens OX=9606 GN=NAE1 PE=1 SV=1	0	1.026	1.034	0.979	0.951	1.019	0.983	0.933	0.994	1.011	0.945	0.967	0.905	0.04	0.05	-0.03	-0.07	0.03	-0.02	-0.1	-0.01	0.02	-0.08	-0.05	-0.14	0.743636	0.531521	0.439959	0.432645	0.672965	0.851023	0.260956	0.812162	0.861949	0.625487	0.663545	0.361677	0.926533	0.849875	0.818119	0.806912	0.926303	0.96297	0.655341	0.957853	0.978423	0.901659	0.924462
O75223	Gamma-glutamylcyclotransferase OS=Homo sapiens OX=9606 GN=GGCT PE=1 SV=1	0	0.993	0.993	1.008	0.954	0.968	0.855	0.952	0.856	1.012	1.035	0.898	0.991	-0.01	-0.01	0.01	-0.07	-0.05	-0.23	-0.07	-0.23	0.02	0.05	-0.16	-0.01	0.743117	0.899345	0.840545	0.402405	0.271603	0.065384	0.293424	0.000145942	0.848911	0.73549	0.111302	0.566831	0.926533	0.973855	0.972676	0.778865	0.670137	0.329549	0.694458	0.00159511	0.975119	0.94626	0.411448
Q9Y2Z0	Protein SGT1 homolog OS=Homo sapiens OX=9606 GN=SUGT1 PE=1 SV=3	0	1.039	0.989	1.004	0.935	0.945	0.937	1.009	0.874	0.888	0.794	0.898	0.779	0.05	-0.02	0.01	-0.1	-0.08	-0.09	0.01	-0.19	-0.17	-0.33	-0.16	-0.36	0.638335	0.93925	0.986456	0.430306	0.366061	0.567837	0.965209	0.0555037	0.219327	0.0307216	0.257185	0.0781558	0.884126	0.9853	0.998708	0.804622	0.757925	0.895972	0.988673	0.239193	0.623638	0.159793	0.644019
F8WJN3	Cleavage and polyadenylation-specificity factor subunit 6 OS=Homo sapiens OX=9606 GN=CPSF6 PE=1 SV=1	0	1.016	1.023	0.976	0.998	0.944	0.99	0.972	0.951	0.914	0.984	0.947	0.952	0.02	0.03	-0.03	0	-0.08	-0.01	-0.04	-0.07	-0.13	-0.02	-0.08	-0.07	0.896128	0.615416	0.389157	0.994369	0.194423	0.851207	0.576356	0.281939	0.27058	0.854153	0.447928	0.519303	0.971331	0.891922	0.779868	0.998406	0.56619	0.96297	0.88495	0.641204	0.678284	0.972278	0.822982
P09327	Villin-1 OS=Homo sapiens OX=9606 GN=VIL1 PE=1 SV=4	0	0.977	1.064	0.991	1.03	1.035	1.061	0.976	1.095	1.03	1.119	0.84	1.128	-0.03	0.09	-0.01	0.04	0.05	0.09	-0.03	0.13	0.04	0.16	-0.25	0.17	0.519073	0.321957	0.510254	0.541103	0.399156	0.59656	0.542742	0.120495	0.647589	0.180995	0.0148257	0.642781	0.834434	0.674994	0.855509	0.871486	0.784883	0.904607	0.868378	0.40553	0.926178	0.532935	0.0968871
Q9ULV4	Coronin-1C OS=Homo sapiens OX=9606 GN=CORO1C PE=1 SV=1	0	0.983	1.026	1.039	1.035	1.03	1.093	0.995	1.12	1.03	0.954	0.563	1.245	-0.02	0.04	0.06	0.05	0.04	0.13	-0.01	0.16	0.04	-0.07	-0.83	0.32	0.649701	0.594114	0.642856	0.605389	0.608197	0.433934	0.992998	0.684839	0.778995	0.968176	0.0439968	0.610918	0.889458	0.881513	0.917799	0.897765	0.903129	0.831879	0.996875	0.915602	0.962027	0.992025	0.221081
O75947	ATP synthase subunit d, mitochondrial OS=Homo sapiens OX=9606 GN=ATP5PD PE=1 SV=3	0	1.038	1.054	1.043	1.046	1.031	0.816	0.877	1.053	1.14	0.951	1.155	1.509	0.05	0.08	0.06	0.06	0.04	-0.29	-0.19	0.08	0.19	-0.07	0.21	0.59	0.578094	0.382661	0.488792	0.366254	0.46182	0.0184363	0.0114042	0.474289	0.0436726	0.465327	0.105959	0.00522961	0.863551	0.730787	0.84242	0.753374	0.837388	0.138645	0.0759812	0.813541	0.241318	0.825021	0.398611
Q8WUM4	Programmed cell death 6-interacting protein OS=Homo sapiens OX=9606 GN=PDCD6IP PE=1 SV=1	0	0.835	0.76	0.91	1.032	1.118	1.046	1.028	1.02	1.08	1.083	0.846	1.064	-0.26	-0.4	-0.14	0.04	0.16	0.07	0.04	0.03	0.11	0.11	-0.24	0.09	0.000158267	0.00133395	0.00380263	0.520655	0.00209369	0.708969	0.75571	0.986344	0.234339	0.358567	0.0187661	0.994343	0.00213743	0.0109697	0.0356755	0.860233	0.0188861	0.925245	0.946539	0.997667	0.636767	0.753939	0.117532
Q01469	Fatty acid-binding protein 5 OS=Homo sapiens OX=9606 GN=FABP5 PE=1 SV=3	0	0.802	0.789	1.001	1.088	0.824	0.881	1.307	0.963	1.016	1.002	0.949	0.817	-0.32	-0.34	0	0.12	-0.28	-0.18	0.39	-0.05	0.02	0	-0.08	-0.29	4.41086e-06	0.00618947	0.742033	0.140948	2.96415e-07	0.16274	4.26332e-06	0.231164	0.797326	0.945103	0.372752	0.0341321	8.00821e-05	0.0402891	0.952954	0.467554	5.05317e-06	0.563637	5.79699e-05	0.583623	0.962062	0.988534	0.76553
H3BNC9	Uncharacterized protein OS=Homo sapiens OX=9606 PE=3 SV=2	0	1.002	1.068	0.982	1.067	1.026	0.973	0.976	0.898	1.028	0.929	1.025	0.986	0	0.09	-0.03	0.09	0.04	-0.04	-0.04	-0.15	0.04	-0.11	0.04	-0.02	0.892732	0.302007	0.382376	0.254547	0.566259	0.67211	0.538458	0.0062025	0.703345	0.365682	0.934901	0.595353	0.971065	0.653934	0.773797	0.647416	0.884417	0.919357	0.865443	0.0431594	0.938932	0.757076	0.993144
Q06203	Amidophosphoribosyltransferase OS=Homo sapiens OX=9606 GN=PPAT PE=1 SV=1	0	1.017	0.961	0.987	1.022	0.966	1.036	1.015	1.048	0.953	0.977	0.959	0.929	0.02	-0.06	-0.02	0.03	-0.05	0.05	0.02	0.07	-0.07	-0.03	-0.06	-0.11	0.892595	0.77656	0.693764	0.710538	0.527323	0.761272	0.938934	0.60702	0.573828	0.745129	0.574951	0.432839	0.971065	0.952911	0.936835	0.935114	0.866504	0.942446	0.984752	0.88686	0.900602	0.949842	0.885615
P00568	Adenylate kinase isoenzyme 1 OS=Homo sapiens OX=9606 GN=AK1 PE=1 SV=3	0	1.018	0.973	0.967	0.939	0.994	1.044	1.051	1.042	0.926	1.052	1.002	1.022	0.03	-0.04	-0.05	-0.09	-0.01	0.06	0.07	0.06	-0.11	0.07	0	0.03	0.864504	0.894806	0.320035	0.359951	0.94111	0.70581	0.567372	0.670196	0.355957	0.53332	0.896049	0.843167	0.961664	0.972693	0.720911	0.750674	0.993851	0.924081	0.88084	0.908451	0.763748	0.857501	0.991757
P37837	Transaldolase OS=Homo sapiens OX=9606 GN=TALDO1 PE=1 SV=2	0	0.946	0.939	0.981	1.078	1.043	1.045	1.072	1.049	1.015	1.052	1.004	1.16	-0.08	-0.09	-0.03	0.11	0.06	0.06	0.1	0.07	0.02	0.07	0.01	0.21	0.197336	0.564259	0.416066	0.139974	0.289801	0.721663	0.37151	0.536569	0.811056	0.584812	0.862037	0.491593	0.529299	0.867827	0.801842	0.465261	0.686651	0.93087	0.750249	0.849425	0.964088	0.885883	0.988118
P05060	Secretogranin-1 OS=Homo sapiens OX=9606 GN=CHGB PE=1 SV=2	0	1.145	1.013	0.973	0.979	1.015	1.293	1.24	0.957	0.989	1.015	0.98	1.061	0.2	0.02	-0.04	-0.03	0.02	0.37	0.31	-0.06	-0.02	0.02	-0.03	0.09	0.118809	0.707589	0.675362	0.816838	0.760528	0.0407382	0.00787327	0.504028	0.969706	0.822931	0.775853	0.964834	0.403851	0.926925	0.931524	0.957169	0.956646	0.240632	0.0558085	0.832221	0.999311	0.966977	0.969439
Q13561	Dynactin subunit 2 OS=Homo sapiens OX=9606 GN=DCTN2 PE=1 SV=4	0	1.035	1.08	1.041	1.028	0.97	0.836	0.72	1.04	1.19	0.97	1.277	2.333	0.05	0.11	0.06	0.04	-0.04	-0.26	-0.47	0.06	0.25	-0.04	0.35	1.22	0.699617	0.239353	0.676323	0.73968	0.703442	0.208416	9.46398e-05	0.665277	0.0296498	0.862975	0.014628	6.97523e-07	0.909033	0.578312	0.931524	0.94233	0.940096	0.625537	0.00106959	0.906803	0.186812	0.973962	0.0958207
Q14151	Scaffold attachment factor B2 OS=Homo sapiens OX=9606 GN=SAFB2 PE=1 SV=1	0	0.001	1000	1.031	0.969	0.861	1.004	1.581	0.963	0.908	1.015	0.897	1.175	-9.97	9.97	0.04	-0.05	-0.22	0.01	0.66	-0.05	-0.14	0.02	-0.16	0.23	1e-17	1e-17	0.784337	0.896358	0.0803958	0.873772	8.42244e-06	0.630082	0.418654	0.764418	0.247811	0.500918	3.64259e-16	3.45928e-16	0.959404	0.977632	0.327281	0.96861	0.000111835	0.896296	0.81699	0.955079	0.630991
H0YHG0	Uncharacterized protein (Fragment) OS=Homo sapiens OX=9606 PE=1 SV=1	0	1.043	0.983	1.057	0.989	1.036	1.074	1.02	1.005	0.996	1.056	1.024	1.096	0.06	-0.02	0.08	-0.02	0.05	0.1	0.03	0.01	-0.01	0.08	0.03	0.13	0.505745	0.998109	0.298575	0.869652	0.383484	0.507704	0.855098	0.762218	0.956233	0.548692	0.935024	0.817894	0.824113	0.999753	0.697037	0.972247	0.772221	0.871612	0.971636	0.938779	0.99872	0.866231	0.993144
Q12888	TP53-binding protein 1 OS=Homo sapiens OX=9606 GN=TP53BP1 PE=1 SV=2	0	0.975	0.949	0.915	0.981	1.021	0.827	1.014	0.995	0.914	1.134	1.114	1.641	-0.04	-0.08	-0.13	-0.03	0.03	-0.27	0.02	-0.01	-0.13	0.18	0.16	0.71	0.763933	0.659818	0.279101	0.888754	0.753734	0.147991	0.892915	0.909079	0.518601	0.243434	0.373304	0.00880559	0.931321	0.911035	0.674198	0.975996	0.954529	0.53519	0.976314	0.979796	0.871387	0.626414	0.76553
Q15717	ELAV-like protein 1 OS=Homo sapiens OX=9606 GN=ELAVL1 PE=1 SV=2	0	0.956	0.854	0.847	0.875	0.875	0.772	0.95	0.858	0.946	0.92	0.654	1.039	-0.06	-0.23	-0.24	-0.19	-0.19	-0.37	-0.07	-0.22	-0.08	-0.12	-0.61	0.06	0.283463	0.0781248	6.42402e-05	0.0293874	0.00750506	0.0174823	0.464875	0.0833057	0.765009	0.622758	0.000129791	0.956009	0.650491	0.283943	0.000961023	0.167177	0.0557575	0.132318	0.815621	0.320053	0.958804	0.899484	0.00153781
Q9NYL9	Tropomodulin-3 OS=Homo sapiens OX=9606 GN=TMOD3 PE=1 SV=1	0	1.009	1.008	0.973	0.945	0.925	0.803	0.857	1.055	1.125	0.922	1.127	1.517	0.01	0.01	-0.04	-0.08	-0.11	-0.32	-0.22	0.08	0.17	-0.12	0.17	0.6	0.999022	0.757199	0.446311	0.441752	0.0707706	0.0266859	0.00623929	0.538523	0.132698	0.404174	0.277839	0.0238728	0.999848	0.950243	0.821115	0.814511	0.30331	0.178861	0.0455682	0.850916	0.480641	0.78241	0.669415
Q9NY27	Serine/threonine-protein phosphatase 4 regulatory subunit 2 OS=Homo sapiens OX=9606 GN=PPP4R2 PE=1 SV=3	0	1.099	0.824	1.059	0.969	1.003	1.012	1.026	0.905	1.009	0.984	1.057	1.208	0.14	-0.28	0.08	-0.05	0	0.02	0.04	-0.14	0.01	-0.02	0.08	0.27	0.19681	0.0273941	0.395071	0.804768	0.902121	0.870634	0.807156	0.213132	0.776796	0.957511	0.654853	0.392225	0.528748	0.130144	0.784909	0.956228	0.990924	0.967315	0.959309	0.555671	0.961702	0.991485	0.92037
Q86XP3	ATP-dependent RNA helicase DDX42 OS=Homo sapiens OX=9606 GN=DDX42 PE=1 SV=1	0	0.948	0.789	0.95	0.787	0.944	0.964	0.921	0.983	0.763	0.93	0.941	1.237	-0.08	-0.34	-0.07	-0.35	-0.08	-0.05	-0.12	-0.02	-0.39	-0.11	-0.09	0.31	0.243781	0.00605473	0.348765	0.0217639	0.289254	0.718831	0.130806	0.602188	0.000697665	0.418678	0.414809	0.335674	0.599816	0.039501	0.748341	0.134916	0.686282	0.929485	0.456466	0.883147	0.00836821	0.794107	0.800319
Q9Y5S9	RNA-binding protein 8A OS=Homo sapiens OX=9606 GN=RBM8A PE=1 SV=1	0	1.021	0.997	1.021	0.984	0.948	1.052	1.08	0.951	0.969	0.972	0.88	0.833	0.03	0	0.03	-0.02	-0.08	0.07	0.11	-0.07	-0.05	-0.04	-0.19	-0.26	0.82264	0.857102	0.898684	0.800019	0.0871807	0.667228	0.230387	0.133427	0.635886	0.652918	0.0633303	0.049079	0.951037	0.963979	0.986631	0.955495	0.346665	0.919357	0.61777	0.430661	0.924487	0.915925	0.282175
P61758	Prefoldin subunit 3 OS=Homo sapiens OX=9606 GN=VBP1 PE=1 SV=4	0	1.086	0.939	1.02	1.026	0.994	0.979	1.067	1.022	1.039	0.993	1.017	1.032	0.12	-0.09	0.03	0.04	-0.01	-0.03	0.09	0.03	0.05	-0.01	0.02	0.05	0.141206	0.565916	0.939206	0.63771	0.781847	0.776918	0.324017	0.946124	0.553703	0.855684	0.998245	0.802759	0.446797	0.868113	0.993586	0.908131	0.962895	0.945229	0.718605	0.989307	0.892056	0.973021	0.999213
P61204	ADP-ribosylation factor 3 OS=Homo sapiens OX=9606 GN=ARF3 PE=1 SV=2	0	1.007	0.897	0.956	1.006	0.958	1.036	0.993	0.989	0.92	1.073	0.898	1.273	0.01	-0.16	-0.07	0.01	-0.06	0.05	-0.01	-0.02	-0.12	0.1	-0.16	0.35	0.973715	0.255345	0.17909	0.873599	0.273607	0.768095	0.742014	0.647805	0.288857	0.440892	0.195614	0.241519	0.991692	0.596855	0.542578	0.972804	0.673139	0.943132	0.942068	0.902699	0.696396	0.80669	0.571183
Q6PJT7	Zinc finger CCCH domain-containing protein 14 OS=Homo sapiens OX=9606 GN=ZC3H14 PE=1 SV=1	0	0.989	0.91	0.991	0.89	0.931	0.927	0.927	0.921	0.929	0.835	0.951	1.037	-0.02	-0.14	-0.01	-0.17	-0.1	-0.11	-0.11	-0.12	-0.11	-0.26	-0.07	0.05	0.685336	0.333386	0.688545	0.0981588	0.0897226	0.446558	0.189988	0.1105	0.47236	0.0940254	0.589777	0.944769	0.904335	0.685687	0.934144	0.377703	0.353571	0.843844	0.560007	0.384332	0.848128	0.357507	0.891594
O75821	Eukaryotic translation initiation factor 3 subunit G OS=Homo sapiens OX=9606 GN=EIF3G PE=1 SV=2	0	1.031	0.923	0.955	0.898	0.948	0.968	0.89	0.884	0.859	0.795	0.933	0.748	0.04	-0.12	-0.07	-0.15	-0.08	-0.05	-0.17	-0.18	-0.22	-0.33	-0.1	-0.42	0.713166	0.433844	0.212913	0.0856792	0.178813	0.697428	0.0388347	0.0233266	0.0537695	0.00933624	0.355497	0.0343242	0.913065	0.768456	0.590949	0.349702	0.541783	0.921952	0.199789	0.127539	0.280704	0.0613476	0.755966
P26885	Peptidyl-prolyl cis-trans isomerase FKBP2 OS=Homo sapiens OX=9606 GN=FKBP2 PE=1 SV=2	0	1.145	0.97	1.066	1.043	1.024	0.986	1.039	1.02	1.022	1.012	1.079	0.962	0.2	-0.04	0.09	0.06	0.03	-0.02	0.05	0.03	0.03	0.02	0.11	-0.06	0.0113598	0.868403	0.207082	0.394877	0.59839	0.780584	0.616384	0.987402	0.732028	0.950107	0.457389	0.416111	0.0805724	0.967188	0.581667	0.773102	0.896099	0.945474	0.899529	0.997667	0.950036	0.988645	0.830188
P98179	RNA-binding protein 3 OS=Homo sapiens OX=9606 GN=RBM3 PE=1 SV=1	0	1.018	1.045	1.011	1.014	1	1.021	0.96	0.963	1.039	0.956	0.959	0.958	0.03	0.06	0.02	0.02	0	0.03	-0.06	-0.05	0.06	-0.06	-0.06	-0.06	0.867915	0.443548	0.923415	0.756722	0.879041	0.918276	0.365655	0.216884	0.549839	0.508199	0.448103	0.39958	0.963358	0.77589	0.989143	0.949635	0.986329	0.981433	0.746702	0.562182	0.889872	0.840353	0.823032
H7BY36	RNA-binding protein EWS (Fragment) OS=Homo sapiens OX=9606 GN=EWSR1 PE=1 SV=1	0	0.816	1.254	1.536	1.189	1.379	0.694	1.813	0.929	1.475	0.001	1000	1.039	-0.29	0.33	0.62	0.25	0.46	-0.53	0.86	-0.11	0.56	-9.97	9.97	0.06	0.15374	0.0359171	0.00374392	0.275737	0.0359438	0.13237	0.001108	0.786617	0.0408173	1e-17	1e-17	0.932163	0.465267	0.160729	0.0352392	0.668104	0.184651	0.506979	0.00995338	0.947538	0.230233	1.52925e-16	1.91537e-16
Q9NQR4	Omega-amidase NIT2 OS=Homo sapiens OX=9606 GN=NIT2 PE=1 SV=1	0	1.03	0.983	1.05	1.04	0.995	1.023	1.065	0.964	0.998	0.986	0.881	0.827	0.04	-0.02	0.07	0.06	-0.01	0.03	0.09	-0.05	0	-0.02	-0.18	-0.27	0.708748	0.999968	0.5073	0.478474	0.832083	0.90569	0.345951	0.224746	0.979832	0.786479	0.0667337	0.0434396	0.911638	0.999968	0.853929	0.839589	0.977747	0.976646	0.730427	0.573147	0.999311	0.963357	0.292868
A0A1B0GUS4	Ubiquitin-conjugating enzyme E2 L5 OS=Homo sapiens OX=9606 GN=UBE2L5 PE=2 SV=1	0	1.057	0.965	0.788	0.761	1.415	0.991	1.209	1.122	0.902	0.493	1.577	1.011	0.08	-0.05	-0.34	-0.39	0.5	-0.01	0.27	0.17	-0.15	-1.02	0.66	0.02	0.407803	0.822089	2.17548e-07	8.52676e-06	1e-17	0.841725	0.00215521	0.0390953	0.124314	1e-17	2.17108e-07	0.654977	0.75439	0.959405	4.33932e-06	0.000123805	2.60957e-16	0.962469	0.0177065	0.182417	0.464088	1.52925e-16	3.321e-06
Q6YN16	Hydroxysteroid dehydrogenase-like protein 2 OS=Homo sapiens OX=9606 GN=HSDL2 PE=1 SV=1	0	1.061	0.977	1.075	0.969	1.131	1.117	1.002	1.15	1.004	1.192	0.726	1.299	0.09	-0.03	0.1	-0.05	0.18	0.16	0	0.2	0.01	0.25	-0.46	0.38	0.316727	0.934529	0.259886	0.651466	0.0123561	0.341529	0.945586	0.1229	0.783632	0.13228	0.00150049	0.2178	0.681051	0.98416	0.654229	0.914878	0.0849141	0.767279	0.986301	0.410755	0.962027	0.448837	0.01437
F6TLX2	Glyoxalase domain-containing protein 4 OS=Homo sapiens OX=9606 GN=GLOD4 PE=1 SV=1	0	1.06	0.949	0.999	0.957	0.971	0.843	1.057	1.002	1.031	0.966	1.022	0.916	0.08	-0.08	0	-0.06	-0.04	-0.25	0.08	0	0.04	-0.05	0.03	-0.13	0.321263	0.661419	0.71747	0.492871	0.533663	0.105371	0.534897	0.959849	0.626503	0.889496	0.923025	0.40719	0.686883	0.911417	0.945574	0.848775	0.870517	0.451068	0.864042	0.992768	0.922215	0.977146	0.991972
P46108	Adapter molecule crk OS=Homo sapiens OX=9606 GN=CRK PE=1 SV=2	0	1.042	1.013	1.017	0.953	0.985	0.951	0.883	0.924	0.968	0.889	0.769	1.044	0.06	0.02	0.02	-0.07	-0.02	-0.07	-0.18	-0.11	-0.05	-0.17	-0.38	0.06	0.611525	0.710948	0.857034	0.610117	0.866786	0.757837	0.29248	0.458579	0.977358	0.612566	0.0886892	0.989735	0.876096	0.928051	0.97931	0.899243	0.98451	0.942323	0.693189	0.800852	0.999311	0.894099	0.354158
Q9GZS3	WD repeat-containing protein 61 OS=Homo sapiens OX=9606 GN=WDR61 PE=1 SV=1	0	1.007	1.052	0.992	1.019	0.949	1.044	1.05	1.04	1.4	1.414	0.77	1.04	0.01	0.07	-0.01	0.03	-0.08	0.06	0.07	0.06	0.49	0.5	-0.38	0.06	0.966237	0.397674	0.890053	0.807998	0.428675	0.675198	0.609225	0.79767	0.038561	0.0791521	0.180067	0.926224	0.991356	0.745159	0.986631	0.956228	0.811568	0.919357	0.898654	0.951176	0.220193	0.319871	0.546061
P61088	Ubiquitin-conjugating enzyme E2 N OS=Homo sapiens OX=9606 GN=UBE2N PE=1 SV=1	0	1.054	1.037	1.031	0.96	0.994	0.877	0.876	0.993	1.046	0.91	0.95	0.962	0.08	0.05	0.04	-0.06	-0.01	-0.19	-0.19	-0.01	0.07	-0.14	-0.07	-0.06	0.389109	0.504383	0.70275	0.468068	0.732855	0.116747	0.0111584	0.567562	0.483324	0.197203	0.378046	0.418467	0.740551	0.828588	0.938712	0.831988	0.947854	0.472108	0.075019	0.863058	0.853761	0.560638	0.769615
P18065	Insulin-like growth factor-binding protein 2 OS=Homo sapiens OX=9606 GN=IGFBP2 PE=1 SV=2	0	0.973	1.095	1.003	1.2	1.097	0.833	0.945	0.955	1.106	0.907	1.068	0.984	-0.04	0.13	0	0.26	0.13	-0.26	-0.08	-0.07	0.14	-0.14	0.09	-0.02	0.5958	0.176991	0.976831	0.0653758	0.0878166	0.11759	0.400768	0.487791	0.160196	0.349343	0.545432	0.671273	0.871264	0.483371	0.996081	0.294699	0.348106	0.474101	0.77528	0.823635	0.528692	0.745832	0.872841
Q9Y5Z4	Heme-binding protein 2 OS=Homo sapiens OX=9606 GN=HEBP2 PE=1 SV=1	0	1.021	1.002	1.022	0.974	0.97	0.971	0.844	1.034	1.094	1.016	1.018	1.243	0.03	0	0.03	-0.04	-0.04	-0.04	-0.24	0.05	0.13	0.02	0.03	0.31	0.808983	0.811584	0.87741	0.656252	0.292925	0.654566	0.0013357	0.757315	0.166432	0.914613	0.992945	0.214528	0.945957	0.958946	0.982724	0.916484	0.691053	0.919357	0.0118238	0.936549	0.541674	0.981699	0.999213
Q96HY7	Probable 2-oxoglutarate dehydrogenase E1 component DHKTD1, mitochondrial OS=Homo sapiens OX=9606 GN=DHTKD1 PE=1 SV=2	0	1.206	0.994	1.007	0.895	0.903	0.994	0.834	1.229	1.286	1.121	1.01	0.896	0.27	-0.01	0.01	-0.16	-0.15	-0.01	-0.26	0.3	0.36	0.17	0.01	-0.16	0.0300322	0.892555	0.996158	0.487883	0.486687	0.907756	0.249616	0.0739655	0.11808	0.51892	0.84613	0.676178	0.166402	0.97206	0.999898	0.844989	0.848389	0.977281	0.642089	0.294046	0.452853	0.846637	0.988118
P61106	Ras-related protein Rab-14 OS=Homo sapiens OX=9606 GN=RAB14 PE=1 SV=4	0	0.966	0.894	0.997	1.026	1.025	1.175	1.094	1.113	0.871	0.978	0.886	1.144	-0.05	-0.16	0	0.04	0.04	0.23	0.13	0.15	-0.2	-0.03	-0.18	0.19	0.385645	0.239052	0.686857	0.634255	0.583059	0.141048	0.25944	0.139516	0.128003	0.893761	0.181901	0.607508	0.738486	0.578312	0.933886	0.907539	0.891625	0.524521	0.6536	0.438905	0.471771	0.977829	0.548198
Q9ULC4	Malignant T-cell-amplified sequence 1 OS=Homo sapiens OX=9606 GN=MCTS1 PE=1 SV=1	0	0.997	0.714	1.003	0.892	0.971	1.027	0.865	0.99	0.863	0.727	0.837	0.881	0	-0.49	0	-0.17	-0.04	0.04	-0.21	-0.01	-0.21	-0.46	-0.26	-0.18	0.83547	6.67626e-05	0.87236	0.104242	0.593042	0.82506	0.0638963	0.877077	0.31945	0.0732839	0.248418	0.46624	0.955739	0.00081887	0.981039	0.392503	0.893017	0.959779	0.285715	0.973632	0.726142	0.302617	0.632161
Q15907	Ras-related protein Rab-11B OS=Homo sapiens OX=9606 GN=RAB11B PE=1 SV=4	0	1.004	0.902	0.972	0.857	0.962	0.923	0.961	0.906	0.918	0.907	0.891	0.899	0.01	-0.15	-0.04	-0.22	-0.06	-0.12	-0.06	-0.14	-0.12	-0.14	-0.17	-0.15	0.917243	0.280847	0.25121	0.00417898	0.200624	0.321223	0.369183	0.0212137	0.218979	0.234008	0.121312	0.242969	0.976323	0.632229	0.644861	0.0351217	0.576604	0.751256	0.748079	0.117944	0.622819	0.612784	0.433843
Q86UE4	Protein LYRIC OS=Homo sapiens OX=9606 GN=MTDH PE=1 SV=2	0	1.05	0.936	1.03	0.959	0.959	0.885	1.004	0.825	0.981	0.985	1.025	0.983	0.07	-0.1	0.04	-0.06	-0.06	-0.18	0.01	-0.28	-0.03	-0.02	0.04	-0.02	0.62766	0.539514	0.697695	0.763002	0.588444	0.589853	0.963493	0.025286	0.957504	0.966388	0.896338	0.663367	0.880416	0.854028	0.937837	0.951042	0.892285	0.902212	0.988574	0.133295	0.999084	0.992025	0.991757
Q04323	UBX domain-containing protein 1 OS=Homo sapiens OX=9606 GN=UBXN1 PE=1 SV=2	0	1.049	1.009	1.102	0.963	1.022	0.937	1.069	0.975	0.962	0.998	1.133	1.025	0.07	0.01	0.14	-0.05	0.03	-0.09	0.1	-0.04	-0.06	0	0.18	0.04	0.528739	0.74931	0.145768	0.67596	0.660106	0.552203	0.448806	0.679199	0.696439	0.970101	0.23436	0.856791	0.837382	0.947077	0.482509	0.92031	0.924218	0.890819	0.804396	0.913562	0.938306	0.992242	0.616843
A0A1B0GTJ7	Adenylosuccinate lyase OS=Homo sapiens OX=9606 GN=ADSL PE=1 SV=1	0	1.052	1.007	1.016	1.052	1.006	1.135	1.028	0.964	0.882	0.899	0.801	0.916	0.07	0.01	0.02	0.07	0.01	0.18	0.04	-0.05	-0.18	-0.15	-0.32	-0.13	0.459735	0.760936	0.932363	0.473971	0.863823	0.260577	0.786793	0.399641	0.200439	0.36012	0.0255317	0.412293	0.793832	0.950879	0.991208	0.836133	0.984207	0.696704	0.954632	0.75408	0.596852	0.755081	0.148167
O75306	NADH dehydrogenase [ubiquinone] iron-sulfur protein 2, mitochondrial OS=Homo sapiens OX=9606 GN=NDUFS2 PE=1 SV=2	0	1.008	0.951	0.996	1.087	1.05	1.168	0.95	0.945	1.006	1.005	0.866	0.707	0.01	-0.07	-0.01	0.12	0.07	0.22	-0.07	-0.08	0.01	0.01	-0.21	-0.5	0.9827	0.684203	0.808897	0.283389	0.306556	0.158035	0.376902	0.332457	0.811205	0.877898	0.124847	0.0150826	0.996022	0.921504	0.961829	0.675416	0.708617	0.553779	0.754538	0.695911	0.964088	0.97564	0.443482
P54577	Tyrosine--tRNA ligase, cytoplasmic OS=Homo sapiens OX=9606 GN=YARS PE=1 SV=4	0	0.964	0.865	0.947	0.915	0.942	0.948	1.079	0.904	0.886	1.099	0.766	0.99	-0.05	-0.21	-0.08	-0.13	-0.09	-0.08	0.11	-0.15	-0.17	0.14	-0.39	-0.01	0.417145	0.111399	0.275931	0.282018	0.286429	0.644604	0.381367	0.190426	0.24057	0.32158	0.00861955	0.727368	0.766027	0.355552	0.670748	0.673861	0.684752	0.919357	0.758686	0.524421	0.644872	0.721191	0.0623554
A0A494C0R8	Clustered mitochondria protein homolog OS=Homo sapiens OX=9606 GN=CLUH PE=1 SV=1	0	1.105	0.964	1.01	0.875	0.897	1.114	0.931	1.017	0.901	1.008	0.836	1.155	0.14	-0.05	0.01	-0.19	-0.16	0.16	-0.1	0.02	-0.15	0.01	-0.26	0.21	0.157679	0.811432	0.891976	0.13499	0.0437737	0.336516	0.252205	0.931985	0.220311	0.884868	0.0590955	0.559159	0.469751	0.958946	0.986631	0.454335	0.214579	0.763234	0.645527	0.985374	0.624583	0.976468	0.269699
Q9Y678	Coatomer subunit gamma-1 OS=Homo sapiens OX=9606 GN=COPG1 PE=1 SV=1	0	0.886	0.89	0.941	1.044	0.994	1.001	0.972	0.918	0.785	0.853	0.886	0.951	-0.17	-0.17	-0.09	0.06	-0.01	0	-0.04	-0.12	-0.35	-0.23	-0.17	-0.07	0.0637361	0.217367	0.526301	0.652171	0.903205	0.8688	0.917426	0.590305	0.220577	0.544946	0.650317	0.834458	0.281546	0.54675	0.862163	0.914963	0.990924	0.966635	0.977917	0.874766	0.624631	0.864419	0.91777
A0A1B0GVH5	Alpha-ketoglutarate-dependent dioxygenase FTO OS=Homo sapiens OX=9606 GN=FTO PE=1 SV=1	0	0.978	0.94	1.078	0.873	1.021	1.008	1.006	0.962	1.039	0.915	0.972	1.24	-0.03	-0.09	0.11	-0.2	0.03	0.01	0.01	-0.06	0.05	-0.13	-0.04	0.31	0.66824	0.576362	0.43231	0.20393	0.846149	0.844671	0.951857	0.645598	0.566593	0.599014	0.921939	0.426285	0.899006	0.872574	0.814212	0.571858	0.981032	0.962939	0.986687	0.902612	0.897665	0.89202	0.991972
P48449	Lanosterol synthase OS=Homo sapiens OX=9606 GN=LSS PE=1 SV=1	0	1.063	1.187	1.01	2.167	0.932	6.456	0.985	10.33	0.85	3.034	0.87	1.496	0.09	0.25	0.01	1.12	-0.1	2.69	-0.02	3.37	-0.23	1.6	-0.2	0.58	0.295808	0.0184425	0.98097	1e-17	0.165396	1e-17	0.724002	1e-17	0.188245	1e-17	0.400695	0.117393	0.663685	0.0956393	0.996852	2.65912e-16	0.521321	2.62811e-16	0.938226	2.21842e-16	0.577038	1.52925e-16	0.78859
Q9BVL2	Nucleoporin p58/p45 OS=Homo sapiens OX=9606 GN=NUP58 PE=1 SV=1	0	1.047	0.921	1.001	1.032	1.093	0.836	0.955	1.04	1.033	0.967	1.144	1.341	0.07	-0.12	0	0.05	0.13	-0.26	-0.07	0.06	0.05	-0.05	0.19	0.42	0.570659	0.413122	0.965734	0.733737	0.106497	0.154808	0.415838	0.657199	0.635213	0.690065	0.163878	0.0848226	0.859492	0.752555	0.995933	0.941391	0.397791	0.548616	0.782627	0.906144	0.924408	0.930482	0.517191
Q9Y2S7	Polymerase delta-interacting protein 2 OS=Homo sapiens OX=9606 GN=POLDIP2 PE=1 SV=1	0	1.077	1.029	1.048	0.942	1.004	0.999	0.977	0.961	1.021	1.051	0.945	1.036	0.11	0.04	0.07	-0.09	0.01	0	-0.03	-0.06	0.03	0.07	-0.08	0.05	0.194495	0.569884	0.430878	0.280128	0.962702	0.894359	0.549418	0.235505	0.742903	0.593402	0.348011	0.8299	0.527315	0.870612	0.814035	0.672812	0.994105	0.974422	0.870353	0.588713	0.953222	0.890225	0.74745
A0A096LNZ9	Ubiquitin-like protein ISG15 (Fragment) OS=Homo sapiens OX=9606 GN=ISG15 PE=1 SV=6	0	1.074	1.046	1.037	0.965	0.958	0.909	0.902	0.961	0.997	0.913	0.829	0.836	0.1	0.07	0.05	-0.05	-0.06	-0.14	-0.15	-0.06	0	-0.13	-0.27	-0.26	0.211331	0.435957	0.65278	0.582207	0.263261	0.326667	0.210095	0.593513	0.896404	0.748044	0.179058	0.452873	0.551273	0.769955	0.924912	0.889414	0.660863	0.756188	0.586288	0.876615	0.982827	0.95141	0.544831
P07741	Adenine phosphoribosyltransferase OS=Homo sapiens OX=9606 GN=APRT PE=1 SV=2	0	1.007	1.029	0.981	0.981	1.056	0.971	1.064	1.007	0.998	1.137	0.857	1.172	0.01	0.04	-0.03	-0.03	0.08	-0.04	0.09	0.01	0	0.19	-0.22	0.23	0.965925	0.571044	0.364096	0.762163	0.152772	0.655724	0.348742	0.798359	0.986073	0.124493	0.0291457	0.441246	0.991356	0.871462	0.763008	0.951042	0.499901	0.919357	0.734423	0.951289	0.999311	0.426542	0.16341
E7EPT4	NADH dehydrogenase [ubiquinone] flavoprotein 2, mitochondrial OS=Homo sapiens OX=9606 GN=NDUFV2 PE=1 SV=1	0	1.053	1.006	1.001	1.005	0.995	0.813	0.872	1.013	1.152	0.897	1.191	1.398	0.07	0.01	0	0.01	-0.01	-0.3	-0.2	0.02	0.2	-0.16	0.25	0.48	0.392526	0.776931	0.757924	0.900776	0.887754	0.0386992	0.0202433	0.956643	0.0487977	0.183091	0.0634881	0.0433188	0.744253	0.952911	0.954729	0.978223	0.98775	0.232427	0.120153	0.991697	0.261046	0.536806	0.282311
Q96C90	Protein phosphatase 1 regulatory subunit 14B OS=Homo sapiens OX=9606 GN=PPP1R14B PE=1 SV=3	0	1.027	1.051	0.985	1.088	1.07	0.636	0.903	1.111	1.273	0.787	1.235	1.592	0.04	0.07	-0.02	0.12	0.1	-0.65	-0.15	0.15	0.35	-0.35	0.3	0.67	0.779895	0.402115	0.633991	0.23398	0.159641	3.38114e-07	0.088366	0.138372	0.000759374	0.00353045	0.0198468	0.00128162	0.936329	0.746573	0.914788	0.617713	0.511424	6.80165e-06	0.35576	0.436424	0.00907893	0.0261921	0.122279
E9PDE8	Heat shock 70 kDa protein 4L OS=Homo sapiens OX=9606 GN=HSPA4L PE=1 SV=1	0	0.924	0.971	0.935	1.058	1.064	1.206	0.92	1.304	1.106	1.992	1.117	0.421	-0.11	-0.04	-0.1	0.08	0.09	0.27	-0.12	0.38	0.14	0.99	0.16	-1.25	0.273894	0.878565	0.610297	0.66054	0.581779	0.346348	0.687293	0.198145	0.513503	0.0053631	0.524847	0.0109456	0.639177	0.968102	0.904076	0.916484	0.891501	0.768397	0.928687	0.534509	0.868595	0.0382631	0.863548
H9KV28	Protein diaphanous homolog 1 OS=Homo sapiens OX=9606 GN=DIAPH1 PE=1 SV=2	0	0.864	1.003	0.818	0.932	0.997	0.957	1.135	1.079	0.702	0.914	0.955	1.271	-0.21	0	-0.29	-0.1	0	-0.06	0.18	0.11	-0.51	-0.13	-0.07	0.35	0.00962576	0.802457	0.000759286	0.504393	0.999719	0.915616	0.331816	0.614272	0.0372528	0.803997	0.902461	0.393275	0.0708404	0.956334	0.00868217	0.850355	0.999831	0.979876	0.723701	0.889258	0.214935	0.964831	0.991972
Q562R1	Beta-actin-like protein 2 OS=Homo sapiens OX=9606 GN=ACTBL2 PE=1 SV=2	0	0.992	1.137	0.942	1.035	1.175	0.83	1.079	1.156	0.503	0.793	1.031	0.926	-0.01	0.18	-0.09	0.05	0.23	-0.27	0.11	0.21	-0.99	-0.34	0.04	-0.11	0.728229	0.0703316	0.0480763	0.477047	6.0671e-06	0.0295992	0.23849	0.00645924	1e-17	0.00363316	0.867267	0.340536	0.920259	0.26504	0.236773	0.838199	9.24265e-05	0.191388	0.627344	0.0448623	2.11737e-16	0.0268453	0.988118
Q8IZ83	Aldehyde dehydrogenase family 16 member A1 OS=Homo sapiens OX=9606 GN=ALDH16A1 PE=1 SV=2	0	0.84	1.308	0.97	1.458	0.927	0.971	0.962	0.873	0.999	0.586	0.956	1.652	-0.25	0.39	-0.04	0.54	-0.11	-0.04	-0.06	-0.2	0	-0.77	-0.07	0.72	0.132042	0.000959539	0.755587	0.000647805	0.335336	0.92376	0.77589	0.241138	0.866506	0.0418276	0.998208	0.160896	0.430581	0.00838617	0.954729	0.00679311	0.734843	0.982496	0.950437	0.594239	0.978423	0.20108	0.999213
Q14165	Malectin OS=Homo sapiens OX=9606 GN=MLEC PE=1 SV=1	0	1.104	1.044	1.08	1.145	1.147	1.078	1.215	1.078	1.019	1.028	0.91	1.081	0.14	0.06	0.11	0.2	0.2	0.11	0.28	0.11	0.03	0.04	-0.14	0.11	0.07292	0.454815	0.110098	0.00909722	0.000126503	0.487791	0.000955653	0.221688	0.762512	0.797948	0.156613	0.903581	0.305994	0.784904	0.411896	0.0677964	0.00152069	0.86594	0.00874701	0.568713	0.958106	0.964732	0.502558
Q14696	LRP chaperone MESD OS=Homo sapiens OX=9606 GN=MESD PE=1 SV=2	0	1.105	0.967	1.046	0.907	1.02	1.131	1.022	0.964	1.041	1.056	0.993	0.948	0.14	-0.05	0.06	-0.14	0.03	0.18	0.03	-0.05	0.06	0.08	-0.01	-0.08	0.0700289	0.838906	0.448124	0.0739298	0.690866	0.219177	0.828131	0.228375	0.528938	0.551002	0.759516	0.353562	0.299268	0.961112	0.82173	0.316677	0.934423	0.639697	0.966915	0.579104	0.880389	0.86726	0.96632
E7EQL5	Cytoplasmic dynein 1 intermediate chain 2 (Fragment) OS=Homo sapiens OX=9606 GN=DYNC1I2 PE=1 SV=1	0	0.994	0.925	1.024	1.031	0.913	1.014	1.064	0.816	1.078	0.898	1.186	0.898	-0.01	-0.11	0.03	0.04	-0.13	0.02	0.09	-0.29	0.11	-0.15	0.25	-0.16	0.755934	0.450147	0.839844	0.532033	0.00502958	0.97654	0.350789	1.34434e-06	0.244744	0.146099	0.0508809	0.172219	0.929442	0.781048	0.972482	0.866316	0.039573	0.994709	0.737362	2.01615e-05	0.650305	0.474307	0.244061
Q9BV36	Melanophilin OS=Homo sapiens OX=9606 GN=MLPH PE=1 SV=1	0	1.134	1.058	1.067	0.958	1.018	0.943	0.974	1.04	0.971	0.983	1.011	1.047	0.18	0.08	0.09	-0.06	0.03	-0.08	-0.04	0.06	-0.04	-0.03	0.02	0.07	0.194467	0.360479	0.540417	0.615398	0.882038	0.738322	0.836005	0.78303	0.943309	0.996152	0.982104	0.983143	0.527315	0.707607	0.870681	0.902857	0.987671	0.936429	0.970574	0.946309	0.994566	0.99983	0.999213
P31350	Ribonucleoside-diphosphate reductase subunit M2 OS=Homo sapiens OX=9606 GN=RRM2 PE=1 SV=1	0	0.985	0.977	1.08	0.967	1.042	1.009	1.072	0.984	1.031	1.019	1.053	1.054	-0.02	-0.03	0.11	-0.05	0.06	0.01	0.1	-0.02	0.04	0.03	0.07	0.08	0.648433	0.942893	0.209471	0.694226	0.3785	0.942622	0.389164	0.659776	0.670922	0.836789	0.68634	0.98571	0.888646	0.986766	0.585567	0.925581	0.767994	0.987073	0.763902	0.906779	0.933089	0.966977	0.934169
P35606	Coatomer subunit beta' OS=Homo sapiens OX=9606 GN=COPB2 PE=1 SV=2	0	0.983	0.936	0.983	0.961	1.036	0.996	1.127	0.973	0.984	0.834	1.085	0.699	-0.03	-0.1	-0.02	-0.06	0.05	-0.01	0.17	-0.04	-0.02	-0.26	0.12	-0.52	0.721539	0.537198	0.795178	0.68542	0.583659	0.927319	0.292179	0.879572	0.9609	0.486552	0.557691	0.204337	0.9169	0.853146	0.96076	0.922027	0.891625	0.984152	0.692676	0.974085	0.999154	0.835326	0.87897
O43488	Aflatoxin B1 aldehyde reductase member 2 OS=Homo sapiens OX=9606 GN=AKR7A2 PE=1 SV=3	0	1.044	0.97	1.003	0.961	1.132	1.05	1.325	1.063	0.662	0.966	0.638	0.913	0.06	-0.04	0	-0.06	0.18	0.07	0.41	0.09	-0.59	-0.05	-0.65	-0.13	0.491953	0.870425	0.772861	0.527479	0.014186	0.674018	0.0581637	0.676326	0.0690939	0.998822	0.0363346	0.73607	0.817115	0.967188	0.956663	0.864417	0.0936142	0.919357	0.267918	0.91145	0.328167	0.99983	0.192064
P82909	28S ribosomal protein S36, mitochondrial OS=Homo sapiens OX=9606 GN=MRPS36 PE=1 SV=2	0	0.994	0.984	1.027	0.972	1.023	0.991	0.998	1.051	1.047	1.083	1.055	1.177	-0.01	-0.02	0.04	-0.04	0.03	-0.01	0	0.07	0.07	0.11	0.08	0.23	0.754114	0.99266	0.84177	0.665461	0.61838	0.844094	0.835653	0.503662	0.479214	0.360405	0.646789	0.422913	0.929442	0.998421	0.973328	0.917532	0.907392	0.962939	0.970469	0.83174	0.852337	0.755081	0.915887
O95881	Thioredoxin domain-containing protein 12 OS=Homo sapiens OX=9606 GN=TXNDC12 PE=1 SV=1	0	0.988	1.057	1.044	0.962	1.03	1.021	0.876	0.971	1.058	1.051	1.034	1.07	-0.02	0.08	0.06	-0.06	0.04	0.03	-0.19	-0.04	0.08	0.07	0.05	0.1	0.669076	0.3667	0.472907	0.501746	0.479526	0.915331	0.0113345	0.289133	0.386963	0.588487	0.836323	0.964915	0.899501	0.714599	0.83548	0.850355	0.845693	0.979876	0.0757393	0.644545	0.790556	0.887479	0.987544
O75489	NADH dehydrogenase [ubiquinone] iron-sulfur protein 3, mitochondrial OS=Homo sapiens OX=9606 GN=NDUFS3 PE=1 SV=1	0	1.052	1.017	1.011	1.005	0.977	1.047	1.072	0.95	0.965	0.969	1.057	1.03	0.07	0.02	0.02	0.01	-0.03	0.07	0.1	-0.07	-0.05	-0.05	0.08	0.04	0.440826	0.667435	0.92836	0.910252	0.670866	0.687916	0.388731	0.227455	0.675525	0.836072	0.623095	0.911988	0.783083	0.913813	0.990132	0.980324	0.925798	0.921952	0.763889	0.577165	0.934538	0.966977	0.903092
P78330	Phosphoserine phosphatase OS=Homo sapiens OX=9606 GN=PSPH PE=1 SV=2	0	1.074	1.077	1.041	0.987	0.983	1.195	1.11	1.026	0.998	1.016	1.032	0.888	0.1	0.11	0.06	-0.02	-0.03	0.26	0.15	0.04	0	0.02	0.05	-0.17	0.311757	0.254892	0.595262	0.893853	0.716413	0.0946264	0.152856	0.881879	0.97029	0.883603	0.807227	0.295219	0.676782	0.596521	0.893861	0.976781	0.945649	0.424423	0.50167	0.974445	0.999311	0.976441	0.980257
Q9H074	Polyadenylate-binding protein-interacting protein 1 OS=Homo sapiens OX=9606 GN=PAIP1 PE=1 SV=1	0	1.039	1.059	1.061	1.036	0.952	0.812	0.952	0.91	1.01	0.786	1.079	1.053	0.05	0.08	0.09	0.05	-0.07	-0.3	-0.07	-0.14	0.01	-0.35	0.11	0.07	0.613185	0.354402	0.359973	0.636293	0.373683	0.0698017	0.458481	0.268413	0.736381	0.14193	0.578671	0.977648	0.876096	0.701685	0.758222	0.907539	0.765269	0.346759	0.810103	0.624902	0.95199	0.467306	0.886021
Q9H910	Jupiter microtubule associated homolog 2 OS=Homo sapiens OX=9606 GN=JPT2 PE=1 SV=1	0	1.007	0.95	1.163	0.969	1.027	0.886	0.985	1.114	1.156	0.971	1.071	1.184	0.01	-0.07	0.22	-0.04	0.04	-0.18	-0.02	0.16	0.21	-0.04	0.1	0.24	0.959915	0.666664	0.00162052	0.629574	0.542618	0.163716	0.621864	0.062	0.0321333	0.644534	0.513277	0.394235	0.990055	0.913813	0.0168304	0.906632	0.874236	0.564909	0.901541	0.259756	0.195139	0.909822	0.858792
Q15417	Calponin-3 OS=Homo sapiens OX=9606 GN=CNN3 PE=1 SV=1	0	1.04	0.961	0.968	0.998	0.997	0.914	0.987	0.977	1.012	0.969	1.057	1.087	0.06	-0.06	-0.05	0	0	-0.13	-0.02	-0.03	0.02	-0.05	0.08	0.12	0.616072	0.781997	0.501394	0.98559	0.999319	0.383333	0.736796	0.523355	0.848482	0.699149	0.622523	0.889459	0.876403	0.952911	0.848702	0.996822	0.999831	0.796659	0.942068	0.84412	0.974928	0.934696	0.903092
Q9Y696	Chloride intracellular channel protein 4 OS=Homo sapiens OX=9606 GN=CLIC4 PE=1 SV=4	0	0.935	0.975	1.05	0.976	1.069	0.898	1.019	0.962	1.076	1.096	0.932	1.108	-0.1	-0.04	0.07	-0.04	0.1	-0.15	0.03	-0.06	0.11	0.13	-0.1	0.15	0.2482	0.921552	0.43004	0.77708	0.219793	0.405447	0.843279	0.62801	0.398361	0.412701	0.526581	0.797738	0.604379	0.977625	0.813119	0.951659	0.604986	0.814751	0.971636	0.896	0.797653	0.790416	0.863548
P09382	Galectin-1 OS=Homo sapiens OX=9606 GN=LGALS1 PE=1 SV=2	0	1.003	0.87	0.973	0.967	1.008	0.799	0.838	1.058	1.161	0.821	1.182	0.998	0	-0.2	-0.04	-0.05	0.01	-0.32	-0.25	0.08	0.21	-0.28	0.24	0	0.905116	0.126586	0.261154	0.609899	0.936894	0.021131	0.00100015	0.416123	0.0222926	0.00992721	0.0564692	0.571748	0.973839	0.386763	0.655382	0.899149	0.993851	0.152759	0.00911451	0.769741	0.154585	0.0642314	0.260935
Q86X29	Lipolysis-stimulated lipoprotein receptor OS=Homo sapiens OX=9606 GN=LSR PE=1 SV=4	0	1.062	1.045	1.102	1.078	0.978	1.055	1.105	1.102	1.059	1.087	1.044	0.997	0.09	0.06	0.14	0.11	-0.03	0.08	0.14	0.14	0.08	0.12	0.06	0	0.440306	0.445684	0.180057	0.430852	0.783502	0.627949	0.333157	0.316052	0.454597	0.363035	0.746049	0.748434	0.782668	0.77727	0.544367	0.804677	0.962966	0.915284	0.72527	0.677804	0.8369	0.756941	0.963476
H7C2N1	Prothymosin alpha (Fragment) OS=Homo sapiens OX=9606 GN=PTMA PE=1 SV=1	0	1.523	0.993	1.367	1.421	1.134	1.087	0.893	1.092	1.18	1.214	1.12	4.301	0.61	-0.01	0.45	0.51	0.18	0.12	-0.16	0.13	0.24	0.28	0.16	2.1	2.57016e-08	0.904509	1.53953e-07	3.71157e-07	0.00287995	0.45607	0.0282312	0.136092	0.0112626	0.0178824	0.221596	1e-17	5.69628e-07	0.975061	3.15309e-06	6.2478e-06	0.0247322	0.845736	0.157021	0.43437	0.0897046	0.104109	0.606489
O95218	Zinc finger Ran-binding domain-containing protein 2 OS=Homo sapiens OX=9606 GN=ZRANB2 PE=1 SV=2	0	1.126	0.958	1.052	1.024	0.981	1.051	1.059	1.083	0.997	1.093	1.113	1.039	0.17	-0.06	0.07	0.03	-0.03	0.07	0.08	0.11	0	0.13	0.15	0.06	0.0910395	0.743878	0.453748	0.773965	0.790755	0.661947	0.528041	0.308014	0.996183	0.276421	0.308953	0.815309	0.342198	0.945119	0.824324	0.951042	0.964952	0.919357	0.861512	0.669255	0.999661	0.66559	0.707473
Q16740	ATP-dependent Clp protease proteolytic subunit, mitochondrial OS=Homo sapiens OX=9606 GN=CLPP PE=1 SV=1	0	1.075	0.846	0.949	0.793	0.895	0.787	0.853	0.916	0.982	0.93	0.993	1.049	0.1	-0.24	-0.08	-0.34	-0.16	-0.35	-0.23	-0.13	-0.03	-0.11	-0.01	0.07	0.205853	0.0608599	0.178905	0.00103114	0.0632442	0.0341566	0.0550111	0.318598	0.923837	0.715325	0.808708	0.996601	0.54356	0.238445	0.542578	0.010369	0.277513	0.212079	0.256953	0.680331	0.988785	0.939597	0.980257
O75822	Eukaryotic translation initiation factor 3 subunit J OS=Homo sapiens OX=9606 GN=EIF3J PE=1 SV=2	0	1.14	0.958	1.046	1	1.081	1.065	0.993	0.978	1.003	1.057	1.061	1.199	0.19	-0.06	0.06	0	0.11	0.09	-0.01	-0.03	0	0.08	0.09	0.26	0.0212442	0.743662	0.574663	0.959843	0.0600875	0.590112	0.735127	0.397038	0.959631	0.542896	0.592921	0.341348	0.128433	0.945119	0.887621	0.993713	0.270167	0.902212	0.942068	0.750955	0.999154	0.863728	0.893937
Q6FI81	Anamorsin OS=Homo sapiens OX=9606 GN=CIAPIN1 PE=1 SV=2	0	1.018	0.941	1.049	1.031	1.06	0.971	1.008	0.961	1.061	0.929	1.088	1.019	0.03	-0.09	0.07	0.04	0.08	-0.04	0.01	-0.06	0.08	-0.11	0.12	0.03	0.865839	0.589107	0.464232	0.707899	0.270584	0.848526	0.968125	0.593187	0.383499	0.53596	0.416776	0.834726	0.96181	0.879185	0.828806	0.934652	0.670137	0.96297	0.989823	0.876481	0.787627	0.859573	0.801187
Q8NFQ8	Torsin-1A-interacting protein 2 OS=Homo sapiens OX=9606 GN=TOR1AIP2 PE=1 SV=1	0	0.974	0.966	1.006	0.864	1.016	0.948	1.028	1.009	0.986	0.945	1.015	0.974	-0.04	-0.05	0.01	-0.21	0.02	-0.08	0.04	0.01	-0.02	-0.08	0.02	-0.04	0.752659	0.850319	0.978908	0.165189	0.799193	0.761308	0.771895	0.973369	0.975107	0.731585	0.988376	0.657798	0.929442	0.96193	0.996081	0.506657	0.967297	0.942446	0.9498	0.995058	0.999311	0.944927	0.999213
Q96E11	Ribosome-recycling factor, mitochondrial OS=Homo sapiens OX=9606 GN=MRRF PE=1 SV=1	0	0.954	1.023	1.018	0.987	1.107	1.049	1.075	1.024	1.061	1.069	1.087	0.999	-0.07	0.03	0.03	-0.02	0.15	0.07	0.1	0.03	0.08	0.1	0.12	0	0.400377	0.621447	0.793231	0.883166	0.0392936	0.673137	0.404351	0.821486	0.381881	0.422019	0.422537	0.754024	0.749117	0.893637	0.960135	0.975721	0.198303	0.919357	0.779156	0.960372	0.787098	0.795618	0.807086
P61970	Nuclear transport factor 2 OS=Homo sapiens OX=9606 GN=NUTF2 PE=1 SV=1	0	0.952	0.91	0.977	0.998	0.954	0.808	0.894	0.934	1.024	0.763	1.124	0.731	-0.07	-0.14	-0.03	0	-0.07	-0.31	-0.16	-0.1	0.03	-0.39	0.17	-0.45	0.247621	0.337277	0.305991	0.974759	0.124609	0.0250665	0.0298257	0.0796332	0.705492	0.00112772	0.204826	0.0138884	0.604056	0.687284	0.706647	0.996119	0.435485	0.172027	0.163162	0.308803	0.94004	0.00950293	0.581546
P62314	Small nuclear ribonucleoprotein Sm D1 OS=Homo sapiens OX=9606 GN=SNRPD1 PE=1 SV=1	0	1.024	0.985	1.069	0.979	1.074	1.025	1.045	1.026	1.001	0.949	1.07	0.947	0.03	-0.02	0.1	-0.03	0.1	0.04	0.06	0.04	0	-0.08	0.1	-0.08	0.776079	0.984503	0.182505	0.725243	0.0562017	0.886808	0.539071	0.87876	0.976826	0.444977	0.519038	0.346814	0.935635	0.995706	0.548892	0.939665	0.259076	0.971842	0.866176	0.974035	0.999311	0.810036	0.860275
P61289	Proteasome activator complex subunit 3 OS=Homo sapiens OX=9606 GN=PSME3 PE=1 SV=1	0	0.961	0.98	1.018	1.012	1.018	1.063	1.022	1.036	1.023	1.018	1.019	1.084	-0.06	-0.03	0.03	0.02	0.03	0.09	0.03	0.05	0.03	0.03	0.03	0.12	0.328735	0.964929	0.988239	0.80301	0.726394	0.593817	0.88143	0.720102	0.71895	0.890546	0.991203	0.875573	0.6899	0.990728	0.9992	0.956071	0.94768	0.903679	0.975808	0.92813	0.9451	0.977146	0.999213
J3KR44	Ubiquitin thioesterase OS=Homo sapiens OX=9606 GN=OTUB1 PE=1 SV=2	0	0.946	0.88	0.877	0.755	0.941	0.923	0.946	1.133	0.907	0.937	0.916	1.107	-0.08	-0.18	-0.19	-0.4	-0.09	-0.12	-0.08	0.18	-0.14	-0.09	-0.13	0.15	0.19967	0.1669	0.000223206	3.14578e-06	0.0999394	0.423626	0.24219	0.062691	0.184519	0.427207	0.22552	0.745863	0.532838	0.466476	0.00294269	4.83804e-05	0.38062	0.825735	0.629004	0.261671	0.571855	0.796525	0.609558
P15289	Arylsulfatase A OS=Homo sapiens OX=9606 GN=ARSA PE=1 SV=3	0	1.018	0.86	1.05	0.955	1.034	1.024	0.967	1.001	0.969	1.013	1.026	1.064	0.03	-0.22	0.07	-0.07	0.05	0.03	-0.05	0	-0.05	0.02	0.04	0.09	0.86603	0.0945384	0.379175	0.41736	0.422592	0.896595	0.442219	0.730189	0.632952	0.890508	0.909683	0.994816	0.96182	0.321797	0.77254	0.793508	0.805929	0.974422	0.79994	0.930865	0.923298	0.977146	0.991972
O95433	Activator of 90 kDa heat shock protein ATPase homolog 1 OS=Homo sapiens OX=9606 GN=AHSA1 PE=1 SV=1	0	0.854	0.734	0.986	0.747	0.989	0.966	0.998	0.943	0.962	0.988	0.945	1.144	-0.23	-0.45	-0.02	-0.42	-0.02	-0.05	0	-0.09	-0.06	-0.02	-0.08	0.19	0.000824112	0.000274555	0.635253	0.000205916	0.876151	0.76112	0.893983	0.420863	0.731065	0.979155	0.493042	0.604485	0.00907152	0.00284759	0.91583	0.00239486	0.986329	0.942446	0.976314	0.774081	0.950036	0.99503	0.84555
Q08257	Quinone oxidoreductase OS=Homo sapiens OX=9606 GN=CRYZ PE=1 SV=1	0	0.983	0.985	1.072	1.037	0.989	1.136	1.058	0.983	0.873	1.171	0.818	0.653	-0.03	-0.02	0.1	0.05	-0.02	0.18	0.08	-0.03	-0.2	0.23	-0.29	-0.62	0.643935	0.979983	0.258869	0.56116	0.80077	0.234905	0.47027	0.622984	0.497896	0.426238	0.207432	0.00523816	0.886236	0.994093	0.652911	0.881965	0.967421	0.666498	0.819116	0.894495	0.860763	0.796206	0.586261
Q92542	Nicastrin OS=Homo sapiens OX=9606 GN=NCSTN PE=1 SV=2	0	1.026	1.027	0.936	0.993	1.013	1.165	1.142	1.061	1.062	1.109	1.109	1.305	0.04	0.04	-0.1	-0.01	0.02	0.22	0.19	0.09	0.09	0.15	0.15	0.38	0.754494	0.587148	0.284744	0.968036	0.764729	0.170094	0.071334	0.462661	0.397688	0.261847	0.32108	0.150844	0.929442	0.878744	0.681117	0.995045	0.957457	0.576037	0.311536	0.804042	0.796869	0.646957	0.718262
P16949	Stathmin OS=Homo sapiens OX=9606 GN=STMN1 PE=1 SV=3	0	1.102	1.031	1.067	0.967	1.029	0.999	0.93	1.082	1.07	1.123	1.024	1.253	0.14	0.04	0.09	-0.05	0.04	0	-0.1	0.11	0.1	0.17	0.03	0.33	0.0793119	0.551154	0.19516	0.557025	0.496648	0.889196	0.142933	0.195564	0.295968	0.169391	0.933759	0.191895	0.321001	0.861644	0.563195	0.880019	0.852409	0.972649	0.484131	0.531514	0.704485	0.514498	0.992752
Q01085	Nucleolysin TIAR OS=Homo sapiens OX=9606 GN=TIAL1 PE=1 SV=1	0	1.006	1.14	1.009	0.926	0.99	1.029	0.953	0.898	0.849	0.887	0.762	0.609	0.01	0.19	0.01	-0.11	-0.01	0.04	-0.07	-0.16	-0.24	-0.17	-0.39	-0.72	0.952274	0.0647659	0.865642	0.16429	0.641949	0.844026	0.298781	0.00822014	0.0130535	0.10502	0.000226809	9.92632e-06	0.986623	0.249602	0.979584	0.504547	0.916978	0.962939	0.697845	0.0544913	0.100856	0.384991	0.00258246
O94973	AP-2 complex subunit alpha-2 OS=Homo sapiens OX=9606 GN=AP2A2 PE=1 SV=2	0	0.909	0.998	0.944	1.049	1.051	1.152	1.577	0.992	0.643	1.004	0.84	1.315	-0.14	0	-0.08	0.07	0.07	0.2	0.66	-0.01	-0.64	0.01	-0.25	0.39	0.141727	0.84561	0.566976	0.670458	0.578556	0.457812	0.0390572	0.90014	0.0581831	0.857224	0.617132	0.447357	0.447404	0.961257	0.881676	0.918117	0.889141	0.84591	0.200659	0.978024	0.292432	0.973021	0.902307
O95777	U6 snRNA-associated Sm-like protein LSm8 OS=Homo sapiens OX=9606 GN=LSM8 PE=1 SV=3	0	1.173	0.915	1.06	1.081	1.039	1.119	0.795	1.09	1.044	1.129	1.057	1.275	0.23	-0.13	0.08	0.11	0.06	0.16	-0.33	0.12	0.06	0.18	0.08	0.35	0.00266198	0.371679	0.322274	0.158102	0.339358	0.268577	1.97605e-05	0.14699	0.505137	0.147647	0.62811	0.148463	0.0243758	0.721018	0.722848	0.498325	0.735785	0.706499	0.000246473	0.452521	0.86556	0.476952	0.905229
O43399	Tumor protein D54 OS=Homo sapiens OX=9606 GN=TPD52L2 PE=1 SV=2	0	1.053	1	1.004	1.085	1.025	0.99	1.015	1.019	1.116	0.985	1.105	1.282	0.07	0	0.01	0.12	0.04	-0.01	0.02	0.03	0.16	-0.02	0.14	0.36	0.4496	0.826089	0.797982	0.157022	0.589244	0.872426	0.978701	0.985442	0.121364	0.846635	0.326404	0.136378	0.787229	0.959405	0.961182	0.496009	0.892867	0.968268	0.991944	0.997667	0.459725	0.969312	0.724084
O60828	Polyglutamine-binding protein 1 OS=Homo sapiens OX=9606 GN=PQBP1 PE=1 SV=1	0	0.987	0.93	1	0.99	1.049	1.063	0.958	0.975	0.986	1.029	0.975	1.033	-0.02	-0.1	0	-0.02	0.07	0.09	-0.06	-0.04	-0.02	0.04	-0.04	0.05	0.799754	0.489293	0.966082	0.898545	0.308452	0.590454	0.41077	0.494242	0.87539	0.73189	0.629026	0.811998	0.942225	0.81494	0.995933	0.977922	0.710717	0.902212	0.780706	0.828147	0.980551	0.944927	0.906196
B7Z6Z4	Myosin light polypeptide 6 OS=Homo sapiens OX=9606 GN=MYL6 PE=1 SV=1	0	1.035	0.998	1.011	0.98	0.965	0.882	0.764	1.018	1.06	0.951	1.086	1.098	0.05	0	0.02	-0.03	-0.05	-0.18	-0.39	0.03	0.08	-0.07	0.12	0.14	0.617722	0.852437	0.910412	0.736437	0.229381	0.13259	6.41247e-07	0.986141	0.368645	0.465408	0.404513	0.80313	0.876403	0.96226	0.988447	0.941663	0.617375	0.506979	9.43359e-06	0.997667	0.776653	0.825021	0.791176
Q9H307	Pinin OS=Homo sapiens OX=9606 GN=PNN PE=1 SV=5	0	1.086	1.114	1.029	0.978	0.983	1.034	0.985	1.046	1.017	1.05	1.006	1.161	0.12	0.16	0.04	-0.03	-0.02	0.05	-0.02	0.06	0.02	0.07	0.01	0.21	0.153802	0.118977	0.754078	0.751759	0.763365	0.781139	0.71322	0.618283	0.791659	0.601268	0.924729	0.496061	0.465273	0.37173	0.954729	0.94696	0.956945	0.945474	0.934984	0.891229	0.962027	0.892916	0.991972
F6U1T9	Calcineurin subunit B type 1 OS=Homo sapiens OX=9606 GN=PPP3R1 PE=1 SV=1	0	1.093	1.001	1.013	0.922	0.984	0.946	0.956	1.088	1.004	0.918	1.174	1.09	0.13	0	0.02	-0.12	-0.02	-0.08	-0.06	0.12	0.01	-0.12	0.23	0.12	0.10965	0.817928	0.951723	0.137337	0.534169	0.462294	0.328765	0.156587	0.944456	0.235498	0.0674551	0.850512	0.384009	0.959405	0.994519	0.459681	0.870723	0.846731	0.720447	0.471359	0.99494	0.615128	0.295216
P43490	Nicotinamide phosphoribosyltransferase OS=Homo sapiens OX=9606 GN=NAMPT PE=1 SV=1	0	1.064	1.017	1.03	1.027	1.154	1.032	1.026	1.097	1.307	0.563	1.017	0.499	0.09	0.02	0.04	0.04	0.21	0.05	0.04	0.13	0.39	-0.83	0.02	-1	0.385436	0.672708	0.794614	0.753816	0.099629	0.736289	0.915438	0.470322	0.307498	0.00122273	0.770973	0.00549552	0.738486	0.915917	0.960667	0.948054	0.380196	0.935645	0.977917	0.809248	0.714641	0.0102018	0.967657
Q9NR28	Diablo homolog, mitochondrial OS=Homo sapiens OX=9606 GN=DIABLO PE=1 SV=1	0	0.969	0.98	1.043	0.995	1.01	0.797	0.847	0.824	0.904	0.628	0.993	0.815	-0.05	-0.03	0.06	-0.01	0.01	-0.33	-0.24	-0.28	-0.15	-0.67	-0.01	-0.3	0.41907	0.969762	0.489778	0.970244	0.893976	0.00889838	0.00164864	3.93773e-06	0.126428	1.94384e-09	0.753958	0.0408984	0.767848	0.992834	0.843364	0.995531	0.988932	0.077953	0.0141941	5.59827e-05	0.467727	2.66458e-08	0.966128
Q14011	Cold-inducible RNA-binding protein OS=Homo sapiens OX=9606 GN=CIRBP PE=1 SV=1	0	1.002	0.966	0.992	1.034	1.014	1.082	0.972	0.901	0.918	0.943	1.026	0.913	0	-0.05	-0.01	0.05	0.02	0.11	-0.04	-0.15	-0.12	-0.08	0.04	-0.13	0.886175	0.829073	0.599711	0.498256	0.834434	0.473073	0.471796	0.0200581	0.233947	0.476165	0.933061	0.272806	0.968605	0.960222	0.895364	0.850355	0.978531	0.855673	0.82019	0.112355	0.636597	0.832299	0.992184
Q8TEA8	D-aminoacyl-tRNA deacylase 1 OS=Homo sapiens OX=9606 GN=DTD1 PE=1 SV=2	0	1.006	1.335	1.105	1.07	0.905	1.149	1.058	1.064	1.012	1.121	1.04	0.966	0.01	0.42	0.14	0.1	-0.14	0.2	0.08	0.09	0.02	0.16	0.06	-0.05	0.996767	0.000137149	0.139828	0.472166	0.130307	0.235814	0.534939	0.424737	0.862471	0.177322	0.771077	0.58983	0.999684	0.00152367	0.469712	0.834974	0.447482	0.668247	0.864042	0.776998	0.978423	0.526735	0.967657
P26358	DNA (cytosine-5)-methyltransferase 1 OS=Homo sapiens OX=9606 GN=DNMT1 PE=1 SV=2	0	1.011	1.033	1.027	0.998	1.059	0.961	1.122	0.957	0.656	0.801	0.812	1.728	0.02	0.05	0.04	0	0.08	-0.06	0.17	-0.06	-0.61	-0.32	-0.3	0.79	0.930861	0.532856	0.811388	0.966053	0.421148	0.841591	0.288946	0.68224	0.01014	0.32127	0.359967	0.0472981	0.979541	0.851185	0.962479	0.994453	0.805772	0.962469	0.689443	0.914362	0.0826013	0.721191	0.758509
P08729	Keratin, type II cytoskeletal 7 OS=Homo sapiens OX=9606 GN=KRT7 PE=1 SV=5	0	1.077	0.964	1.013	0.901	0.973	1.006	0.918	0.968	0.948	0.985	0.991	1.013	0.11	-0.05	0.02	-0.15	-0.04	0.01	-0.12	-0.05	-0.08	-0.02	-0.01	0.02	0.249772	0.803457	0.984288	0.113174	0.533362	0.990715	0.114302	0.361379	0.447319	0.847462	0.753266	0.690649	0.606641	0.956334	0.998676	0.409259	0.870274	0.997889	0.418062	0.720003	0.834639	0.969789	0.965972
O00264	Membrane-associated progesterone receptor component 1 OS=Homo sapiens OX=9606 GN=PGRMC1 PE=1 SV=3	0	1.078	0.992	0.984	1.034	1.153	0.717	0.817	1.093	1.291	0.923	1.198	2.25	0.11	-0.01	-0.02	0.05	0.21	-0.48	-0.29	0.13	0.37	-0.12	0.26	1.17	0.241832	0.910367	0.597346	0.635312	0.00326555	0.00173826	0.00290733	0.23238	0.000710212	0.360474	0.0520901	1.11812e-07	0.596546	0.976134	0.895215	0.907539	0.0274268	0.0208482	0.0231951	0.585497	0.00850951	0.755081	0.247612
P04181	Ornithine aminotransferase, mitochondrial OS=Homo sapiens OX=9606 GN=OAT PE=1 SV=1	0	0.98	1.042	0.956	1.169	0.963	1.09	0.919	0.915	1.022	0.91	1.035	0.965	-0.03	0.06	-0.06	0.22	-0.05	0.12	-0.12	-0.13	0.03	-0.14	0.05	-0.05	0.565665	0.467329	0.309421	0.0384796	0.556644	0.461248	0.283037	0.31074	0.709423	0.593082	0.806291	0.617951	0.857321	0.795891	0.710155	0.203651	0.881601	0.846731	0.683011	0.672049	0.94271	0.889866	0.979705
O60568	Multifunctional procollagen lysine hydroxylase and glycosyltransferase LH3 OS=Homo sapiens OX=9606 GN=PLOD3 PE=1 SV=1	0	0.918	0.806	0.948	0.792	1.277	1.133	0.906	0.788	0.768	0.969	0.672	0.751	-0.12	-0.31	-0.08	-0.34	0.35	0.18	-0.14	-0.34	-0.38	-0.05	-0.57	-0.41	0.168069	0.0132053	0.619913	0.0444535	0.0601394	0.476217	0.608446	0.225937	0.2867	0.998122	0.0993102	0.195009	0.486465	0.0743176	0.908132	0.225994	0.270179	0.857281	0.898654	0.575135	0.694265	0.99983	0.381883
Q96AY3	Peptidyl-prolyl cis-trans isomerase FKBP10 OS=Homo sapiens OX=9606 GN=FKBP10 PE=1 SV=1	0	1.04	0.983	1.025	1.016	0.998	0.966	1.026	1.022	0.991	0.976	1.083	1.077	0.06	-0.02	0.04	0.02	0	-0.05	0.04	0.03	-0.01	-0.03	0.12	0.11	0.549822	0.996106	0.804319	0.73026	0.82605	0.612753	0.778759	0.945856	0.900463	0.692596	0.423872	0.923607	0.848807	0.998872	0.961182	0.941043	0.975526	0.91084	0.951003	0.9892	0.983364	0.931715	0.807891
Q9BUL8	Programmed cell death protein 10 OS=Homo sapiens OX=9606 GN=PDCD10 PE=1 SV=1	0	1.209	0.996	1.01	1.063	1.019	1.088	1.031	1.042	0.993	1.05	1.068	0.931	0.27	-0.01	0.01	0.09	0.03	0.12	0.04	0.06	-0.01	0.07	0.09	-0.1	0.000310245	0.871412	0.87102	0.227372	0.710697	0.425021	0.719061	0.625347	0.920718	0.60103	0.573196	0.281242	0.00394103	0.96734	0.980391	0.608932	0.942797	0.826845	0.937061	0.896	0.987165	0.892916	0.884722
A0A1W2PQV2	Glycine cleavage system H protein, mitochondrial (Fragment) OS=Homo sapiens OX=9606 GN=GCSH PE=1 SV=1	0	0.673	0.817	1.029	1.021	0.909	0.884	1.123	0.918	1.005	0.943	0.973	0.87	-0.57	-0.29	0.04	0.03	-0.14	-0.18	0.17	-0.12	0.01	-0.08	-0.04	-0.2	4.44089e-16	0.021164	0.776801	0.68755	0.0123441	0.211864	0.0690086	0.0581915	0.974574	0.466336	0.566485	0.160842	1.58268e-14	0.10641	0.95806	0.922027	0.084882	0.631604	0.303189	0.247878	0.999311	0.825812	0.881684
Q12907	Vesicular integral-membrane protein VIP36 OS=Homo sapiens OX=9606 GN=LMAN2 PE=1 SV=1	0	1.015	0.947	0.986	0.913	0.956	0.848	0.959	0.911	0.895	0.868	0.974	1.025	0.02	-0.08	-0.02	-0.13	-0.07	-0.24	-0.06	-0.13	-0.16	-0.2	-0.04	0.04	0.933223	0.639154	0.787368	0.359053	0.49992	0.148788	0.459469	0.138574	0.297659	0.134217	0.738555	0.889859	0.980432	0.899487	0.959456	0.749714	0.853933	0.537201	0.811043	0.436744	0.704885	0.452334	0.96032
P30050	60S ribosomal protein L12 OS=Homo sapiens OX=9606 GN=RPL12 PE=1 SV=1	0	1.021	0.917	1.044	1.12	0.995	1.001	1.023	1.05	0.945	1.026	1.005	1.165	0.03	-0.13	0.06	0.16	-0.01	0	0.03	0.07	-0.08	0.04	0.01	0.22	0.820376	0.383773	0.577499	0.0523504	0.868749	0.980134	0.844945	0.585983	0.490028	0.728515	0.993579	0.541591	0.950255	0.731942	0.887878	0.253049	0.985385	0.994798	0.971636	0.871926	0.856354	0.943784	0.999213
Q09161	Nuclear cap-binding protein subunit 1 OS=Homo sapiens OX=9606 GN=NCBP1 PE=1 SV=1	0	1.009	0.81	0.846	0.979	0.969	0.736	0.89	0.75	0.834	1.296	0.828	0.674	0.01	-0.3	-0.24	-0.03	-0.04	-0.44	-0.17	-0.41	-0.26	0.37	-0.27	-0.57	0.972926	0.0160697	0.0440903	0.873642	0.683702	0.101992	0.354749	0.0387	0.274413	0.103094	0.333469	0.0935588	0.991692	0.0867254	0.222358	0.972804	0.931341	0.443851	0.739732	0.180684	0.681275	0.379307	0.732011
Q9H7Z7	Prostaglandin E synthase 2 OS=Homo sapiens OX=9606 GN=PTGES2 PE=1 SV=1	0	0.983	1.15	1.018	1.179	1.045	1.073	0.901	0.895	1.817	1.405	1.093	0.534	-0.02	0.2	0.03	0.24	0.06	0.1	-0.15	-0.16	0.86	0.49	0.13	-0.9	0.705965	0.0504631	0.881781	0.125259	0.648389	0.560693	0.402211	0.334628	0.0024099	0.0574624	0.579979	0.0669535	0.91116	0.207049	0.984407	0.433101	0.919983	0.894807	0.77609	0.698627	0.025562	0.255544	0.88729
Q9NXG2	THUMP domain-containing protein 1 OS=Homo sapiens OX=9606 GN=THUMPD1 PE=1 SV=2	0	0.962	0.858	0.958	1.025	1.058	1.024	1.048	0.989	1.023	0.961	1.021	0.956	-0.06	-0.22	-0.06	0.04	0.08	0.03	0.07	-0.02	0.03	-0.06	0.03	-0.07	0.426818	0.0902716	0.374754	0.675356	0.235314	0.840205	0.615238	0.826972	0.646688	0.861104	0.92605	0.591294	0.77281	0.312539	0.769708	0.92031	0.627649	0.962469	0.899419	0.961144	0.925687	0.97353	0.991972
P46060	Ran GTPase-activating protein 1 OS=Homo sapiens OX=9606 GN=RANGAP1 PE=1 SV=1	0	0.976	0.98	0.9	1.053	0.963	1.011	1.025	1.057	1.014	1.044	0.958	1.006	-0.04	-0.03	-0.15	0.07	-0.05	0.02	0.04	0.08	0.02	0.06	-0.06	0.01	0.504116	0.973408	0.0103628	0.34725	0.373865	0.992486	0.832892	0.505216	0.801119	0.624993	0.52832	0.717824	0.823808	0.993774	0.0774128	0.74014	0.765505	0.998536	0.969461	0.8332	0.962196	0.901464	0.863548
O15042	U2 snRNP-associated SURP motif-containing protein OS=Homo sapiens OX=9606 GN=U2SURP PE=1 SV=2	0	0.979	1.053	0.93	0.858	0.972	0.972	1.187	0.981	0.942	0.745	0.95	1.102	-0.03	0.07	-0.1	-0.22	-0.04	-0.04	0.25	-0.03	-0.09	-0.43	-0.07	0.14	0.695461	0.391491	0.19254	0.0531028	0.688243	0.984847	0.127294	0.857748	0.83483	0.12421	0.991431	0.767782	0.907732	0.74043	0.56061	0.255934	0.934423	0.996083	0.450042	0.967015	0.969548	0.425928	0.999213
Q8IX12	Cell division cycle and apoptosis regulator protein 1 OS=Homo sapiens OX=9606 GN=CCAR1 PE=1 SV=2	0	0.941	1.032	1.035	0.903	0.924	1.079	1.044	1.077	0.855	1.038	1.005	1.015	-0.09	0.04	0.05	-0.15	-0.11	0.11	0.06	0.11	-0.23	0.05	0.01	0.02	0.5405	0.548159	0.730785	0.357311	0.291414	0.484909	0.660086	0.44793	0.199754	0.650609	0.963123	0.830738	0.844126	0.85934	0.949448	0.749714	0.689048	0.8642	0.921247	0.794438	0.596244	0.913748	0.995568
Q7Z417	Nuclear fragile X mental retardation-interacting protein 2 OS=Homo sapiens OX=9606 GN=NUFIP2 PE=1 SV=1	0	1.01	0.849	1.098	0.971	0.978	1.026	1.121	0.997	1.058	1.004	0.992	0.941	0.01	-0.24	0.13	-0.04	-0.03	0.04	0.17	-0.01	0.08	0.01	-0.01	-0.09	0.992588	0.0666956	0.12322	0.729364	0.772833	0.792377	0.177735	0.947702	0.459027	0.852823	0.863292	0.517667	0.999533	0.254828	0.434305	0.940964	0.960466	0.949853	0.539689	0.989684	0.841245	0.971504	0.988118
P51148	Ras-related protein Rab-5C OS=Homo sapiens OX=9606 GN=RAB5C PE=1 SV=2	0	1	0.92	1.002	0.926	0.993	1.024	1.048	0.967	0.889	1.027	0.878	1.102	0	-0.12	0	-0.11	-0.01	0.03	0.07	-0.05	-0.17	0.04	-0.19	0.14	0.857484	0.409594	0.763666	0.239168	0.93186	0.850019	0.615409	0.663453	0.247767	0.694528	0.156087	0.775038	0.961263	0.748999	0.955163	0.625575	0.993851	0.96297	0.899419	0.906803	0.655057	0.932606	0.502079
P53597	Succinate--CoA ligase [ADP/GDP-forming] subunit alpha, mitochondrial OS=Homo sapiens OX=9606 GN=SUCLG1 PE=1 SV=4	0	0.982	0.976	1.017	0.992	1.068	0.926	1.028	1.024	0.971	1.028	0.876	0.736	-0.03	-0.04	0.02	-0.01	0.09	-0.11	0.04	0.03	-0.04	0.04	-0.19	-0.44	0.588983	0.928708	0.976727	0.929019	0.132316	0.471034	0.783398	0.846794	0.949445	0.721496	0.178113	0.0616536	0.867323	0.981639	0.996081	0.987182	0.451942	0.854015	0.953582	0.964003	0.995685	0.940809	0.544151
P21291	Cysteine and glycine-rich protein 1 OS=Homo sapiens OX=9606 GN=CSRP1 PE=1 SV=3	0	1.084	1.005	1.028	1.377	1.009	1.311	1.194	1.01	1.092	1.326	1.027	1.22	0.12	0.01	0.04	0.46	0.01	0.39	0.26	0.01	0.13	0.41	0.04	0.29	0.150147	0.780638	0.762318	1.07713e-09	0.91952	0.00446529	0.00274389	0.846191	0.20867	0.000485139	0.886799	0.305927	0.45988	0.952911	0.955098	2.3356e-08	0.993851	0.0443264	0.022141	0.964003	0.608097	0.00430227	0.991757
H0YNJ9	Deoxyuridine 5'-triphosphate nucleotidohydrolase, mitochondrial OS=Homo sapiens OX=9606 GN=DUT PE=1 SV=1	0	1.249	0.974	1.054	0.975	1.156	0.75	0.855	0.899	1.058	1.025	1.167	1.101	0.32	-0.04	0.08	-0.04	0.21	-0.42	-0.23	-0.15	0.08	0.04	0.22	0.14	0.0443257	0.928938	0.598506	0.896599	0.0804014	0.0603359	0.175753	0.281265	0.381217	0.718736	0.174341	0.773889	0.220059	0.981702	0.895215	0.977632	0.327281	0.310276	0.539689	0.641204	0.786465	0.940809	0.537964
O75607	Nucleoplasmin-3 OS=Homo sapiens OX=9606 GN=NPM3 PE=1 SV=3	0	0.908	0.954	1.032	1.044	1.034	0.95	1.068	1.014	1.073	0.919	1.087	1.004	-0.14	-0.07	0.05	0.06	0.05	-0.07	0.09	0.02	0.1	-0.12	0.12	0.01	0.0858098	0.712852	0.708498	0.52563	0.463011	0.608235	0.410356	0.96903	0.314272	0.302057	0.434915	0.676397	0.332387	0.929394	0.941548	0.863046	0.837637	0.909152	0.780706	0.995058	0.721117	0.699138	0.81498
B3KS98	Eukaryotic translation initiation factor 3 subunit H OS=Homo sapiens OX=9606 GN=EIF3H PE=1 SV=1	0	0.991	0.993	0.979	0.943	1.019	0.976	0.938	0.822	0.885	0.776	0.821	0.753	-0.01	-0.01	-0.03	-0.08	0.03	-0.03	-0.09	-0.28	-0.18	-0.37	-0.28	-0.41	0.715666	0.901968	0.423117	0.331183	0.661283	0.773277	0.29833	0.000806878	0.176781	0.00836557	0.0508185	0.0547031	0.914339	0.974093	0.808312	0.724263	0.924218	0.943132	0.697845	0.00756439	0.560057	0.0561454	0.244061
Q9NZL9	Methionine adenosyltransferase 2 subunit beta OS=Homo sapiens OX=9606 GN=MAT2B PE=1 SV=1	0	1.127	0.976	1.013	1.02	1.013	1.001	0.988	1.022	0.985	1.035	0.822	0.939	0.17	-0.04	0.02	0.03	0.02	0	-0.02	0.03	-0.02	0.05	-0.28	-0.09	0.0422676	0.925102	0.969868	0.719173	0.750435	0.994079	0.823045	0.805067	0.91841	0.682342	0.218568	0.644867	0.213595	0.97953	0.995933	0.937564	0.953001	0.999248	0.965216	0.955054	0.986106	0.927175	0.602187
O14828	Secretory carrier-associated membrane protein 3 OS=Homo sapiens OX=9606 GN=SCAMP3 PE=1 SV=3	0	0.975	0.799	0.942	0.823	0.899	0.892	0.979	0.846	0.824	0.697	0.985	0.953	-0.04	-0.32	-0.09	-0.28	-0.15	-0.16	-0.03	-0.24	-0.28	-0.52	-0.02	-0.07	0.497377	0.00986554	0.172348	0.0125791	0.0354428	0.281435	0.637381	0.00255569	0.0128343	3.22098e-05	0.762651	0.543713	0.820885	0.0593371	0.531231	0.0880463	0.182487	0.720174	0.908829	0.0202485	0.0995172	0.000339408	0.966606
Q8NFC6	Biorientation of chromosomes in cell division protein 1-like 1 OS=Homo sapiens OX=9606 GN=BOD1L1 PE=1 SV=2	0	1.021	0.96	1.155	0.984	0.99	0.995	0.907	1.029	1.006	1.149	1.002	1.054	0.03	-0.06	0.21	-0.02	-0.01	-0.01	-0.14	0.04	0.01	0.2	0	0.08	0.830328	0.768771	0.110031	0.946975	0.915379	0.950415	0.328	0.760936	0.814294	0.135509	0.954837	0.993678	0.954074	0.952208	0.411823	0.991743	0.993851	0.988279	0.720447	0.938541	0.964088	0.45485	0.995219
A0MZ66	Shootin-1 OS=Homo sapiens OX=9606 GN=SHTN1 PE=1 SV=4	0	0.994	0.975	1.083	0.989	0.982	1.007	1.037	1.038	0.957	0.988	1.003	1.175	-0.01	-0.04	0.12	-0.02	-0.03	0.01	0.05	0.05	-0.06	-0.02	0	0.23	0.92843	0.91782	0.305183	0.908739	0.835127	0.904733	0.709558	0.647698	0.727683	0.986924	0.954188	0.516603	0.979195	0.976468	0.705781	0.979886	0.978801	0.976425	0.933425	0.902699	0.949034	0.997462	0.995219
Q96JJ7	Protein disulfide-isomerase TMX3 OS=Homo sapiens OX=9606 GN=TMX3 PE=1 SV=2	0	0.958	1.033	1.093	0.928	1.144	1.146	1.095	1.009	0.933	1.141	1.069	1.18	-0.06	0.05	0.13	-0.11	0.19	0.2	0.13	0.01	-0.1	0.19	0.1	0.24	0.413979	0.532773	0.136481	0.345047	0.00552585	0.218481	0.226014	0.91224	0.345381	0.116194	0.560107	0.470124	0.761059	0.851169	0.462913	0.738975	0.0428309	0.639372	0.611114	0.980011	0.754183	0.407867	0.87897
Q06124	Tyrosine-protein phosphatase non-receptor type 11 OS=Homo sapiens OX=9606 GN=PTPN11 PE=1 SV=2	0	1.04	0.93	1.018	0.869	1.042	1.097	0.931	1.801	1.311	1.098	1.228	1.182	0.06	-0.1	0.03	-0.2	0.06	0.13	-0.1	0.85	0.39	0.14	0.3	0.24	0.612658	0.493214	0.899871	0.260314	0.710794	0.430221	0.505989	1.32624e-05	0.20526	0.433795	0.10088	0.490389	0.876096	0.81947	0.986631	0.654278	0.942797	0.830305	0.844908	0.000173654	0.603114	0.801998	0.384983
P30740	Leukocyte elastase inhibitor OS=Homo sapiens OX=9606 GN=SERPINB1 PE=1 SV=1	0	0.948	0.975	0.833	0.751	0.965	1.325	0.979	1.283	0.848	1.232	0.784	1.186	-0.08	-0.04	-0.26	-0.41	-0.05	0.41	-0.03	0.36	-0.24	0.3	-0.35	0.25	0.213599	0.916259	0.0107514	0.00510071	0.616362	0.0285189	0.86274	0.0078696	0.174466	0.0768377	0.023525	0.471544	0.555126	0.976468	0.0795441	0.0417707	0.905879	0.186946	0.972807	0.052919	0.557356	0.313868	0.140327
P41091	Eukaryotic translation initiation factor 2 subunit 3 OS=Homo sapiens OX=9606 GN=EIF2S3 PE=1 SV=3	0	1.016	0.906	1.031	1.007	1.043	0.864	0.991	0.922	0.926	1.046	1.157	1.114	0.02	-0.14	0.04	0.01	0.06	-0.21	-0.01	-0.12	-0.11	0.06	0.21	0.16	0.912585	0.306961	0.720823	0.888654	0.386086	0.191327	0.984448	0.506442	0.804239	0.749608	0.397278	0.697933	0.974983	0.657514	0.946073	0.975996	0.7742	0.604842	0.993722	0.834731	0.963091	0.951745	0.78515
Q96A33	Coiled-coil domain-containing protein 47 OS=Homo sapiens OX=9606 GN=CCDC47 PE=1 SV=1	0	0.928	0.83	0.93	0.768	0.917	0.784	0.903	0.879	0.857	0.838	0.908	0.754	-0.11	-0.27	-0.11	-0.38	-0.12	-0.35	-0.15	-0.19	-0.22	-0.25	-0.14	-0.41	0.248683	0.0344769	0.316863	0.0131632	0.240978	0.0967138	0.363561	0.249589	0.24349	0.271621	0.396172	0.0871046	0.605045	0.155665	0.718755	0.0914671	0.634631	0.429062	0.744346	0.604964	0.649561	0.659456	0.78515
Q6L8Q7	2',5'-phosphodiesterase 12 OS=Homo sapiens OX=9606 GN=PDE12 PE=1 SV=2	0	1.069	0.956	1	0.988	1.009	0.896	1.112	1.114	0.787	1.007	1.155	1.269	0.1	-0.07	0	-0.02	0.01	-0.16	0.15	0.16	-0.35	0.01	0.21	0.34	0.356592	0.724235	0.991285	0.946883	0.893161	0.504714	0.556418	0.641484	0.328221	0.871675	0.396566	0.4264	0.716112	0.934429	0.999898	0.991743	0.988797	0.871612	0.8758	0.90136	0.736932	0.975144	0.78515
B0QZ18	Copine-1 OS=Homo sapiens OX=9606 GN=CPNE1 PE=1 SV=1	0	0.982	0.942	0.967	0.968	1.223	0.798	0.968	1.087	1.042	0.956	1.027	1.538	-0.03	-0.09	-0.05	-0.05	0.29	-0.32	-0.05	0.12	0.06	-0.07	0.04	0.62	0.736555	0.59634	0.626245	0.794452	0.00204851	0.1022	0.697685	0.315792	0.568688	0.864583	0.85472	0.0649784	0.924214	0.881656	0.91089	0.953603	0.0185662	0.443866	0.931529	0.677743	0.900213	0.973962	0.988118
P47985	Cytochrome b-c1 complex subunit Rieske, mitochondrial OS=Homo sapiens OX=9606 GN=UQCRFS1 PE=1 SV=2	0	1.194	1.038	1.018	0.939	0.976	0.978	1.028	1.035	0.984	1.044	1.001	1.092	0.26	0.05	0.03	-0.09	-0.03	-0.03	0.04	0.05	-0.02	0.06	0	0.13	0.0007671	0.493937	0.964989	0.288604	0.38872	0.7081	0.756275	0.732182	0.792572	0.623642	0.831524	0.839499	0.00847627	0.819783	0.995933	0.680933	0.776824	0.925245	0.946539	0.931841	0.962027	0.900051	0.987323
A0A286YFF7	Palmitoyl-protein thioesterase 1 OS=Homo sapiens OX=9606 GN=PPT1 PE=1 SV=1	0	1.102	0.972	0.982	1.152	1.245	0.806	0.985	0.885	0.929	0.851	1.041	1.063	0.14	-0.04	-0.03	0.2	0.32	-0.31	-0.02	-0.18	-0.11	-0.23	0.06	0.09	0.159867	0.887345	0.771821	0.167048	0.00109531	0.121975	0.942047	0.218609	0.681703	0.338864	0.764804	0.915567	0.473695	0.969676	0.956663	0.51059	0.0106158	0.48303	0.985984	0.564174	0.934538	0.735374	0.967465
Q9UMX0	Ubiquilin-1 OS=Homo sapiens OX=9606 GN=UBQLN1 PE=1 SV=2	0	0.772	0.894	0.772	1.05	1.01	0.949	0.838	1.058	1.038	0.968	1.105	1.417	-0.37	-0.16	-0.37	0.07	0.01	-0.08	-0.25	0.08	0.05	-0.05	0.14	0.5	0.0414134	0.356725	0.0194795	0.653963	0.940606	0.844936	0.0983705	0.666987	0.574975	0.918313	0.405875	0.0678858	0.210661	0.704278	0.121802	0.915516	0.993851	0.962939	0.38138	0.907378	0.900661	0.982893	0.792039
O15511	Actin-related protein 2/3 complex subunit 5 OS=Homo sapiens OX=9606 GN=ARPC5 PE=1 SV=3	0	1.042	0.998	0.991	1.037	0.989	0.839	0.822	0.984	1.109	0.916	1.109	1.228	0.06	0	-0.01	0.05	-0.02	-0.25	-0.28	-0.02	0.15	-0.13	0.15	0.3	0.516961	0.848329	0.588669	0.512343	0.690069	0.0591048	0.000297529	0.497428	0.126835	0.280679	0.271581	0.302451	0.832731	0.96193	0.892314	0.854725	0.934423	0.306292	0.0030937	0.828785	0.469078	0.669387	0.661556
Q9BRA2	Thioredoxin domain-containing protein 17 OS=Homo sapiens OX=9606 GN=TXNDC17 PE=1 SV=1	0	1.07	0.937	1.078	0.996	0.994	0.83	0.937	0.919	1.008	0.867	1.162	0.798	0.1	-0.09	0.11	-0.01	-0.01	-0.27	-0.09	-0.12	0.01	-0.21	0.22	-0.33	0.241158	0.546164	0.119408	0.987372	0.729317	0.0297752	0.180507	0.0251604	0.898738	0.0575253	0.0896859	0.0211636	0.595902	0.857868	0.428645	0.997071	0.947854	0.191982	0.544988	0.132833	0.982967	0.25564	0.356052
Q15056	Eukaryotic translation initiation factor 4H OS=Homo sapiens OX=9606 GN=EIF4H PE=1 SV=5	0	1.064	1.017	0.938	1.033	1.049	1.048	1.057	1.016	1.008	1.044	0.929	1.042	0.09	0.02	-0.09	0.05	0.07	0.07	0.08	0.02	0.01	0.06	-0.11	0.06	0.286482	0.667802	0.0372235	0.508953	0.217043	0.699785	0.41459	0.947366	0.894071	0.646385	0.245937	0.864304	0.654964	0.913975	0.196838	0.853742	0.601316	0.922289	0.782425	0.989684	0.982807	0.91108	0.630991
K7EIE8	Methyl-CpG binding domain protein 3, isoform CRA_b OS=Homo sapiens OX=9606 GN=MBD3 PE=1 SV=1	0	0.904	1.164	1.148	1.167	1.036	0.905	1.103	0.947	1.027	1.116	1.142	0.989	-0.15	0.22	0.2	0.22	0.05	-0.14	0.14	-0.08	0.04	0.16	0.19	-0.02	0.244007	0.0350441	0.195355	0.142884	0.729716	0.691446	0.472057	0.718317	0.654144	0.350328	0.31	0.752195	0.600118	0.157855	0.563266	0.472614	0.947854	0.921952	0.820209	0.926575	0.929405	0.746334	0.709012
Q04760	Lactoylglutathione lyase OS=Homo sapiens OX=9606 GN=GLO1 PE=1 SV=4	0	1.048	0.961	1.008	1.071	1.008	0.857	0.96	0.986	1.062	0.812	1.082	1.011	0.07	-0.06	0.01	0.1	0.01	-0.22	-0.06	-0.02	0.09	-0.3	0.11	0.02	0.447319	0.780169	0.841382	0.17538	0.944341	0.0684992	0.363999	0.470159	0.354956	0.00620704	0.433369	0.681826	0.787229	0.952911	0.972977	0.524659	0.993851	0.340998	0.744783	0.809092	0.762633	0.0436661	0.814035
O95782	AP-2 complex subunit alpha-1 OS=Homo sapiens OX=9606 GN=AP2A1 PE=1 SV=3	0	0.934	0.988	0.996	1.03	0.916	1.019	1.069	0.894	0.945	0.882	0.874	1.01	-0.1	-0.02	-0.01	0.04	-0.13	0.03	0.1	-0.16	-0.08	-0.18	-0.19	0.01	0.123334	0.953147	0.613766	0.548417	0.017213	0.917106	0.38983	0.0217778	0.452392	0.136806	0.0947186	0.754763	0.414716	0.988398	0.905401	0.87458	0.107053	0.980918	0.764236	0.120661	0.835992	0.458105	0.368184
P23921	Ribonucleoside-diphosphate reductase large subunit OS=Homo sapiens OX=9606 GN=RRM1 PE=1 SV=1	0	0.954	1.064	1.058	1.061	1.033	1.168	0.931	0.968	1.039	1.221	0.871	1.069	-0.07	0.09	0.08	0.09	0.05	0.22	-0.1	-0.05	0.05	0.29	-0.2	0.1	0.262212	0.325003	0.291046	0.239936	0.430604	0.114371	0.161308	0.311124	0.608592	0.0212095	0.091234	0.968766	0.6237	0.678548	0.688648	0.626409	0.812049	0.467309	0.51551	0.672428	0.917605	0.119426	0.360608
E7EUC7	UTP--glucose-1-phosphate uridylyltransferase OS=Homo sapiens OX=9606 GN=UGP2 PE=1 SV=1	0	0.971	1.011	0.937	1.001	0.942	1.019	0.57	0.63	1.068	1.326	0.865	0.982	-0.04	0.02	-0.09	0	-0.09	0.03	-0.81	-0.67	0.09	0.41	-0.21	-0.03	0.579584	0.724025	0.164927	0.990531	0.244152	0.894986	1.81188e-13	1.59029e-08	0.441952	0.0183154	0.243753	0.75754	0.865217	0.934429	0.518297	0.997898	0.638041	0.974422	3.31144e-12	2.83694e-07	0.833239	0.105831	0.629094
Q9NQG5	Regulation of nuclear pre-mRNA domain-containing protein 1B OS=Homo sapiens OX=9606 GN=RPRD1B PE=1 SV=1	0	1.001	0.997	0.976	0.906	0.996	0.889	0.95	0.807	0.884	0.918	0.807	0.927	0	0	-0.04	-0.14	-0.01	-0.17	-0.07	-0.31	-0.18	-0.12	-0.31	-0.11	0.863762	0.862526	0.29101	0.071032	0.772478	0.238263	0.404514	0.000914615	0.212419	0.477876	0.0191842	0.455065	0.961336	0.964796	0.688648	0.308146	0.960233	0.670193	0.779337	0.00836443	0.614226	0.833266	0.119128
P54289	Voltage-dependent calcium channel subunit alpha-2/delta-1 OS=Homo sapiens OX=9606 GN=CACNA2D1 PE=1 SV=3	0	1.031	1.167	0.987	1.035	0.977	1.1	1.108	1.154	1.089	1.037	1.03	1.09	0.04	0.22	-0.02	0.05	-0.03	0.14	0.15	0.21	0.12	0.05	0.04	0.12	0.724723	0.0321105	0.636233	0.555581	0.631095	0.396544	0.156249	0.0174253	0.222601	0.663603	0.872648	0.828703	0.918004	0.147261	0.91583	0.879181	0.912288	0.805352	0.506488	0.100887	0.626365	0.922208	0.988921
Q96M27	Protein PRRC1 OS=Homo sapiens OX=9606 GN=PRRC1 PE=1 SV=1	0	1.056	0.928	1.056	0.952	0.971	1.142	1.06	1.035	0.947	1.048	0.965	0.811	0.08	-0.11	0.08	-0.07	-0.04	0.19	0.08	0.05	-0.08	0.07	-0.05	-0.3	0.424932	0.473994	0.414279	0.439539	0.42776	0.212074	0.421213	0.743479	0.408128	0.613164	0.507245	0.0561585	0.771249	0.801849	0.800219	0.814034	0.811462	0.632064	0.786723	0.932505	0.808187	0.894099	0.853701
P84103	Serine/arginine-rich splicing factor 3 OS=Homo sapiens OX=9606 GN=SRSF3 PE=1 SV=1	0	1.006	0.965	1.063	1.009	0.956	0.993	0.982	0.971	0.967	0.931	0.972	1.002	0.01	-0.05	0.09	0.01	-0.07	-0.01	-0.03	-0.04	-0.05	-0.1	-0.04	0	0.952274	0.817415	0.230734	0.81735	0.138087	0.843524	0.609941	0.289906	0.610906	0.317664	0.559906	0.630602	0.986623	0.959405	0.617358	0.957251	0.465958	0.962939	0.898662	0.645176	0.917605	0.717981	0.87897
F5H365	Protein transport protein SEC23 OS=Homo sapiens OX=9606 GN=SEC23A PE=1 SV=1	0	0.955	0.945	1.006	0.911	1.021	1.019	0.539	0.88	0.974	0.767	0.912	0.647	-0.07	-0.08	0.01	-0.13	0.03	0.03	-0.89	-0.18	-0.04	-0.38	-0.13	-0.63	0.465541	0.620277	0.917112	0.563524	0.88635	0.871229	6.4449e-05	0.448612	0.987762	0.220671	0.824318	0.108404	0.797237	0.893392	0.988737	0.882262	0.98775	0.967533	0.000747807	0.794438	0.999311	0.594274	0.984464
H7BZJ3	Protein disulfide-isomerase A3 (Fragment) OS=Homo sapiens OX=9606 GN=PDIA3 PE=1 SV=1	0	0.984	0.872	0.924	1.136	0.982	0.779	0.998	1.071	0.509	0.653	1.061	0.935	-0.02	-0.2	-0.11	0.18	-0.03	-0.36	0	0.1	-0.97	-0.62	0.08	-0.1	0.607045	0.136015	0.0135965	0.0141224	0.496081	0.00422542	0.833399	0.287672	1e-17	3.66204e-08	0.596186	0.298092	0.875217	0.408718	0.0937935	0.0962413	0.852409	0.0422394	0.969461	0.644529	2.11737e-16	4.79725e-07	0.895373
K7ER90	Eukaryotic translation initiation factor 3 subunit G (Fragment) OS=Homo sapiens OX=9606 GN=EIF3G PE=1 SV=1	0	1.039	0.988	0.973	0.89	1.117	1.183	1.146	1.145	0.918	1.304	1.116	1.191	0.05	-0.02	-0.04	-0.17	0.16	0.24	0.2	0.19	-0.12	0.38	0.16	0.25	0.693035	0.946229	0.759599	0.288946	0.199108	0.186209	0.191228	0.160245	0.565547	0.0256628	0.393874	0.441083	0.907732	0.9878	0.954729	0.680933	0.574553	0.599793	0.561767	0.476567	0.897546	0.138262	0.782947
P26639	Threonine--tRNA ligase, cytoplasmic OS=Homo sapiens OX=9606 GN=TARS PE=1 SV=3	0	1.049	0.992	0.938	1.036	1.045	0.954	0.948	1.018	0.922	1.262	0.924	1.129	0.07	-0.01	-0.09	0.05	0.06	-0.07	-0.08	0.03	-0.12	0.34	-0.11	0.18	0.531112	0.907944	0.286281	0.691778	0.426488	0.697433	0.469985	0.858271	0.443469	0.0121926	0.375068	0.660239	0.8382	0.976074	0.683663	0.924244	0.809938	0.921952	0.818872	0.967131	0.833239	0.0758707	0.767076
P16083	Ribosyldihydronicotinamide dehydrogenase [quinone] OS=Homo sapiens OX=9606 GN=NQO2 PE=1 SV=5	0	1.038	1.153	0.97	0.957	0.975	0.968	1.37	1.086	1.256	1.088	1.394	1.345	0.05	0.21	-0.04	-0.06	-0.04	-0.05	0.45	0.12	0.33	0.12	0.48	0.43	0.631361	0.0464614	0.626628	0.691207	0.710801	0.781232	5.80385e-05	0.285368	0.0037723	0.347774	0.00225285	0.132919	0.882221	0.194922	0.91089	0.923588	0.942797	0.945474	0.000682526	0.643718	0.0373694	0.744718	0.0203785
O95336	6-phosphogluconolactonase OS=Homo sapiens OX=9606 GN=PGLS PE=1 SV=2	0	1.015	0.953	1.003	0.962	0.939	0.77	0.987	0.942	1.075	0.755	1.079	0.636	0.02	-0.07	0.01	-0.06	-0.09	-0.38	-0.02	-0.09	0.1	-0.41	0.11	-0.65	0.926565	0.698529	0.8791	0.609662	0.230389	0.0124754	0.764228	0.264257	0.307105	0.0225787	0.559866	0.0401838	0.978909	0.923298	0.983338	0.899033	0.618547	0.103038	0.948203	0.620851	0.714176	0.125336	0.87897
O43181	NADH dehydrogenase [ubiquinone] iron-sulfur protein 4, mitochondrial OS=Homo sapiens OX=9606 GN=NDUFS4 PE=1 SV=1	0	0.96	0.946	1.014	1.034	1.042	0.797	0.994	0.993	1.005	1.082	0.925	0.715	-0.06	-0.08	0.02	0.05	0.06	-0.33	-0.01	-0.01	0.01	0.11	-0.11	-0.48	0.641051	0.62825	0.890992	0.744868	0.496916	0.0730174	0.902589	0.887645	0.89738	0.34613	0.362191	0.0138052	0.884126	0.895888	0.986631	0.943541	0.852409	0.355761	0.977286	0.975478	0.982967	0.742852	0.760273
A0A2Q2TH77	Golgin subfamily A member 2 OS=Homo sapiens OX=9606 GN=GOLGA2 PE=1 SV=1	0	1.049	0.942	1.022	1.014	1.039	0.901	0.938	0.99	1.02	0.966	1.1	1.094	0.07	-0.09	0.03	0.02	0.06	-0.15	-0.09	-0.01	0.03	-0.05	0.14	0.13	0.443051	0.598765	0.875679	0.756369	0.340435	0.205914	0.187467	0.534189	0.70872	0.881081	0.391946	0.801923	0.784513	0.882752	0.982438	0.949399	0.736417	0.624309	0.554317	0.849213	0.942496	0.976228	0.780934
E7ET15	U2 snRNP-associated SURP motif-containing protein OS=Homo sapiens OX=9606 GN=U2SURP PE=1 SV=1	0	0.829	1.562	0.649	1.458	0.882	0.001							-0.27	0.64	-0.62	0.54	-0.18	-9.97							0.176174	1.99546e-05	0.000819148	0.018831	0.559084	1e-17							0.496771	0.000271092	0.00926576	0.120522	0.883016	2.62811e-16
Q99536	Synaptic vesicle membrane protein VAT-1 homolog OS=Homo sapiens OX=9606 GN=VAT1 PE=1 SV=2	0	1.074	0.974	0.959	0.928	1.021	0.951	0.898	0.863	0.692	0.712	0.878	0.908	0.1	-0.04	-0.06	-0.11	0.03	-0.07	-0.16	-0.21	-0.53	-0.49	-0.19	-0.14	0.29647	0.911752	0.356973	0.361674	0.627399	0.646113	0.162555	0.0361492	0.00194473	0.0172179	0.28774	0.402328	0.663685	0.976134	0.756634	0.750844	0.911652	0.919357	0.518902	0.171292	0.0210302	0.101532	0.682601
J3KN66	Torsin-1A-interacting protein 1 OS=Homo sapiens OX=9606 GN=TOR1AIP1 PE=1 SV=1	0	1.055	0.98	0.953	0.941	0.98	0.959	0.996	0.91	0.959	0.959	0.987	1.001	0.08	-0.03	-0.07	-0.09	-0.03	-0.06	-0.01	-0.14	-0.06	-0.06	-0.02	0	0.379273	0.966567	0.0927886	0.273206	0.444617	0.55676	0.809309	0.0141117	0.531007	0.53556	0.700498	0.621896	0.735922	0.990806	0.370289	0.663789	0.824296	0.893542	0.960015	0.0855485	0.881596	0.859573	0.943928
P09525	Annexin A4 OS=Homo sapiens OX=9606 GN=ANXA4 PE=1 SV=4	0	0.94	0.747	1.209	1.212	1.138	1.167	1.126	1.077	0.916	1.277	0.758	1.062	-0.09	-0.42	0.27	0.28	0.19	0.22	0.17	0.11	-0.13	0.35	-0.4	0.09	0.154872	0.000597966	0.0350114	0.0523475	0.256466	0.274285	0.300162	0.511097	0.644487	0.104931	0.0475309	0.888855	0.466571	0.00556321	0.188771	0.253049	0.652326	0.715085	0.700295	0.837965	0.925163	0.384819	0.233755
Q15599	Na(+)/H(+) exchange regulatory cofactor NHE-RF2 OS=Homo sapiens OX=9606 GN=SLC9A3R2 PE=1 SV=2	0	0.999	0.931	1.153	0.963	1.066	0.961	1.074	0.928	0.952	1.071	1.009	0.993	0	-0.1	0.21	-0.05	0.09	-0.06	0.1	-0.11	-0.07	0.1	0.01	-0.01	0.977727	0.499141	0.143859	0.751354	0.372289	0.840803	0.46256	0.382	0.762269	0.445607	0.967259	0.750795	0.993475	0.82388	0.477833	0.94696	0.764518	0.962469	0.813453	0.739128	0.958106	0.810737	0.997489
Q8TBC4	NEDD8-activating enzyme E1 catalytic subunit OS=Homo sapiens OX=9606 GN=UBA3 PE=1 SV=2	0	0.997	0.984	0.991	0.992	0.922	0.787	1.176	0.937	0.932	1.29	0.714	1.917	-0.01	-0.02	-0.01	-0.01	-0.12	-0.35	0.23	-0.09	-0.1	0.37	-0.49	0.94	0.903575	0.990267	0.848246	0.993197	0.320141	0.176757	0.148121	0.723366	0.933128	0.292516	0.312459	0.0669178	0.973839	0.997915	0.976771	0.99834	0.720787	0.588391	0.493143	0.929473	0.991334	0.68658	0.711394
Q969E4	Transcription elongation factor A protein-like 3 OS=Homo sapiens OX=9606 GN=TCEAL3 PE=1 SV=1	0	1.302	1.58	1.256	1.047	1.105	1.021	0.954	1.021	1.121	1.333	1.247	1.622	0.38	0.66	0.33	0.07	0.14	0.03	-0.07	0.03	0.17	0.42	0.32	0.7	0.00014663	3.25856e-09	0.000100814	0.465019	0.0328463	0.892988	0.406674	0.910516	0.139346	0.00152296	0.0237918	0.00698082	0.00198725	7.03727e-08	0.00142335	0.831201	0.172372	0.973936	0.779912	0.980011	0.493747	0.0122776	0.141344
Q5JPE7	Nodal modulator 2 OS=Homo sapiens OX=9606 GN=NOMO2 PE=1 SV=1	0	1.109	1.124	0.948	0.996	1.074	0.939	1.014	0.945	0.849	0.949	0.907	1.089	0.15	0.17	-0.08	-0.01	0.1	-0.09	0.02	-0.08	-0.24	-0.08	-0.14	0.12	0.329527	0.141143	0.665139	0.979719	0.481151	0.817758	0.855163	0.578023	0.265109	0.902453	0.528641	0.866633	0.6899	0.417586	0.930324	0.996119	0.84708	0.958063	0.971636	0.868431	0.671243	0.981179	0.863548
O15143	Actin-related protein 2/3 complex subunit 1B OS=Homo sapiens OX=9606 GN=ARPC1B PE=1 SV=3	0	0.941	0.94	1.014	1.066	1.03	0.999	1.073	0.987	0.994	0.793	0.915	1.013	-0.09	-0.09	0.02	0.09	0.04	0	0.1	-0.02	-0.01	-0.34	-0.13	0.02	0.29814	0.572485	0.921482	0.370169	0.5101	0.963848	0.418081	0.857944	0.838616	0.198324	0.542546	0.894095	0.663685	0.872574	0.989143	0.755687	0.860083	0.991613	0.784843	0.967015	0.970869	0.561236	0.872429
O75381	Peroxisomal membrane protein PEX14 OS=Homo sapiens OX=9606 GN=PEX14 PE=1 SV=1	0	0.91	1.063	0.99	0.982	0.932	0.972	0.969	0.915	1.031	1.136	1.06	1.073	-0.14	0.09	-0.01	-0.03	-0.1	-0.04	-0.05	-0.13	0.04	0.18	0.08	0.1	0.221601	0.331067	0.858918	0.834012	0.286189	0.872612	0.650435	0.244051	0.568941	0.145628	0.603534	0.922853	0.567922	0.68477	0.979567	0.960624	0.68432	0.96838	0.916246	0.597866	0.90034	0.473636	0.897211
Q9NVX2	Notchless protein homolog 1 OS=Homo sapiens OX=9606 GN=NLE1 PE=1 SV=4	0	1.171	1.054	0.981	0.96	1.039	0.953	1.099	0.941	0.934	0.922	1.093	0.972	0.23	0.08	-0.03	-0.06	0.06	-0.07	0.14	-0.09	-0.1	-0.12	0.13	-0.04	0.0429748	0.384343	0.796751	0.665687	0.536919	0.770677	0.37532	0.521073	0.677155	0.625416	0.476118	0.655418	0.215648	0.732211	0.961182	0.917532	0.871857	0.943132	0.753712	0.843272	0.934538	0.901659	0.84039
Q7Z3B4	Nucleoporin p54 OS=Homo sapiens OX=9606 GN=NUP54 PE=1 SV=2	0	1.088	0.945	0.906	0.958	1.17	1.022	0.923	1.009	0.959	1.091	0.864	1.006	0.12	-0.08	-0.14	-0.06	0.23	0.03	-0.12	0.01	-0.06	0.13	-0.21	0.01	0.239983	0.625373	0.161548	0.716438	0.0232181	0.8067	0.475257	0.972139	0.886977	0.428685	0.293078	0.798102	0.594225	0.895028	0.511857	0.937209	0.132661	0.955575	0.821338	0.995058	0.981196	0.798393	0.688464
P48739	Phosphatidylinositol transfer protein beta isoform OS=Homo sapiens OX=9606 GN=PITPNB PE=1 SV=2	0	1.054	0.949	0.94	0.877	0.836	0.948	0.97	1.117	0.894	0.939	0.755	1.103	0.08	-0.08	-0.09	-0.19	-0.26	-0.08	-0.04	0.16	-0.16	-0.09	-0.41	0.14	0.385868	0.656605	0.111863	0.0449542	0.00220171	0.688202	0.824494	0.33967	0.477745	0.83733	0.0549164	0.822932	0.738486	0.909336	0.416476	0.227318	0.0197826	0.921952	0.965711	0.701898	0.851021	0.966977	0.256738
Q13618	Cullin-3 OS=Homo sapiens OX=9606 GN=CUL3 PE=1 SV=2	0	0.964	0.992	0.898	0.748	0.952	0.394	1.295	0.729	0.778	1.189	0.659	1000	-0.05	-0.01	-0.15	-0.42	-0.07	-1.34	0.37	-0.46	-0.36	0.25	-0.6	9.97	0.514986	0.91392	0.10183	0.00558738	0.749984	1.75856e-05	0.0668138	0.023879	0.0630539	0.368934	0.0143255	1e-17	0.830889	0.976278	0.394909	0.0449567	0.953001	0.000298041	0.296185	0.129172	0.309961	0.757076	0.0945091
E9PRY8	Elongation factor 1-delta OS=Homo sapiens OX=9606 GN=EEF1D PE=1 SV=1	0	0.931	0.986	0.965	0.953	0.923	0.884	0.899	0.958	0.913	0.914	0.921	0.944	-0.1	-0.02	-0.05	-0.07	-0.12	-0.18	-0.15	-0.06	-0.13	-0.13	-0.12	-0.08	0.135232	0.969891	0.366063	0.530074	0.119518	0.251442	0.0971864	0.448115	0.373141	0.423065	0.35175	0.53434	0.435593	0.992834	0.766021	0.866316	0.424718	0.687944	0.378022	0.794438	0.778799	0.795618	0.752201
O14744	Protein arginine N-methyltransferase 5 OS=Homo sapiens OX=9606 GN=PRMT5 PE=1 SV=4	0	1.017	1.016	0.928	0.927	0.963	0.591	0.972	0.832	0.752	0.615	0.892	1.324	0.02	0.02	-0.11	-0.11	-0.05	-0.76	-0.04	-0.27	-0.41	-0.7	-0.16	0.4	0.856365	0.684209	0.311737	0.465977	0.636804	0.000213702	0.905755	0.242818	0.130175	0.0354214	0.686045	0.334609	0.961263	0.921504	0.712511	0.831201	0.915307	0.00306601	0.977449	0.596937	0.47533	0.178817	0.934099
P14678	Small nuclear ribonucleoprotein-associated proteins B and B' OS=Homo sapiens OX=9606 GN=SNRPB PE=1 SV=2	0	1.032	1.026	1.023	1.063	0.995	0.997	1.083	1.035	0.962	1.224	0.874	1.119	0.05	0.04	0.03	0.09	-0.01	0	0.12	0.05	-0.06	0.29	-0.19	0.16	0.657151	0.593717	0.858001	0.227569	0.748669	0.875688	0.210513	0.736723	0.564358	0.0135696	0.051986	0.69002	0.894787	0.881156	0.979542	0.608932	0.953001	0.96864	0.58673	0.932505	0.89727	0.0829589	0.247307
A8MXP9	Matrin-3 OS=Homo sapiens OX=9606 GN=MATR3 PE=1 SV=1	0	0.843	0.823	0.946	0.937	1.073	1.114	1.05	1.034	0.952	0.969	0.866	1.557	-0.25	-0.28	-0.08	-0.09	0.1	0.16	0.07	0.05	-0.07	-0.05	-0.21	0.64	0.00508488	0.0266997	0.697664	0.74861	0.690336	0.630572	0.854927	0.958113	0.96542	0.990393	0.658753	0.100093	0.042609	0.12795	0.937837	0.946054	0.934423	0.91536	0.971636	0.992486	0.999311	0.998688	0.922769
P05204	Non-histone chromosomal protein HMG-17 OS=Homo sapiens OX=9606 GN=HMGN2 PE=1 SV=3	0	0.92	1.394	0.941	0.714	0.975	0.791	0.931	1.024	1.013	1.036	0.652	1.051	-0.12	0.48	-0.09	-0.49	-0.04	-0.34	-0.1	0.03	0.02	0.05	-0.62	0.07	0.138227	1.32915e-05	0.147369	1.38653e-08	0.360544	0.00702376	0.147153	0.920885	0.838865	0.719661	1.38687e-08	0.920374	0.441041	0.00018592	0.48572	2.75725e-07	0.752496	0.0643995	0.491547	0.982166	0.970869	0.940809	2.30937e-07
P22102	Trifunctional purine biosynthetic protein adenosine-3 OS=Homo sapiens OX=9606 GN=GART PE=1 SV=1	0	0.896	0.92	1.024	1.103	1.024	1.136	1.316	0.692	0.52	0.973	0.856	1.103	-0.16	-0.12	0.03	0.14	0.03	0.18	0.4	-0.53	-0.94	-0.04	-0.22	0.14	0.0243322	0.407261	0.776498	0.409875	0.723582	0.498504	0.000798559	0.075485	8.03095e-10	0.884112	0.101617	0.761817	0.142984	0.747803	0.95806	0.785895	0.947285	0.869803	0.00741716	0.297767	1.54962e-08	0.976441	0.387263
Q01970	1-phosphatidylinositol 4,5-bisphosphate phosphodiesterase beta-3 OS=Homo sapiens OX=9606 GN=PLCB3 PE=1 SV=2	0	1.045	1.076	0.999	1.144	1.042	1.092	1.113	1.036	0.862	1.614	1.016	1.382	0.06	0.11	0	0.19	0.06	0.13	0.15	0.05	-0.21	0.69	0.02	0.47	0.619276	0.258571	0.958579	0.20858	0.719987	0.575381	0.391109	0.757786	0.629814	0.0454075	0.800624	0.368502	0.877008	0.601255	0.995814	0.580375	0.947285	0.900247	0.765372	0.937028	0.922713	0.214072	0.978275
P98175	RNA-binding protein 10 OS=Homo sapiens OX=9606 GN=RBM10 PE=1 SV=3	0	0.939	1.046	0.938	0.843	0.915	0.97	0.88	0.858	0.923	0.855	0.886	0.968	-0.09	0.06	-0.09	-0.25	-0.13	-0.04	-0.18	-0.22	-0.12	-0.23	-0.17	-0.05	0.311305	0.439087	0.363936	0.0925178	0.225282	0.875763	0.236887	0.135789	0.653634	0.382333	0.324258	0.659848	0.676782	0.772178	0.762927	0.365814	0.613024	0.96864	0.626877	0.434145	0.929395	0.7669	0.722129
P53618	Coatomer subunit beta OS=Homo sapiens OX=9606 GN=COPB1 PE=1 SV=3	0	0.971	0.944	0.964	0.978	0.915	1.044	1.037	0.91	0.791	1.036	1.041	1.213	-0.04	-0.08	-0.05	-0.03	-0.13	0.06	0.05	-0.14	-0.34	0.05	0.06	0.28	0.611628	0.617841	0.589475	0.888462	0.243303	0.686253	0.716272	0.356895	0.0645452	0.682239	0.73005	0.434463	0.876096	0.892676	0.893274	0.975996	0.638041	0.921775	0.935683	0.716929	0.315059	0.927175	0.956638
O75694	Nuclear pore complex protein Nup155 OS=Homo sapiens OX=9606 GN=NUP155 PE=1 SV=1	0	0.717	0.486	0.851	0.885	0.931	0.958	1.094	0.985	0.638	1.084	1.004	1.047	-0.48	-1.04	-0.23	-0.18	-0.1	-0.06	0.13	-0.02	-0.65	0.12	0.01	0.07	1.37846e-08	1e-17	0.0337389	0.233175	0.367254	0.885204	0.443791	0.920725	0.000829584	0.499772	0.983485	0.997784	3.1088e-07	3.45928e-16	0.183279	0.617713	0.759147	0.971204	0.800388	0.982166	0.0098441	0.835326	0.999213
Q9UGI8	Testin OS=Homo sapiens OX=9606 GN=TES PE=1 SV=1	0	1.045	0.89	0.993	1.049	1.022	0.974	1.056	0.985	1.011	0.931	1.005	1.103	0.06	-0.17	-0.01	0.07	0.03	-0.04	0.08	-0.02	0.02	-0.1	0.01	0.14	0.571908	0.212708	0.895889	0.654268	0.748014	0.912512	0.557637	0.797379	0.735444	0.676989	0.94744	0.762906	0.859991	0.539309	0.986631	0.915516	0.953001	0.978574	0.876619	0.951176	0.951796	0.926409	0.994073
P04080	Cystatin-B OS=Homo sapiens OX=9606 GN=CSTB PE=1 SV=2	0	1.022	1.066	1.056	0.976	1.05	0.938	0.943	1.069	1.098	0.958	1.045	1.139	0.03	0.09	0.08	-0.04	0.07	-0.09	-0.08	0.1	0.13	-0.06	0.06	0.19	0.793422	0.311606	0.31202	0.682829	0.206722	0.405976	0.220487	0.29829	0.151196	0.522726	0.730705	0.589219	0.940269	0.662306	0.712862	0.922027	0.585497	0.815418	0.603188	0.656916	0.510074	0.850427	0.956652
P28072	Proteasome subunit beta type-6 OS=Homo sapiens OX=9606 GN=PSMB6 PE=1 SV=4	0	0.982	1.061	0.856	1.077	0.929	1.084	1.058	1.181	0.916	1.057	0.903	1.486	-0.03	0.09	-0.22	0.11	-0.11	0.12	0.08	0.24	-0.13	0.08	-0.15	0.57	0.672373	0.342275	0.00138738	0.196986	0.0408599	0.465236	0.446124	0.00142002	0.181802	0.53925	0.129776	0.00756548	0.900469	0.691693	0.0146327	0.5603	0.203606	0.849581	0.802129	0.0124968	0.571197	0.861607	0.457329
Q6IAA8	Ragulator complex protein LAMTOR1 OS=Homo sapiens OX=9606 GN=LAMTOR1 PE=1 SV=2	0	1.017	1.069	1.064	1.037	1.068	0.976	1.073	1.035	1.102	1.139	1.096	1.086	0.02	0.1	0.09	0.05	0.09	-0.04	0.1	0.05	0.14	0.19	0.13	0.12	0.884599	0.294124	0.346393	0.596727	0.178689	0.807057	0.405803	0.688421	0.201329	0.171292	0.37976	0.856737	0.968007	0.645778	0.745971	0.893228	0.541551	0.95562	0.779822	0.915602	0.597897	0.517695	0.770959
O96019	Actin-like protein 6A OS=Homo sapiens OX=9606 GN=ACTL6A PE=1 SV=1	0	1.008	1.03	1.032	1.008	0.952	1.085	1.008	1.009	0.932	1.007	0.798	1.247	0.01	0.04	0.05	0.01	-0.07	0.12	0.01	0.01	-0.1	0.01	-0.33	0.32	0.993454	0.560663	0.628415	0.928438	0.442252	0.489528	0.898244	0.948068	0.741308	0.819883	0.133251	0.406302	0.999533	0.865414	0.91187	0.986985	0.82279	0.867685	0.976314	0.989684	0.953222	0.966977	0.459713
Q5TDH0	Protein DDI1 homolog 2 OS=Homo sapiens OX=9606 GN=DDI2 PE=1 SV=1	0	1.147	1.101	0.969	1.043	0.995	0.991	0.958	0.988	0.988	0.921	0.955	1.025	0.2	0.14	-0.05	0.06	-0.01	-0.01	-0.06	-0.02	-0.02	-0.12	-0.07	0.04	0.0423008	0.156658	0.538511	0.594151	0.966629	0.91975	0.457305	0.755755	0.977045	0.44308	0.588665	0.862831	0.213669	0.448809	0.870681	0.891346	0.994193	0.981737	0.809383	0.936549	0.999311	0.809212	0.891594
P35269	General transcription factor IIF subunit 1 OS=Homo sapiens OX=9606 GN=GTF2F1 PE=1 SV=2	0	1.125	1.1	1.03	1.085	1.039	1.059	1.021	0.965	1.034	0.977	1.039	0.944	0.17	0.14	0.04	0.12	0.06	0.08	0.03	-0.05	0.05	-0.03	0.06	-0.08	0.105586	0.16144	0.665712	0.390905	0.430293	0.623895	0.889363	0.567962	0.648938	0.821695	0.800505	0.48851	0.375884	0.458187	0.930788	0.770688	0.812049	0.91467	0.975808	0.863058	0.926398	0.966977	0.978248
[truncated: 2,367 more rows]
[truncated: 73 more columns]

## Sheet: Galeterone
Accession	Description		43C	47C	50C	53C	57C	60C	43-47C	47-50C	50-53C	53-57C	57-60C	trend	stabilized	destabilized	main	effective	uniform	cross	Abundance Ratio: (43 C, Galeterone) / (43 C, DMSO)	Abundance Ratio: (47 C, Galeterone) / (47 C, DMSO)	Abundance Ratio: (50 C, Galeterone) / (50 C, DMSO)	Abundance Ratio: (53 C, Galeterone) / (53 C, DMSO)	Abundance Ratio: (57 C, Galeterone) / (57 C, DMSO)	Abundance Ratio: (60 C, Galeterone) / (60 C, DMSO)	Abundance Ratio (log2): (43 C, Galeterone) / (43 C, DMSO)	Abundance Ratio (log2): (47 C, Galeterone) / (47 C, DMSO)	Abundance Ratio (log2): (50 C, Galeterone) / (50 C, DMSO)	Abundance Ratio (log2): (53 C, Galeterone) / (53 C, DMSO)	Abundance Ratio (log2): (57 C, Galeterone) / (57 C, DMSO)	Abundance Ratio (log2): (60 C, Galeterone) / (60 C, DMSO)	Abundance Ratio P-Value: (43 C, Galeterone) / (43 C, DMSO)	Abundance Ratio P-Value: (47 C, Galeterone) / (47 C, DMSO)	Abundance Ratio P-Value: (50 C, Galeterone) / (50 C, DMSO)	Abundance Ratio P-Value: (53 C, Galeterone) / (53 C, DMSO)	Abundance Ratio P-Value: (57 C, Galeterone) / (57 C, DMSO)	Abundance Ratio P-Value: (60 C, Galeterone) / (60 C, DMSO)	Abundance Ratio Adj. P-Value: (43 C, Galeterone) / (43 C, DMSO)	Abundance Ratio Adj. P-Value: (47 C, Galeterone) / (47 C, DMSO)	Abundance Ratio Adj. P-Value: (50 C, Galeterone) / (50 C, DMSO)	Abundance Ratio Adj. P-Value: (53 C, Galeterone) / (53 C, DMSO)	Abundance Ratio Adj. P-Value: (57 C, Galeterone) / (57 C, DMSO)	Abundance Ratio Adj. P-Value: (60 C, Galeterone) / (60 C, DMSO)	Abundances (Normalized): F3: Sample, 43 C, DMSO	Abundances (Normalized): F27: Sample, 43 C, DMSO	Abundances (Normalized): F51: Sample, 43 C, DMSO	Abundances (Normalized): F4: Sample, 43 C, Galeterone	Abundances (Normalized): F28: Sample, 43 C, Galeterone
[truncated: 3,284 more rows]
[truncated: 31 more columns]

[truncated: 2 more sheets: VNPP433, Sheet3]
