# Supplementary material for: Thermal proteome profiling and proteome analysis using high‐definition mass spectrometry demonstrate modulation of cholesterol biosynthesis by next‐generation galeterone analog VNPP433‐3β in castration‐resistant prostate cancer
Source: Mol Oncol. 2025 Feb 26;19(8):2292–309. doi: 10.1002/1878-0261.70009 (PMC12330945; doi:10.1002/1878-0261.70009)
Supplement: Supplementary file 1 — Table S1. Relative abundance of proteins by thermal proteome profiling. Table S2. Proteins in various biological pathways that are modulated by 433‐3β. Table S3. Differentially expressed proteins identified by mass spectrometry upon treatment with 433‐3β. [file MOL2-19-2292-s001.zip › TableS2.xlsx]

## Sheet: Sheet1
Biological processes of proteins decreased by VNPP433	PValue	Genes	Fold Enrichment	Bonferroni	Benjamini	FDR
G1/S transition of mitotic cell cycle	5.329e-06	F8VTV8, P04818, A6NMQ1, P06493, P24941, I3L3P0, P31350, P00374	11.655	0.00436556	0.00436556	0.00820756
regulation of transcription involved in G1/S transition of mitotic cell cycle	1.50585e-05	P04818, A6NMQ1, P06493, P31350, P00374	32.3047	0.012287	0.0061625	0.023191
DNA replication	8.03071e-05	P33316, Q09028, Q96S55, A6NMQ1, P06493, P24941, Q13111, P31350	7.66977	0.0638081	0.0217385	0.12362
DNA repair	0.00100306	Q96B01, Q5JXX2, Q9NPD8, A6NMQ1, P06493, H9KV45, P24941, Q13111	5.05878	0.561296	0.186153
G2/M transition of mitotic cell cycle	0.00224286	P62979, P63167, P23258, P06493, P24941, I3L3P0	6.50811	0.841731	0.308361
mitochondrial electron transport, NADH to ubiquinone	0.00425796	P28331, Q9NX14, P09622, O95182	12.1308	0.9699	0.442267
aging	0.00497106	P00395, P62993, P04818, P09622, A0A087WSZ7, P16220	5.4037	0.983284	0.442609
cell division	0.00901893	F8VTV8, Q16763, O95347, O60563, P06493, P24941, P52732, Q8TAP9	3.39661	0.999412	0.605354
circadian rhythm	0.0137755	F8VTV8, P04818, Q9NRV9, P16220	7.92543	0.999989	0.717864
protein K11-linked ubiquitination	0.0138814	Q16763, Q9NPD8, H9KV45	16.5113	0.99999	0.682618
TRIF-dependent toll-like receptor signaling pathway	0.0148848	P62979, O00206, H9KV45	15.9216	0.999996	0.673491
regulation of transcription from RNA polymerase II promoter in response to hypoxia	0.0148848	P62979, Q9GZT9, H9KV45	15.9216	0.999996	0.673491
positive regulation of apoptotic process	0.0152851	P62979, O75146, P31689, F8VTV8, P11388, O00571, P16220	3.46737	0.999997	0.621963
response to toxic substance	0.0192109	F8VTV8, P27169, P04818, P06493	6.99302	1	0.679395
DNA synthesis involved in DNA repair	0.0227331	Q96B01, Q96S55, A6NMQ1	12.7373	1	0.715954
DNA damage response, detection of DNA damage	0.023967	P62979, P82912, P31689	12.3835	1	0.711996
mitochondrial translation	0.023967	P82912, A6ND22, O95182	12.3835	1	0.711996
mitotic nuclear division	0.0252945	P06493, P24941, I3L3P0, Q96KB5, P52732, Q8TAP9	3.5952	1	0.709831
ATP synthesis coupled electron transport	0.0329112	P28331, O95182	59.4407	1	0.782677
protein K27-linked ubiquitination	0.0329112	Q16763, Q9NPD8	59.4407	1	0.782677
protein K29-linked ubiquitination	0.0329112	Q16763, Q9NPD8	59.4407	1	0.782677
deoxyribonucleoside monophosphate biosynthetic process	0.0329112	P04183, P04818	59.4407	1	0.782677
pyrimidine nucleoside biosynthetic process	0.0393634	P33316, P04818	49.5339	1	0.823652
nucleobase-containing compound metabolic process	0.0423133	P04183, P33316, P04818	9.09807	1	0.830479
interstrand cross-link repair	0.0423133	P62979, Q96B01, Q9NPD8	9.09807	1	0.830479
negative regulation of gene expression, epigenetic	0.0438886	P84243, Q09028, Q71DI3	8.91611	1	0.827028
paranodal junction assembly	0.045773	P21926, Q16880	42.4576	1	0.825964
regulation of signal transduction by p53 class mediator	0.0501532	P62979, Q09028, O15164, P24941	4.79361	1	0.840658
protein K6-linked ubiquitination	0.0521402	Q16763, Q9NPD8	37.1504	1	0.839877
chromatin assembly	0.0521402	Q09028, Q13111	37.1504	1	0.839877
protein import into nucleus	0.0572383	P61970, O15397, P52292	7.6863	1	0.855669
negative regulation of translation	0.0572383	Q9BWF3, Q14444, O00571	7.6863	1	0.855669
mRNA splicing, via spliceosome	0.0613721	J3KTA4, P07910, Q15366, M0QYM5, P62310	3.34689	1	0.864659
positive regulation of transcription from RNA polymerase II promoter	0.0627274	P62979, J3KTA4, C9J7Y4, Q9GZT9, P11388, Q5JXX2, O60563, O00571, O00206, Q8IZL8, H0YGT3, P16220	1.81776	1	0.860519
DNA damage response, signal transduction by p53 class mediator resulting in cell cycle arrest	0.0643768	P62979, P06493, P24941	7.19041	1	0.857885
tetrahydrofolate metabolic process	0.0647486	P04818, P00374	29.7204	1	0.849695
histone phosphorylation	0.0647486	P06493, P24941	29.7204	1	0.849695
mitochondrial respiratory chain complex I assembly	0.0662062	P28331, Q9NX14, O95182	7.07627	1	0.846585
chromosome segregation	0.0756063	P11388, O00571, P52732	6.55596	1	0.87533
regulation of osteoblast differentiation	0.0771907	J3KTA4, H0YGT3	24.767	1	0.872678
negative regulation of ubiquitin-protein ligase activity involved in mitotic cell cycle	0.0814382	P62979, P06493, P24941	6.27895	1	0.879168
MyD88-independent toll-like receptor signaling pathway	0.0833501	P62979, O00206	22.8618	1	0.877728
cellular response to estrogen stimulus	0.0833501	O15164, Q8IZL8	22.8618	1	0.877728
nucleotide biosynthetic process	0.0955469	P04183, P00374	19.8136	1	0.905171
response to copper ion	0.0955469	P00395, P06493	19.8136	1	0.905171
anaphase-promoting complex-dependent catabolic process	0.0976258	P62979, Q16763, P06493	5.64311	1	0.903934

## Sheet: Sheet2
	Biological processes of proteins decreased by VNPP433	Fold decrease	PValue
	G1/S transition of mitotic cell cycle	11.655	5.329e-06
	Transcription in G1/S transition of mitotic cell cycle	32.3047	1.50585e-05
	DNA replication	7.66977	8.03071e-05
	DNA repair	5.05878	0.00100306
	G2/M transition of mitotic cell cycle	6.50811	0.00224286
	Mitochondrial electron transport, NADH to ubiquinone	12.1308	0.00425796
	Aging	5.4037	0.00497106
	Cell division	3.39661	0.00901893
	Circadian rhythm	7.92543	0.0137755
	Protein K11-linked ubiquitination	16.5113	0.0138814
	TRIF-dependent toll-like receptor signaling pathway	15.9216	0.0148848
	Regulation of transcription from RNA polymerase II promoter in response to hypoxia	15.9216	0.0148848
