# Supplementary material for: Thermal proteome profiling and proteome analysis using high‐definition mass spectrometry demonstrate modulation of cholesterol biosynthesis by next‐generation galeterone analog VNPP433‐3β in castration‐resistant prostate cancer
Source: Mol Oncol. 2025 Feb 26;19(8):2292–309. doi: 10.1002/1878-0261.70009 (PMC12330945; doi:10.1002/1878-0261.70009)
Supplement: Supplementary file 1 — Table S1. Relative abundance of proteins by thermal proteome profiling. Table S2. Proteins in various biological pathways that are modulated by 433‐3β. Table S3. Differentially expressed proteins identified by mass spectrometry upon treatment with 433‐3β. [file MOL2-19-2292-s001.zip › TableS3.xlsx]

## Sheet: Index
Legends for Supplementary Tables
Table S1: All proteins identified from the proteomics data.
Table S2: Differentially expressed proteins identified by ANOVA (FDR < 0.05).
Table S3. Differentially expressed proteins identified by t-test (FDR < 0.05) in VNPP433 treated human prostate carcinoma epithelial cell line

## Sheet: Table S3-A
Table S1: All proteins identified from the proteomics data.
Accession	Description	Gene Name	Abundances (Normalized): F1: Sample, control	Abundances (Normalized): F2: Sample, control	Abundances (Normalized): F3: Sample, control	Abundances (Normalized): F7: Sample, galeterone	Abundances (Normalized): F8: Sample, galeterone	Abundances (Normalized): F9: Sample, galeterone	Abundances (Normalized): F4: Sample, VNPP433	Abundances (Normalized): F5: Sample, VNPP433	Abundances (Normalized): F6: Sample, VNPP433
P49327	Fatty acid synthase OS=Homo sapiens OX=9606 GN=FASN PE=1 SV=3	FASN	1.51793e+07	1.60845e+07	1.61612e+07	1.58732e+07	1.42989e+07	1.62787e+07	1.92973e+07	1.78282e+07	1.91885e+07
P35579	Myosin-9 OS=Homo sapiens OX=9606 GN=MYH9 PE=1 SV=4	MYH9	3.22435e+07	3.27432e+07	3.18667e+07	2.73713e+07	2.64491e+07	3.23655e+07	3.00954e+07	2.9698e+07	2.60285e+07
P78527	DNA-dependent protein kinase catalytic subunit OS=Homo sapiens OX=9606 GN=PRKDC PE=1 SV=3	PRKDC	2.32466e+07	2.16751e+07	2.19669e+07	2.09901e+07	2.03138e+07	2.23339e+07	2.12806e+07	2.14447e+07	2.14883e+07
P10809	60 kDa heat shock protein, mitochondrial OS=Homo sapiens OX=9606 GN=HSPD1 PE=1 SV=2	HSPD1	7.69539e+07	7.39774e+07	7.12929e+07	6.92796e+07	6.81298e+07	6.79792e+07	7.33765e+07	7.21999e+07	7.26019e+07
A0A087WVQ6	Clathrin heavy chain OS=Homo sapiens OX=9606 GN=CLTC PE=1 SV=1	CLTC	8.27958e+06	7.56483e+06	7.0023e+06	7.58627e+06	8.481e+06	8.58901e+06	9.17081e+06	7.73532e+06	9.83338e+06
P13639	Elongation factor 2 OS=Homo sapiens OX=9606 GN=EEF2 PE=1 SV=4	EEF2	1.80574e+07	2.14986e+07	1.8071e+07	1.60101e+07	1.45653e+07	1.54162e+07	1.58099e+07	1.56958e+07	1.44668e+07
P08238	Heat shock protein HSP 90-beta OS=Homo sapiens OX=9606 GN=HSP90AB1 PE=1 SV=4	HSP90AB1	1.34708e+08	1.37482e+08	1.01237e+08	1.40703e+08	1.4534e+08	1.25616e+08	1.41111e+08	1.35605e+08	1.42362e+08
P14625	Endoplasmin OS=Homo sapiens OX=9606 GN=HSP90B1 PE=1 SV=1	HSP90B1	3.91596e+07	3.99276e+07	4.36456e+07	3.8382e+07	3.97136e+07	3.86155e+07	4.04777e+07	3.90639e+07	4.11347e+07
P07437	Tubulin beta chain OS=Homo sapiens OX=9606 GN=TUBB PE=1 SV=2	TUBB	3.95172e+07	3.89098e+07	3.75082e+07	3.70314e+07	3.18732e+07	3.65348e+07	3.5531e+07	3.36421e+07	3.5113e+07
P68371	Tubulin beta-4B chain OS=Homo sapiens OX=9606 GN=TUBB4B PE=1 SV=1	TUBB4B	9.33567e+07	8.59676e+07	8.7343e+07	7.81351e+07	7.92719e+07	8.15275e+07	7.74869e+07	7.31245e+07	7.73601e+07
P04406	Glyceraldehyde-3-phosphate dehydrogenase OS=Homo sapiens OX=9606 GN=GAPDH PE=1 SV=3	GAPDH	2.48758e+08	2.20415e+08	2.31235e+08	2.44039e+08	2.4116e+08	2.55452e+08	2.48429e+08	2.21156e+08	2.32216e+08
P07900	Heat shock protein HSP 90-alpha OS=Homo sapiens OX=9606 GN=HSP90AA1 PE=1 SV=5	HSP90AA1	2.75026e+07	2.76909e+07	2.68677e+07	2.83678e+07	2.93596e+07	3.12426e+07	2.89792e+07	2.85211e+07	2.99194e+07
Q14204	Cytoplasmic dynein 1 heavy chain 1 OS=Homo sapiens OX=9606 GN=DYNC1H1 PE=1 SV=5	DYNC1H1	6.40311e+06	6.6575e+06	6.14869e+06	6.61122e+06	6.44482e+06	6.80163e+06	7.53728e+06	5.86644e+06	6.31816e+06
O75369	Filamin-B OS=Homo sapiens OX=9606 GN=FLNB PE=1 SV=2	FLNB	5.06516e+06	6.96026e+06	6.71259e+06	5.35976e+06	5.35201e+06	4.69653e+06	4.85988e+06	4.36575e+06	4.64781e+06
O43707	Alpha-actinin-4 OS=Homo sapiens OX=9606 GN=ACTN4 PE=1 SV=2	ACTN4	7.99668e+06	7.97372e+06	6.90069e+06	7.26739e+06	7.59595e+06	7.29908e+06	7.37782e+06	7.0749e+06	6.69773e+06
P04350	Tubulin beta-4A chain OS=Homo sapiens OX=9606 GN=TUBB4A PE=1 SV=2	TUBB4A	1.07492e+07	9.06789e+06	9.2806e+06	8.78437e+06	9.42895e+06	9.26352e+06	8.59394e+06	8.62178e+06	9.10004e+06
Q9BVA1	Tubulin beta-2B chain OS=Homo sapiens OX=9606 GN=TUBB2B PE=1 SV=1	TUBB2B	3.73976e+07	3.63994e+07	3.53593e+07	3.5296e+07	3.10165e+07	3.67255e+07	3.39994e+07	3.23597e+07	3.44541e+07
Q71U36	Tubulin alpha-1A chain OS=Homo sapiens OX=9606 GN=TUBA1A PE=1 SV=1	TUBA1A	2.35634e+07	2.39209e+07	2.10497e+07	1.93665e+07	2.44346e+07	2.45363e+07	2.18024e+07	1.92698e+07	2.13529e+07
P11021	Endoplasmic reticulum chaperone BiP OS=Homo sapiens OX=9606 GN=HSPA5 PE=1 SV=2	HSPA5	4.16696e+07	4.20077e+07	3.36846e+07	3.74571e+07	3.85013e+07	3.7943e+07	3.98444e+07	4.12701e+07	4.098e+07
P60709	Actin, cytoplasmic 1 OS=Homo sapiens OX=9606 GN=ACTB PE=1 SV=1	ACTB	2.7296e+08	2.76029e+08	2.75383e+08	2.80688e+08	2.73391e+08	2.86118e+08	2.60365e+08	2.75507e+08	2.6916e+08
Q13885	Tubulin beta-2A chain OS=Homo sapiens OX=9606 GN=TUBB2A PE=1 SV=1	TUBB2A	982403	971380	1.04387e+06	1.15218e+06	1.17088e+06	933754	932428	1.07292e+06	1.01505e+06
P22314	Ubiquitin-like modifier-activating enzyme 1 OS=Homo sapiens OX=9606 GN=UBA1 PE=1 SV=3	UBA1	1.17639e+07	1.17441e+07	1.20954e+07	1.10663e+07	1.1432e+07	1.07871e+07	1.17869e+07	1.12464e+07	1.18418e+07
P06733	Alpha-enolase OS=Homo sapiens OX=9606 GN=ENO1 PE=1 SV=2	ENO1	8.17132e+07	7.73722e+07	8.2456e+07	8.35526e+07	8.48186e+07	8.66906e+07	8.00324e+07	8.25444e+07	8.58103e+07
P07814	Bifunctional glutamate/proline--tRNA ligase OS=Homo sapiens OX=9606 GN=EPRS PE=1 SV=5	EPRS	9.51282e+06	9.22765e+06	8.14561e+06	8.42738e+06	8.04628e+06	8.92606e+06	8.51772e+06	9.65666e+06	9.38204e+06
P11142	Heat shock cognate 71 kDa protein OS=Homo sapiens OX=9606 GN=HSPA8 PE=1 SV=1	HSPA8	3.85949e+07	4.05767e+07	3.83314e+07	3.53423e+07	3.49461e+07	3.65388e+07	3.3108e+07	3.38684e+07	3.38962e+07
P06576	ATP synthase subunit beta, mitochondrial OS=Homo sapiens OX=9606 GN=ATP5F1B PE=1 SV=3	ATP5F1B	2.5429e+07	2.68906e+07	2.83279e+07	2.50299e+07	2.48061e+07	2.36037e+07	2.70571e+07	2.63897e+07	2.56999e+07
P09874	Poly [ADP-ribose] polymerase 1 OS=Homo sapiens OX=9606 GN=PARP1 PE=1 SV=4	PARP1	6.33863e+06	9.60753e+06	9.9807e+06	8.79142e+06	8.14157e+06	6.89382e+06	9.62512e+06	7.89517e+06	7.21164e+06
P68104	Elongation factor 1-alpha 1 OS=Homo sapiens OX=9606 GN=EEF1A1 PE=1 SV=1	EEF1A1	1.36623e+08	1.3424e+08	1.28722e+08	1.29234e+08	1.25973e+08	1.24421e+08	1.24829e+08	1.26176e+08	1.15232e+08
P38646	Stress-70 protein, mitochondrial OS=Homo sapiens OX=9606 GN=HSPA9 PE=1 SV=2	HSPA9	1.47929e+07	1.58143e+07	1.73849e+07	1.69131e+07	1.69217e+07	1.6498e+07	1.83609e+07	1.73243e+07	1.86612e+07
Q9BQE3	Tubulin alpha-1C chain OS=Homo sapiens OX=9606 GN=TUBA1C PE=1 SV=1	TUBA1C	8.61687e+07	8.40471e+07	8.07628e+07	7.22908e+07	7.79351e+07	8.27063e+07	7.42797e+07	7.06053e+07	7.463e+07
P55072	Transitional endoplasmic reticulum ATPase OS=Homo sapiens OX=9606 GN=VCP PE=1 SV=4	VCP	8.4982e+06	8.50684e+06	8.74376e+06	8.49478e+06	8.26242e+06	9.07325e+06	8.45362e+06	8.71401e+06	8.88461e+06
P14618	Pyruvate kinase PKM OS=Homo sapiens OX=9606 GN=PKM PE=1 SV=4	PKM	2.59341e+07	2.5271e+07	2.51415e+07	2.66274e+07	2.57964e+07	2.97134e+07	2.64935e+07	2.5982e+07	2.67434e+07
Q08211	ATP-dependent RNA helicase A OS=Homo sapiens OX=9606 GN=DHX9 PE=1 SV=4	DHX9	7.42112e+06	7.48588e+06	7.63757e+06	7.07833e+06	6.8196e+06	6.36987e+06	7.75053e+06	7.17776e+06	6.78863e+06
Q92616	eIF-2-alpha kinase activator GCN1 OS=Homo sapiens OX=9606 GN=GCN1 PE=1 SV=6	GCN1	1.80311e+06	2.49919e+06	2.34595e+06	2.58389e+06	1.75885e+06	847965	2.09663e+06	2.30125e+06	1.97627e+06
Q00839	Heterogeneous nuclear ribonucleoprotein U OS=Homo sapiens OX=9606 GN=HNRNPU PE=1 SV=6	HNRNPU	2.50141e+07	2.46228e+07	2.44929e+07	2.3304e+07	2.38221e+07	2.55415e+07	2.44864e+07	2.45086e+07	2.42223e+07
P35221	Catenin alpha-1 OS=Homo sapiens OX=9606 GN=CTNNA1 PE=1 SV=1	CTNNA1	5.65415e+06	6.20469e+06	6.03528e+06	5.37629e+06	5.40505e+06	4.59645e+06	5.99275e+06	5.73437e+06	5.38763e+06
Q13509	Tubulin beta-3 chain OS=Homo sapiens OX=9606 GN=TUBB3 PE=1 SV=2	TUBB3	3.55929e+06	3.29684e+06	3.19572e+06	2.77147e+06	3.33921e+06	3.38672e+06	3.46522e+06	2.97999e+06	2.89541e+06
Q9Y490	Talin-1 OS=Homo sapiens OX=9606 GN=TLN1 PE=1 SV=3	TLN1	1.70621e+07	1.5098e+07	1.42909e+07	1.44253e+07	1.52943e+07	1.66584e+07	1.43733e+07	1.44987e+07	1.55896e+07
Q14697	Neutral alpha-glucosidase AB OS=Homo sapiens OX=9606 GN=GANAB PE=1 SV=3	GANAB	5.95444e+06	6.49065e+06	6.20468e+06	6.21407e+06	6.07822e+06	6.61821e+06	7.54117e+06	6.98549e+06	6.86417e+06
Q13263	Transcription intermediary factor 1-beta OS=Homo sapiens OX=9606 GN=TRIM28 PE=1 SV=5	TRIM28	1.24699e+07	1.37417e+07	1.27904e+07	1.21649e+07	1.2433e+07	1.36505e+07	1.28314e+07	1.22669e+07	1.25371e+07
P05787	Keratin, type II cytoskeletal 8 OS=Homo sapiens OX=9606 GN=KRT8 PE=1 SV=7	KRT8	1.72994e+07	1.68008e+07	1.99151e+07	1.79265e+07	1.85931e+07	1.58309e+07	2.15932e+07	1.87434e+07	1.7521e+07
P22626	Heterogeneous nuclear ribonucleoproteins A2/B1 OS=Homo sapiens OX=9606 GN=HNRNPA2B1 PE=1 SV=2	HNRNPA2B1	4.24777e+07	4.2269e+07	4.28845e+07	4.14364e+07	4.17641e+07	4.4751e+07	4.40754e+07	4.10402e+07	4.34256e+07
A0A0G2JIW1	Heat shock 70 kDa protein 1B OS=Homo sapiens OX=9606 GN=HSPA1B PE=1 SV=1	HSPA1B	9.74548e+06	1.011e+07	1.46812e+07	8.57212e+06	8.57652e+06	8.47504e+06	8.21643e+06	7.95138e+06	8.48515e+06
P42704	Leucine-rich PPR motif-containing protein, mitochondrial OS=Homo sapiens OX=9606 GN=LRPPRC PE=1 SV=3	LRPPRC	3.73605e+06	3.79726e+06	3.61959e+06	3.60401e+06	4.01319e+06	4.43775e+06	3.62105e+06	3.7503e+06	3.69113e+06
P13010	X-ray repair cross-complementing protein 5 OS=Homo sapiens OX=9606 GN=XRCC5 PE=1 SV=3	XRCC5	7.9389e+06	6.92682e+06	7.15967e+06	6.70797e+06	7.14471e+06	7.80848e+06	7.06049e+06	6.39113e+06	6.90902e+06
O75643	U5 small nuclear ribonucleoprotein 200 kDa helicase OS=Homo sapiens OX=9606 GN=SNRNP200 PE=1 SV=2	SNRNP200	3.62133e+06	3.73068e+06	3.60327e+06	3.312e+06	3.4806e+06	3.52197e+06	4.64278e+06	4.04361e+06	4.12822e+06
P29401	Transketolase OS=Homo sapiens OX=9606 GN=TKT PE=1 SV=3	TKT	9.69564e+06	9.61864e+06	1.00124e+07	9.80434e+06	9.4642e+06	9.84165e+06	1.04986e+07	9.26498e+06	1.01011e+07
P04075	Fructose-bisphosphate aldolase A OS=Homo sapiens OX=9606 GN=ALDOA PE=1 SV=2	ALDOA	2.335e+07	2.46542e+07	2.14929e+07	2.44261e+07	2.43906e+07	2.50969e+07	2.45361e+07	2.30245e+07	2.57342e+07
P68366	Tubulin alpha-4A chain OS=Homo sapiens OX=9606 GN=TUBA4A PE=1 SV=1	TUBA4A	2.33284e+07	2.25982e+07	2.19399e+07	2.04893e+07	2.08277e+07	2.11184e+07	1.99243e+07	2.00013e+07	1.93156e+07
P14866	Heterogeneous nuclear ribonucleoprotein L OS=Homo sapiens OX=9606 GN=HNRNPL PE=1 SV=2	HNRNPL	1.56189e+07	1.50332e+07	1.43829e+07	1.6523e+07	1.52808e+07	1.65678e+07	1.6698e+07	1.69074e+07	1.67622e+07
P27797	Calreticulin OS=Homo sapiens OX=9606 GN=CALR PE=1 SV=1	CALR	2.66114e+07	2.94016e+07	2.94652e+07	2.74587e+07	2.76021e+07	2.50114e+07	2.85192e+07	2.8677e+07	2.93647e+07
P13667	Protein disulfide-isomerase A4 OS=Homo sapiens OX=9606 GN=PDIA4 PE=1 SV=2	PDIA4	1.24465e+07	1.30496e+07	1.30771e+07	1.13838e+07	1.17556e+07	1.17227e+07	1.33483e+07	1.30663e+07	1.32641e+07
P49588	Alanine--tRNA ligase, cytoplasmic OS=Homo sapiens OX=9606 GN=AARS PE=1 SV=2	AARS	3.13834e+06	3.52962e+06	3.14283e+06	5.58654e+06	5.71427e+06	5.68268e+06	5.93315e+06	5.8915e+06	5.2464e+06
P30101	Protein disulfide-isomerase A3 OS=Homo sapiens OX=9606 GN=PDIA3 PE=1 SV=4	PDIA3	1.53593e+07	1.58594e+07	1.52095e+07	1.605e+07	1.535e+07	1.59317e+07	1.70186e+07	1.69752e+07	1.78728e+07
P34932	Heat shock 70 kDa protein 4 OS=Homo sapiens OX=9606 GN=HSPA4 PE=1 SV=4	HSPA4	1.67716e+06	2.93097e+06	1.56727e+06	2.37482e+06	1.5332e+06	1.67762e+06	2.44777e+06	1.4934e+06	1.68757e+06
Q14676	Mediator of DNA damage checkpoint protein 1 OS=Homo sapiens OX=9606 GN=MDC1 PE=1 SV=3	MDC1	1.74454e+06	3.57229e+06	1.44195e+06	1.54511e+06	1.59764e+06	1.36398e+06	1.49098e+06	1.11561e+06	4.20677e+06
Q6P2Q9	Pre-mRNA-processing-splicing factor 8 OS=Homo sapiens OX=9606 GN=PRPF8 PE=1 SV=2	PRPF8	2.12257e+06	2.74417e+06	1.93782e+06	2.04977e+06	1.48299e+06	1.73436e+06	2.16539e+06	2.32755e+06	1.62272e+06
A0A0A0MTS2	Glucose-6-phosphate isomerase (Fragment) OS=Homo sapiens OX=9606 GN=GPI PE=1 SV=1	GPI	1.29993e+07	1.27145e+07	1.28769e+07	1.26099e+07	1.30045e+07	1.36698e+07	1.37228e+07	1.1838e+07	1.27581e+07
P02545	Prelamin-A/C OS=Homo sapiens OX=9606 GN=LMNA PE=1 SV=1	LMNA	8.76955e+06	1.03688e+07	9.13144e+06	1.02336e+07	9.95601e+06	8.29395e+06	1.07202e+07	1.0354e+07	9.62775e+06
E9PKU7	Neutral alpha-glucosidase AB OS=Homo sapiens OX=9606 GN=GANAB PE=1 SV=1	GANAB	322577	192563	295474	267589	240431	333446	257591	292324	328136
Q12906	Interleukin enhancer-binding factor 3 OS=Homo sapiens OX=9606 GN=ILF3 PE=1 SV=3	ILF3	1.25472e+07	1.28009e+07	1.17226e+07	1.23561e+07	1.1617e+07	1.19663e+07	1.22173e+07	1.2772e+07	1.32521e+07
Q9Y4L1	Hypoxia up-regulated protein 1 OS=Homo sapiens OX=9606 GN=HYOU1 PE=1 SV=1	HYOU1	8.42708e+06	8.53906e+06	9.19844e+06	1.22335e+07	8.63069e+06	8.63086e+06	9.71608e+06	9.80974e+06	9.31031e+06
P52272	Heterogeneous nuclear ribonucleoprotein M OS=Homo sapiens OX=9606 GN=HNRNPM PE=1 SV=3	HNRNPM	9.05331e+07	1.06824e+08	1.16646e+08	9.59777e+07	9.58075e+07	6.63809e+07	1.07323e+08	1.07054e+08	8.52e+07
P05783	Keratin, type I cytoskeletal 18 OS=Homo sapiens OX=9606 GN=KRT18 PE=1 SV=2	KRT18	9.16102e+06	8.84636e+06	8.75148e+06	1.03444e+07	9.5633e+06	8.17702e+06	9.89655e+06	8.52346e+06	9.59184e+06
Q86VP6	Cullin-associated NEDD8-dissociated protein 1 OS=Homo sapiens OX=9606 GN=CAND1 PE=1 SV=2	CAND1	3.2762e+06	3.30138e+06	3.48459e+06	3.47632e+06	3.37438e+06	3.75607e+06	3.25741e+06	3.30718e+06	3.26046e+06
P20700	Lamin-B1 OS=Homo sapiens OX=9606 GN=LMNB1 PE=1 SV=2	LMNB1	8.28618e+06	9.1998e+06	7.43876e+06	8.37248e+06	7.81621e+06	5.40895e+06	8.12837e+06	7.99517e+06	6.86334e+06
Q99798	Aconitate hydratase, mitochondrial OS=Homo sapiens OX=9606 GN=ACO2 PE=1 SV=2	ACO2	4.89404e+06	5.30848e+06	4.78153e+06	5.19659e+06	4.51364e+06	4.07232e+06	4.10354e+06	4.22396e+06	4.79478e+06
P61978	Heterogeneous nuclear ribonucleoprotein K OS=Homo sapiens OX=9606 GN=HNRNPK PE=1 SV=1	HNRNPK	2.33121e+07	2.16461e+07	2.3045e+07	2.25794e+07	2.1666e+07	2.25289e+07	2.26771e+07	2.2231e+07	2.11086e+07
Q09666	Neuroblast differentiation-associated protein AHNAK OS=Homo sapiens OX=9606 GN=AHNAK PE=1 SV=2	AHNAK	7.74522e+06	7.12916e+06	7.1051e+06	7.78124e+06	7.54449e+06	7.89836e+06	7.81796e+06	7.46519e+06	7.94416e+06
P25705	ATP synthase subunit alpha, mitochondrial OS=Homo sapiens OX=9606 GN=ATP5F1A PE=1 SV=1	ATP5F1A	2.20038e+07	2.44053e+07	2.66313e+07	2.45598e+07	2.11661e+07	2.34093e+07	2.65853e+07	2.15138e+07	2.41489e+07
O75533	Splicing factor 3B subunit 1 OS=Homo sapiens OX=9606 GN=SF3B1 PE=1 SV=3	SF3B1	7.3657e+06	6.80276e+06	4.66809e+06	7.4376e+06	8.15321e+06	8.09328e+06	7.64279e+06	8.29402e+06	9.05555e+06
P48643	T-complex protein 1 subunit epsilon OS=Homo sapiens OX=9606 GN=CCT5 PE=1 SV=1	CCT5	9.8509e+06	9.63049e+06	8.9226e+06	1.07413e+07	9.55016e+06	9.65823e+06	8.93283e+06	9.72034e+06	9.05927e+06
P60174	Triosephosphate isomerase OS=Homo sapiens OX=9606 GN=TPI1 PE=1 SV=3	TPI1	6.1621e+07	6.36123e+07	6.17202e+07	7.02513e+07	6.61861e+07	7.05608e+07	6.36847e+07	5.80945e+07	6.70979e+07
P78371	T-complex protein 1 subunit beta OS=Homo sapiens OX=9606 GN=CCT2 PE=1 SV=4	CCT2	1.33751e+07	1.34989e+07	1.2844e+07	1.482e+07	1.43333e+07	1.54741e+07	1.43438e+07	1.59532e+07	1.47874e+07
P12956	X-ray repair cross-complementing protein 6 OS=Homo sapiens OX=9606 GN=XRCC6 PE=1 SV=2	XRCC6	9.08763e+06	8.17374e+06	8.62369e+06	8.03254e+06	8.24571e+06	8.51909e+06	8.59844e+06	8.4628e+06	8.84886e+06
P12277	Creatine kinase B-type OS=Homo sapiens OX=9606 GN=CKB PE=1 SV=1	CKB	1.41898e+07	1.40082e+07	1.37687e+07	1.43317e+07	1.38364e+07	1.50036e+07	1.26487e+07	1.28739e+07	1.40725e+07
P55060	Exportin-2 OS=Homo sapiens OX=9606 GN=CSE1L PE=1 SV=3	CSE1L	4.09895e+06	4.82072e+06	4.46335e+06	4.08762e+06	3.947e+06	3.77345e+06	5.23646e+06	5.69294e+06	5.12497e+06
P26599	Polypyrimidine tract-binding protein 1 OS=Homo sapiens OX=9606 GN=PTBP1 PE=1 SV=1	PTBP1	1.32442e+07	1.33511e+07	1.3785e+07	1.39811e+07	1.33857e+07	1.37635e+07	1.44749e+07	1.31315e+07	1.40432e+07
P00558	Phosphoglycerate kinase 1 OS=Homo sapiens OX=9606 GN=PGK1 PE=1 SV=3	PGK1	1.70308e+07	1.6248e+07	2.19224e+07	1.82201e+07	1.79434e+07	1.90799e+07	1.80823e+07	1.79216e+07	1.78429e+07
P63244	Receptor of activated protein C kinase 1 OS=Homo sapiens OX=9606 GN=RACK1 PE=1 SV=3	RACK1	1.04322e+07	1.04879e+07	1.02702e+07	1.03879e+07	1.0523e+07	1.0552e+07	9.8292e+06	9.69847e+06	1.03612e+07
P60842	Eukaryotic initiation factor 4A-I OS=Homo sapiens OX=9606 GN=EIF4A1 PE=1 SV=1	EIF4A1	1.95793e+07	1.95541e+07	1.93467e+07	1.73339e+07	1.69847e+07	1.77798e+07	1.63764e+07	1.58616e+07	1.61535e+07
Q9BSJ8	Extended synaptotagmin-1 OS=Homo sapiens OX=9606 GN=ESYT1 PE=1 SV=1	ESYT1	7.05019e+06	7.21966e+06	6.91738e+06	6.60208e+06	6.39927e+06	6.55259e+06	7.56097e+06	6.77761e+06	7.91576e+06
P17987	T-complex protein 1 subunit alpha OS=Homo sapiens OX=9606 GN=TCP1 PE=1 SV=1	TCP1	9.75046e+06	9.14131e+06	3.74363e+06	8.71871e+06	9.92748e+06	8.77489e+06	8.3326e+06	8.07532e+06	9.39523e+06
P06748	Nucleophosmin OS=Homo sapiens OX=9606 GN=NPM1 PE=1 SV=2	NPM1	3.15879e+07	3.19346e+07	2.96545e+07	3.30679e+07	3.32029e+07	3.07607e+07	3.38126e+07	3.09026e+07	3.18383e+07
Q99832	T-complex protein 1 subunit eta OS=Homo sapiens OX=9606 GN=CCT7 PE=1 SV=2	CCT7	6.91489e+06	5.7687e+06	6.11446e+06	6.17917e+06	5.03474e+06	6.63191e+06	6.44376e+06	5.75395e+06	5.92104e+06
P12814	Alpha-actinin-1 OS=Homo sapiens OX=9606 GN=ACTN1 PE=1 SV=2	ACTN1	1.38733e+06	1.54695e+06	1.29085e+06	1.44648e+06	1.34453e+06	1.52028e+06	1.50203e+06	1.25632e+06	1.38315e+06
P53396	ATP-citrate synthase OS=Homo sapiens OX=9606 GN=ACLY PE=1 SV=3	ACLY	7.44123e+06	6.47766e+06	6.08043e+06	6.50641e+06	6.62437e+06	6.1198e+06	8.7064e+06	7.49439e+06	8.15429e+06
O60701	UDP-glucose 6-dehydrogenase OS=Homo sapiens OX=9606 GN=UGDH PE=1 SV=1	UGDH	7.02216e+06	7.57579e+06	6.32494e+06	8.21743e+06	7.84699e+06	8.02013e+06	7.81059e+06	8.55389e+06	8.00217e+06
Q7KZF4	Staphylococcal nuclease domain-containing protein 1 OS=Homo sapiens OX=9606 GN=SND1 PE=1 SV=1	SND1	4.52853e+06	4.55893e+06	4.52834e+06	4.31457e+06	4.25238e+06	4.20897e+06	3.06346e+06	2.82243e+06	2.74538e+06
P26640	Valine--tRNA ligase OS=Homo sapiens OX=9606 GN=VARS PE=1 SV=4	VARS	3.87926e+06	4.04913e+06	4.187e+06	3.88239e+06	5.60792e+06	4.0207e+06	4.34285e+06	4.51774e+06	4.4354e+06
P51659	Peroxisomal multifunctional enzyme type 2 OS=Homo sapiens OX=9606 GN=HSD17B4 PE=1 SV=3	HSD17B4	4.0926e+06	4.31497e+06	4.11133e+06	3.97091e+06	4.01523e+06	3.44045e+06	4.76094e+06	4.41861e+06	4.15103e+06
P07954	Fumarate hydratase, mitochondrial OS=Homo sapiens OX=9606 GN=FH PE=1 SV=3	FH	6.61197e+06	8.25336e+06	6.31165e+06	7.09261e+06	7.29895e+06	7.07567e+06	9.25449e+06	6.45838e+06	7.07943e+06
F8W6I7	Heterogeneous nuclear ribonucleoprotein A1 OS=Homo sapiens OX=9606 GN=HNRNPA1 PE=1 SV=2	HNRNPA1	2.46094e+07	2.58472e+07	2.09166e+07	1.95273e+07	2.48059e+07	2.53709e+07	2.54703e+07	2.4799e+07	2.57012e+07
P34897	Serine hydroxymethyltransferase, mitochondrial OS=Homo sapiens OX=9606 GN=SHMT2 PE=1 SV=3	SHMT2	1.30255e+07	1.08508e+07	1.39099e+07	1.47551e+07	1.43556e+07	1.5005e+07	1.70605e+07	1.594e+07	1.59718e+07
P22234	Multifunctional protein ADE2 OS=Homo sapiens OX=9606 GN=PAICS PE=1 SV=3	PAICS	7.22337e+06	6.63557e+06	7.5542e+06	7.46443e+06	7.64258e+06	7.71788e+06	7.75488e+06	7.35671e+06	8.07235e+06
P45974	Ubiquitin carboxyl-terminal hydrolase 5 OS=Homo sapiens OX=9606 GN=USP5 PE=1 SV=2	USP5	3.65737e+06	3.57474e+06	3.7698e+06	3.01376e+06	4.10852e+06	3.75371e+06	3.95386e+06	3.40334e+06	4.01708e+06
P31939	Bifunctional purine biosynthesis protein PURH OS=Homo sapiens OX=9606 GN=ATIC PE=1 SV=3	ATIC	3.29852e+06	3.14876e+06	3.542e+06	3.564e+06	3.49724e+06	3.59624e+06	3.66766e+06	3.61421e+06	3.45717e+06
P53621	Coatomer subunit alpha OS=Homo sapiens OX=9606 GN=COPA PE=1 SV=2	COPA	2.92073e+06	3.17479e+06	3.29356e+06	3.19348e+06	2.97158e+06	2.67312e+06	3.26242e+06	3.23748e+06	3.29744e+06
P50395	Rab GDP dissociation inhibitor beta OS=Homo sapiens OX=9606 GN=GDI2 PE=1 SV=2	GDI2	8.03975e+06	7.71828e+06	7.71364e+06	7.59416e+06	7.56536e+06	7.85656e+06	7.73753e+06	6.68355e+06	7.43356e+06
A8MXP9	Matrin-3 OS=Homo sapiens OX=9606 GN=MATR3 PE=1 SV=1	MATR3	7.35802e+06	7.20296e+06	5.79998e+06	8.09506e+06	8.10307e+06	7.85007e+06	7.13906e+06	7.94731e+06	8.31703e+06
Q02790	Peptidyl-prolyl cis-trans isomerase FKBP4 OS=Homo sapiens OX=9606 GN=FKBP4 PE=1 SV=3	FKBP4	1.06232e+07	1.0918e+07	1.02431e+07	1.11015e+07	9.84528e+06	1.15607e+07	9.61435e+06	1.0663e+07	9.87198e+06
P07237	Protein disulfide-isomerase OS=Homo sapiens OX=9606 GN=P4HB PE=1 SV=3	P4HB	8.29884e+06	8.83359e+06	7.51052e+06	8.22316e+06	8.06714e+06	8.46174e+06	9.37406e+06	8.61219e+06	8.05716e+06
P67809	Nuclease-sensitive element-binding protein 1 OS=Homo sapiens OX=9606 GN=YBX1 PE=1 SV=3	YBX1	1.00597e+07	1.01141e+07	9.97463e+06	8.63579e+06	8.66198e+06	1.63903e+07	8.45671e+06	8.57704e+06	8.4991e+06
P00338	L-lactate dehydrogenase A chain OS=Homo sapiens OX=9606 GN=LDHA PE=1 SV=2	LDHA	4.02057e+07	3.94865e+07	3.2079e+07	4.01213e+07	3.79554e+07	4.22137e+07	3.78613e+07	3.42492e+07	4.01406e+07
B4DUR8	T-complex protein 1 subunit gamma OS=Homo sapiens OX=9606 GN=CCT3 PE=1 SV=1	CCT3	8.54886e+06	8.45807e+06	8.81859e+06	8.45447e+06	8.60933e+06	9.16116e+06	8.91517e+06	8.70946e+06	8.18304e+06
H0YFD6	Trifunctional enzyme subunit alpha, mitochondrial OS=Homo sapiens OX=9606 GN=HADHA PE=1 SV=2	HADHA	7.80652e+06	8.20696e+06	8.05436e+06	8.27486e+06	6.06327e+06	6.49681e+06	8.07081e+06	8.21179e+06	6.71894e+06
Q16555	Dihydropyrimidinase-related protein 2 OS=Homo sapiens OX=9606 GN=DPYSL2 PE=1 SV=1	DPYSL2	1.0928e+07	9.4978e+06	9.90304e+06	9.58614e+06	1.06107e+07	1.15849e+07	1.07721e+07	1.08705e+07	1.10993e+07
P19338	Nucleolin OS=Homo sapiens OX=9606 GN=NCL PE=1 SV=3	NCL	1.4775e+07	1.4278e+07	1.40795e+07	1.45489e+07	1.47249e+07	1.46989e+07	1.55524e+07	1.45535e+07	1.47132e+07
Q7Z406	Myosin-14 OS=Homo sapiens OX=9606 GN=MYH14 PE=1 SV=2	MYH14	6.4452e+06	6.41381e+06	3.97971e+06	6.31187e+06	7.30102e+06	6.27069e+06	7.40121e+06	7.41396e+06	6.38003e+06
P09104	Gamma-enolase OS=Homo sapiens OX=9606 GN=ENO2 PE=1 SV=3	ENO2	4.66339e+06	4.25611e+06	3.50917e+06	5.20674e+06	4.99315e+06	5.0954e+06	4.0987e+06	4.72612e+06	5.19587e+06
Q14974	Importin subunit beta-1 OS=Homo sapiens OX=9606 GN=KPNB1 PE=1 SV=2	KPNB1	4.45472e+06	4.23644e+06	4.49308e+06	4.09498e+06	6.8182e+06	4.10728e+06	4.183e+06	4.66468e+06	4.00577e+06
Q13200	26S proteasome non-ATPase regulatory subunit 2 OS=Homo sapiens OX=9606 GN=PSMD2 PE=1 SV=3	PSMD2	3.16644e+06	2.72602e+06	2.02133e+06	3.43368e+06	3.80025e+06	3.60821e+06	3.36207e+06	3.20413e+06	3.76115e+06
P40227	T-complex protein 1 subunit zeta OS=Homo sapiens OX=9606 GN=CCT6A PE=1 SV=3	CCT6A	9.20778e+06	8.84035e+06	9.06282e+06	9.51232e+06	8.86816e+06	9.40089e+06	8.6255e+06	8.81705e+06	9.23017e+06
Q5T4S7	E3 ubiquitin-protein ligase UBR4 OS=Homo sapiens OX=9606 GN=UBR4 PE=1 SV=1	UBR4	2.06304e+06	2.06244e+06	1.90876e+06	1.78051e+06	1.93091e+06	1.71207e+06	2.13996e+06	2.06157e+06	2.08774e+06
C9JZR2	Catenin delta-1 OS=Homo sapiens OX=9606 GN=CTNND1 PE=1 SV=2	CTNND1	8.57256e+06	8.78141e+06	9.16612e+06	8.6621e+06	9.15418e+06	9.21331e+06	9.20709e+06	9.43396e+06	9.0886e+06
P50991	T-complex protein 1 subunit delta OS=Homo sapiens OX=9606 GN=CCT4 PE=1 SV=4	CCT4	1.07803e+07	8.90892e+06	6.30812e+06	1.23965e+07	1.39161e+07	1.29038e+07	1.15479e+07	1.31692e+07	1.41213e+07
Q9NR30	Nucleolar RNA helicase 2 OS=Homo sapiens OX=9606 GN=DDX21 PE=1 SV=5	DDX21	4.08258e+06	3.89636e+06	3.97154e+06	3.92164e+06	3.80601e+06	3.30813e+06	3.93168e+06	3.64526e+06	3.84807e+06
Q05639	Elongation factor 1-alpha 2 OS=Homo sapiens OX=9606 GN=EEF1A2 PE=1 SV=1	EEF1A2	5.22114e+06	4.95721e+06	4.59902e+06	5.17913e+06	5.0754e+06	4.82536e+06	4.45504e+06	4.12266e+06	3.94403e+06
P23921	Ribonucleoside-diphosphate reductase large subunit OS=Homo sapiens OX=9606 GN=RRM1 PE=1 SV=1	RRM1	2.16946e+06	1.91633e+06	2.13249e+06	1.70541e+06	1.6679e+06	1.68641e+06	1.91198e+06	1.71997e+06	1.73576e+06
Q9NSE4	Isoleucine--tRNA ligase, mitochondrial OS=Homo sapiens OX=9606 GN=IARS2 PE=1 SV=2	IARS2	2.07575e+06	1.85544e+06	1.97993e+06	3.02022e+06	2.06301e+06	2.05427e+06	2.25156e+06	3.17135e+06	2.34638e+06
P07195	L-lactate dehydrogenase B chain OS=Homo sapiens OX=9606 GN=LDHB PE=1 SV=2	LDHB	4.40696e+07	4.28345e+07	3.73698e+07	3.91396e+07	3.94301e+07	4.10087e+07	3.86666e+07	3.84156e+07	4.05569e+07
P62937	Peptidyl-prolyl cis-trans isomerase A OS=Homo sapiens OX=9606 GN=PPIA PE=1 SV=2	PPIA	9.85924e+07	9.89247e+07	9.58561e+07	1.06843e+08	1.0024e+08	1.08423e+08	1.00207e+08	9.57846e+07	1.02854e+08
O00410	Importin-5 OS=Homo sapiens OX=9606 GN=IPO5 PE=1 SV=4	IPO5	1.43155e+06	1.67954e+06	1.49205e+06	1.11018e+06	491931	759300	1.37686e+06	1.52862e+06	1.25021e+06
P32119	Peroxiredoxin-2 OS=Homo sapiens OX=9606 GN=PRDX2 PE=1 SV=5	PRDX2	2.07892e+07	1.72961e+07	1.63134e+07	1.93169e+07	1.98586e+07	1.91717e+07	1.85858e+07	1.84092e+07	1.8749e+07
P12532	Creatine kinase U-type, mitochondrial OS=Homo sapiens OX=9606 GN=CKMT1A PE=1 SV=1	CKMT1A	1.95102e+07	1.94152e+07	1.92567e+07	2.09077e+07	1.91109e+07	2.07244e+07	2.19424e+07	1.97811e+07	2.17978e+07
P51648	Aldehyde dehydrogenase family 3 member A2 OS=Homo sapiens OX=9606 GN=ALDH3A2 PE=1 SV=1	ALDH3A2	1.45477e+07	1.41774e+07	1.43345e+07	1.56175e+07	1.52471e+07	1.50422e+07	1.74082e+07	1.59171e+07	1.59123e+07
Q9BQG0	Myb-binding protein 1A OS=Homo sapiens OX=9606 GN=MYBBP1A PE=1 SV=2	MYBBP1A	4.38741e+06	4.29443e+06	6.11484e+06	4.58156e+06	4.7749e+06	4.82314e+06	5.09461e+06	4.75798e+06	4.8549e+06
P27816	Microtubule-associated protein 4 OS=Homo sapiens OX=9606 GN=MAP4 PE=1 SV=3	MAP4	3.32309e+06	3.06079e+06	2.8658e+06	3.42874e+06	3.55052e+06	3.49698e+06	3.51217e+06	3.28199e+06	3.40372e+06
Q15365	Poly(rC)-binding protein 1 OS=Homo sapiens OX=9606 GN=PCBP1 PE=1 SV=2	PCBP1	1.44141e+07	1.46093e+07	1.32423e+07	1.252e+07	1.23464e+07	1.33327e+07	1.25549e+07	1.18362e+07	1.28168e+07
Q15029	116 kDa U5 small nuclear ribonucleoprotein component OS=Homo sapiens OX=9606 GN=EFTUD2 PE=1 SV=1	EFTUD2	9.51466e+06	9.62453e+06	9.83179e+06	9.11691e+06	9.53556e+06	9.47471e+06	9.62463e+06	1.00448e+07	8.54932e+06
P04844	Dolichyl-diphosphooligosaccharide--protein glycosyltransferase subunit 2 OS=Homo sapiens OX=9606 GN=RPN2 PE=1 SV=3	RPN2	4.50219e+06	4.65709e+06	5.22776e+06	4.47793e+06	4.60545e+06	4.20263e+06	4.71834e+06	4.83777e+06	4.5395e+06
P49748	Very long-chain specific acyl-CoA dehydrogenase, mitochondrial OS=Homo sapiens OX=9606 GN=ACADVL PE=1 SV=1	ACADVL	6.94999e+06	7.25962e+06	7.50237e+06	6.86681e+06	6.9526e+06	6.81221e+06	7.65467e+06	6.9805e+06	7.45259e+06
P31150	Rab GDP dissociation inhibitor alpha OS=Homo sapiens OX=9606 GN=GDI1 PE=1 SV=2	GDI1	1.64403e+06	1.29998e+06	1.41134e+06	1.50001e+06	2.23663e+06	1.6233e+06	1.41205e+06	1.40758e+06	1.55397e+06
P08237	ATP-dependent 6-phosphofructokinase, muscle type OS=Homo sapiens OX=9606 GN=PFKM PE=1 SV=2	PFKM	3.44198e+06	3.54767e+06	3.48151e+06	4.03149e+06	3.51854e+06	3.48048e+06	3.3203e+06	3.31729e+06	3.32508e+06
P31040	Succinate dehydrogenase [ubiquinone] flavoprotein subunit, mitochondrial OS=Homo sapiens OX=9606 GN=SDHA PE=1 SV=2	SDHA	3.49755e+06	3.6266e+06	2.39778e+06	3.67713e+06	4.30558e+06	3.6667e+06	4.15326e+06	4.44375e+06	4.4758e+06
P42167	Lamina-associated polypeptide 2, isoforms beta/gamma OS=Homo sapiens OX=9606 GN=TMPO PE=1 SV=2	TMPO	4.86385e+06	5.79617e+06	5.74245e+06	4.97877e+06	4.79905e+06	4.01002e+06	5.59516e+06	5.32082e+06	4.50034e+06
Q9UQ80	Proliferation-associated protein 2G4 OS=Homo sapiens OX=9606 GN=PA2G4 PE=1 SV=3	PA2G4	1.66077e+07	1.69859e+07	1.83688e+07	1.67193e+07	1.72667e+07	1.79678e+07	1.64838e+07	1.65072e+07	1.70883e+07
P49411	Elongation factor Tu, mitochondrial OS=Homo sapiens OX=9606 GN=TUFM PE=1 SV=2	TUFM	1.26118e+07	1.44745e+07	1.38252e+07	1.31991e+07	1.22668e+07	1.07612e+07	1.36183e+07	1.34915e+07	1.19782e+07
P68032	Actin, alpha cardiac muscle 1 OS=Homo sapiens OX=9606 GN=ACTC1 PE=1 SV=1	ACTC1	6.18853e+07	5.86482e+07	6.4708e+07	6.44373e+07	6.48175e+07	6.53459e+07	6.01281e+07	6.38693e+07	6.4934e+07
Q14980	Nuclear mitotic apparatus protein 1 OS=Homo sapiens OX=9606 GN=NUMA1 PE=1 SV=2	NUMA1	1.2686e+06	1.27917e+06	1.37833e+06	1.10777e+06	1.02075e+06	822097	1.27782e+06	1.08324e+06	1.18801e+06
Q9BUF5	Tubulin beta-6 chain OS=Homo sapiens OX=9606 GN=TUBB6 PE=1 SV=1	TUBB6	8.0841e+06	6.33708e+06	6.50901e+06	6.17043e+06	6.59309e+06	6.67264e+06	6.03073e+06	6.1511e+06	6.43533e+06
P11586	C-1-tetrahydrofolate synthase, cytoplasmic OS=Homo sapiens OX=9606 GN=MTHFD1 PE=1 SV=3	MTHFD1	4.74925e+06	5.11062e+06	4.95713e+06	4.3363e+06	4.29731e+06	4.37366e+06	6.66723e+06	5.88125e+06	6.15042e+06
P42166	Lamina-associated polypeptide 2, isoform alpha OS=Homo sapiens OX=9606 GN=TMPO PE=1 SV=2	TMPO	8.75839e+06	1.00313e+07	1.01945e+07	1.00882e+07	1.00763e+07	7.74106e+06	1.09487e+07	1.11339e+07	8.8812e+06
O00429	Dynamin-1-like protein OS=Homo sapiens OX=9606 GN=DNM1L PE=1 SV=2	DNM1L	2.07779e+06	2.0972e+06	2.22091e+06	2.03213e+06	1.99674e+06	1.76607e+06	2.59055e+06	2.1992e+06	2.18268e+06
Q9Y678	Coatomer subunit gamma-1 OS=Homo sapiens OX=9606 GN=COPG1 PE=1 SV=1	COPG1	1.34565e+06	1.86293e+06	1.46351e+06	1.89443e+06	1.97722e+06	1.82798e+06	1.50114e+06	1.65036e+06	1.56569e+06
Q3BDU5	Prelamin-A/C OS=Homo sapiens OX=9606 GN=LMNA PE=1 SV=1	LMNA	865181	1.52072e+06	2.47539e+06	1.98553e+06	1.86749e+06	1.12731e+06	2.24316e+06	2.14969e+06	1.63052e+06
Q99714	3-hydroxyacyl-CoA dehydrogenase type-2 OS=Homo sapiens OX=9606 GN=HSD17B10 PE=1 SV=3	HSD17B10	5.15469e+06	5.15378e+06	5.34009e+06	5.31104e+06	5.58337e+06	5.22777e+06	5.44845e+06	5.07572e+06	5.47907e+06
P12268	Inosine-5'-monophosphate dehydrogenase 2 OS=Homo sapiens OX=9606 GN=IMPDH2 PE=1 SV=2	IMPDH2	1.00098e+07	1.13663e+07	1.04378e+07	9.89466e+06	1.03113e+07	1.00432e+07	1.07177e+07	1.23907e+07	1.08118e+07
A0A0A0MRM8	Unconventional myosin-VI OS=Homo sapiens OX=9606 GN=MYO6 PE=1 SV=1	MYO6	1.65873e+06	1.58915e+06	1.96884e+06	2.22874e+06	2.287e+06	1.85107e+06	2.07475e+06	2.07804e+06	1.80168e+06
O14980	Exportin-1 OS=Homo sapiens OX=9606 GN=XPO1 PE=1 SV=1	XPO1	2.17281e+06	2.48572e+06	2.32808e+06	2.53159e+06	2.42503e+06	2.50072e+06	2.1777e+06	2.68656e+06	2.77763e+06
P50990	T-complex protein 1 subunit theta OS=Homo sapiens OX=9606 GN=CCT8 PE=1 SV=4	CCT8	7.70398e+06	7.82948e+06	7.5673e+06	7.50166e+06	7.6075e+06	7.92101e+06	7.19088e+06	7.44773e+06	7.82627e+06
P11940	Polyadenylate-binding protein 1 OS=Homo sapiens OX=9606 GN=PABPC1 PE=1 SV=2	PABPC1	6.97147e+06	7.27478e+06	7.12234e+06	6.55778e+06	6.22797e+06	6.64876e+06	6.40064e+06	5.99242e+06	6.15727e+06
Q12931	Heat shock protein 75 kDa, mitochondrial OS=Homo sapiens OX=9606 GN=TRAP1 PE=1 SV=3	TRAP1	7.59475e+06	7.81496e+06	8.3421e+06	7.35318e+06	7.88393e+06	7.49464e+06	8.32861e+06	7.89036e+06	8.34179e+06
Q9UMS4	Pre-mRNA-processing factor 19 OS=Homo sapiens OX=9606 GN=PRPF19 PE=1 SV=1	PRPF19	3.91419e+06	3.91124e+06	3.28674e+06	3.86825e+06	2.92567e+06	3.24931e+06	4.07928e+06	3.41569e+06	3.61545e+06
P23246	Splicing factor, proline- and glutamine-rich OS=Homo sapiens OX=9606 GN=SFPQ PE=1 SV=2	SFPQ	1.86698e+07	1.75096e+07	1.32554e+07	1.69737e+07	1.68408e+07	1.62948e+07	1.60211e+07	1.48871e+07	1.65859e+07
K7EKE6	Lon protease homolog, mitochondrial OS=Homo sapiens OX=9606 GN=LONP1 PE=1 SV=1	LONP1	1.75356e+06	1.91175e+06	2.14274e+06	1.92272e+06	2.57912e+06	1.65858e+06	2.52856e+06	2.04251e+06	1.94899e+06
Q9Y5B9	FACT complex subunit SPT16 OS=Homo sapiens OX=9606 GN=SUPT16H PE=1 SV=1	SUPT16H	3.30149e+06	2.79082e+06	3.38206e+06	3.11248e+06	3.14344e+06	2.94392e+06	3.33963e+06	3.47298e+06	1.93464e+06
P00367	Glutamate dehydrogenase 1, mitochondrial OS=Homo sapiens OX=9606 GN=GLUD1 PE=1 SV=2	GLUD1	4.63503e+06	4.64158e+06	6.34417e+06	4.67519e+06	5.04449e+06	4.9009e+06	5.23274e+06	5.92286e+06	5.1647e+06
P04843	Dolichyl-diphosphooligosaccharide--protein glycosyltransferase subunit 1 OS=Homo sapiens OX=9606 GN=RPN1 PE=1 SV=1	RPN1	4.9538e+06	5.30642e+06	5.49132e+06	5.08979e+06	4.80628e+06	4.63493e+06	5.60888e+06	5.24997e+06	4.85469e+06
A0A0D9SGC1	Unconventional myosin-VI (Fragment) OS=Homo sapiens OX=9606 GN=MYO6 PE=1 SV=1	MYO6	3.1428e+06	3.48642e+06	3.79417e+06	3.3797e+06	3.29026e+06	3.7214e+06	3.51942e+06	3.48197e+06	3.83165e+06
P21333	Filamin-A OS=Homo sapiens OX=9606 GN=FLNA PE=1 SV=4	FLNA	2.64447e+06	2.89171e+06	3.30815e+06	2.94688e+06	3.091e+06	2.94181e+06	2.76928e+06	2.64081e+06	2.82645e+06
P40926	Malate dehydrogenase, mitochondrial OS=Homo sapiens OX=9606 GN=MDH2 PE=1 SV=3	MDH2	4.01879e+07	3.5839e+07	3.45613e+07	4.26387e+07	4.32946e+07	4.24112e+07	4.42255e+07	3.91987e+07	4.07992e+07
A0A2R8YCH5	Catenin beta-1 (Fragment) OS=Homo sapiens OX=9606 GN=CTNNB1 PE=1 SV=1	CTNNB1	3.53615e+06	4.05135e+06	3.22758e+06	2.7504e+06	2.71027e+06	3.24323e+06	3.5056e+06	2.95397e+06	3.31257e+06
O43175	D-3-phosphoglycerate dehydrogenase OS=Homo sapiens OX=9606 GN=PHGDH PE=1 SV=4	PHGDH	4.46404e+06	4.9009e+06	4.62686e+06	6.68402e+06	6.77035e+06	7.24632e+06	7.5756e+06	6.7317e+06	6.99416e+06
P22102	Trifunctional purine biosynthetic protein adenosine-3 OS=Homo sapiens OX=9606 GN=GART PE=1 SV=1	GART	3.44512e+06	2.42839e+06	1.823e+06	2.87615e+06	2.57344e+06	2.72871e+06	3.42092e+06	2.32309e+06	2.64839e+06
P18669	Phosphoglycerate mutase 1 OS=Homo sapiens OX=9606 GN=PGAM1 PE=1 SV=2	PGAM1	1.47326e+07	1.34121e+07	1.30574e+07	1.41757e+07	1.46561e+07	1.51181e+07	1.36906e+07	1.31598e+07	1.44596e+07
E7EX73	Eukaryotic translation initiation factor 4 gamma 1 OS=Homo sapiens OX=9606 GN=EIF4G1 PE=1 SV=1	EIF4G1	1.61924e+06	1.69633e+06	1.60994e+06	1.36929e+06	1.26973e+06	1.39729e+06	1.5135e+06	1.30843e+06	2.13698e+06
E9PK25	Cofilin-1 OS=Homo sapiens OX=9606 GN=CFL1 PE=1 SV=1	CFL1	3.9555e+07	3.88256e+07	4.0337e+07	3.97676e+07	3.91075e+07	4.119e+07	4.06287e+07	3.8413e+07	4.08766e+07
P41252	Isoleucine--tRNA ligase, cytoplasmic OS=Homo sapiens OX=9606 GN=IARS PE=1 SV=2	IARS	1.70343e+06	1.64208e+06	1.68036e+06	1.89821e+06	1.96838e+06	1.99527e+06	2.08446e+06	1.91337e+06	1.98722e+06
Q9HCC0	Methylcrotonoyl-CoA carboxylase beta chain, mitochondrial OS=Homo sapiens OX=9606 GN=MCCC2 PE=1 SV=1	MCCC2	7.85677e+06	7.80621e+06	6.53308e+06	7.49188e+06	6.96618e+06	8.56028e+06	7.13264e+06	7.34569e+06	8.64601e+06
Q8N163	Cell cycle and apoptosis regulator protein 2 OS=Homo sapiens OX=9606 GN=CCAR2 PE=1 SV=2	CCAR2	2.42388e+06	2.85381e+06	2.5493e+06	2.63876e+06	2.69505e+06	2.70432e+06	3.72625e+06	3.37027e+06	3.86635e+06
Q9H1E3	Nuclear ubiquitous casein and cyclin-dependent kinase substrate 1 OS=Homo sapiens OX=9606 GN=NUCKS1 PE=1 SV=1	NUCKS1	1.89935e+06	2.02703e+06	2.08774e+06	3.22094e+06	3.98363e+06	2.79207e+06	3.85446e+06	4.06086e+06	3.97534e+06
Q8TEM1	Nuclear pore membrane glycoprotein 210 OS=Homo sapiens OX=9606 GN=NUP210 PE=1 SV=3	NUP210	5.64331e+06	5.71385e+06	5.53303e+06	5.9317e+06	5.85319e+06	6.19713e+06	5.73347e+06	5.98568e+06	5.69973e+06
O15240	Neurosecretory protein VGF OS=Homo sapiens OX=9606 GN=VGF PE=1 SV=2	VGF	2.54628e+06	3.13695e+06	2.85029e+06	2.2106e+06	1.64987e+06	1.49165e+06	1.91563e+06	1.63327e+06	1.7928e+06
O43143	Pre-mRNA-splicing factor ATP-dependent RNA helicase DHX15 OS=Homo sapiens OX=9606 GN=DHX15 PE=1 SV=2	DHX15	5.64078e+06	5.58039e+06	5.53344e+06	4.25967e+06	4.54416e+06	4.42587e+06	4.97753e+06	3.65155e+06	5.04114e+06
P31948	Stress-induced-phosphoprotein 1 OS=Homo sapiens OX=9606 GN=STIP1 PE=1 SV=1	STIP1	5.02401e+06	4.68007e+06	4.6208e+06	4.50872e+06	4.87898e+06	4.84317e+06	4.53816e+06	4.46376e+06	4.69445e+06
J3KTA4	Probable ATP-dependent RNA helicase DDX5 OS=Homo sapiens OX=9606 GN=DDX5 PE=1 SV=1	DDX5	4.86511e+06	5.48793e+06	4.94958e+06	3.97287e+06	4.01143e+06	3.83629e+06	3.45304e+06	3.20697e+06	3.29972e+06
P36578	60S ribosomal protein L4 OS=Homo sapiens OX=9606 GN=RPL4 PE=1 SV=5	RPL4	1.53011e+07	1.54669e+07	1.35556e+07	1.33671e+07	1.31988e+07	1.29424e+07	1.38777e+07	1.36093e+07	1.33234e+07
P31930	Cytochrome b-c1 complex subunit 1, mitochondrial OS=Homo sapiens OX=9606 GN=UQCRC1 PE=1 SV=3	UQCRC1	4.43084e+06	4.91702e+06	5.21286e+06	4.7358e+06	4.23509e+06	4.00503e+06	4.36186e+06	4.28636e+06	4.50763e+06
P41250	Glycine--tRNA ligase OS=Homo sapiens OX=9606 GN=GARS PE=1 SV=3	GARS	2.69619e+06	2.65721e+06	2.36332e+06	3.35566e+06	3.2641e+06	3.37056e+06	3.25266e+06	3.37097e+06	3.17211e+06
Q13011	Delta(3,5)-Delta(2,4)-dienoyl-CoA isomerase, mitochondrial OS=Homo sapiens OX=9606 GN=ECH1 PE=1 SV=2	ECH1	7.67075e+06	8.00997e+06	8.45295e+06	8.21007e+06	8.65112e+06	8.60317e+06	9.49075e+06	9.30883e+06	9.32539e+06
P39023	60S ribosomal protein L3 OS=Homo sapiens OX=9606 GN=RPL3 PE=1 SV=2	RPL3	1.14002e+07	1.06003e+07	1.03464e+07	1.09423e+07	1.09076e+07	1.06704e+07	9.96406e+06	1.04794e+07	1.05009e+07
Q14152	Eukaryotic translation initiation factor 3 subunit A OS=Homo sapiens OX=9606 GN=EIF3A PE=1 SV=1	EIF3A	2.24857e+06	2.47511e+06	2.25293e+06	2.0362e+06	1.93089e+06	2.13439e+06	2.19897e+06	2.03286e+06	2.06811e+06
Q14157	Ubiquitin-associated protein 2-like OS=Homo sapiens OX=9606 GN=UBAP2L PE=1 SV=2	UBAP2L	1.19215e+06	1.19478e+06	1.02771e+06	1.05833e+06	1.7354e+06	1.13556e+06	923263	1.23785e+06	1.62628e+06
Q15149	Plectin OS=Homo sapiens OX=9606 GN=PLEC PE=1 SV=3	PLEC	1.72029e+06	2.25503e+06	1.4376e+06	2.15157e+06	2.22431e+06	1.66115e+06	1.97021e+06	2.80816e+06	2.56915e+06
Q01581	Hydroxymethylglutaryl-CoA synthase, cytoplasmic OS=Homo sapiens OX=9606 GN=HMGCS1 PE=1 SV=2	HMGCS1	2.59587e+06	2.52693e+06	2.73044e+06	1.22421e+06	1.45507e+06	1.46904e+06	8.2533e+06	5.51101e+06	7.76532e+06
P52597	Heterogeneous nuclear ribonucleoprotein F OS=Homo sapiens OX=9606 GN=HNRNPF PE=1 SV=3	HNRNPF	4.60792e+06	3.77332e+06	4.72789e+06	5.2398e+06	3.83173e+06	3.67219e+06	4.66446e+06	4.59453e+06	3.8032e+06
O75874	Isocitrate dehydrogenase [NADP] cytoplasmic OS=Homo sapiens OX=9606 GN=IDH1 PE=1 SV=2	IDH1	1.47849e+07	1.24274e+07	1.09746e+07	1.52078e+07	1.36177e+07	1.65894e+07	1.42655e+07	1.62212e+07	1.62267e+07
Q16891	MICOS complex subunit MIC60 OS=Homo sapiens OX=9606 GN=IMMT PE=1 SV=1	IMMT	2.21749e+06	2.53521e+06	2.50304e+06	2.51013e+06	2.51358e+06	2.46096e+06	2.61109e+06	2.52641e+06	2.52265e+06
Q02218	2-oxoglutarate dehydrogenase, mitochondrial OS=Homo sapiens OX=9606 GN=OGDH PE=1 SV=3	OGDH	1.82267e+06	1.70731e+06	1.8412e+06	2.31757e+06	1.46021e+06	1.62201e+06	1.75828e+06	1.69288e+06	1.82345e+06
Q15366	Poly(rC)-binding protein 2 OS=Homo sapiens OX=9606 GN=PCBP2 PE=1 SV=1	PCBP2	1.30598e+07	1.29502e+07	1.30711e+07	1.0773e+07	1.04984e+07	1.13171e+07	1.10191e+07	1.03287e+07	1.06497e+07
P55884	Eukaryotic translation initiation factor 3 subunit B OS=Homo sapiens OX=9606 GN=EIF3B PE=1 SV=3	EIF3B	2.78152e+06	2.85669e+06	2.47879e+06	1.92848e+06	2.45867e+06	2.71498e+06	1.95527e+06	2.42126e+06	2.53349e+06
P27824	Calnexin OS=Homo sapiens OX=9606 GN=CANX PE=1 SV=2	CANX	1.21241e+07	1.06381e+07	8.28527e+06	1.15834e+07	1.09582e+07	1.33095e+07	1.26791e+07	1.29428e+07	1.29395e+07
O43390	Heterogeneous nuclear ribonucleoprotein R OS=Homo sapiens OX=9606 GN=HNRNPR PE=1 SV=1	HNRNPR	5.79373e+06	6.26046e+06	6.8532e+06	6.50064e+06	6.51962e+06	6.36834e+06	7.38847e+06	6.58011e+06	6.76333e+06
P00390	Glutathione reductase, mitochondrial OS=Homo sapiens OX=9606 GN=GSR PE=1 SV=2	GSR	5.36511e+06	5.17431e+06	4.74025e+06	5.00613e+06	5.07118e+06	5.06845e+06	5.80869e+06	5.54091e+06	5.59358e+06
Q15084	Protein disulfide-isomerase A6 OS=Homo sapiens OX=9606 GN=PDIA6 PE=1 SV=1	PDIA6	6.91234e+06	7.2469e+06	6.53102e+06	6.94609e+06	6.88004e+06	7.04091e+06	6.74398e+06	7.82068e+06	6.85253e+06
Q06830	Peroxiredoxin-1 OS=Homo sapiens OX=9606 GN=PRDX1 PE=1 SV=1	PRDX1	2.39955e+07	2.52819e+07	2.48172e+07	2.69616e+07	2.51674e+07	2.82363e+07	2.50435e+07	2.40946e+07	2.56916e+07
Q15393	Splicing factor 3B subunit 3 OS=Homo sapiens OX=9606 GN=SF3B3 PE=1 SV=4	SF3B3	6.28407e+06	6.45929e+06	6.46477e+06	9.09732e+06	8.76106e+06	9.35065e+06	7.76632e+06	8.06146e+06	8.50317e+06
P19367	Hexokinase-1 OS=Homo sapiens OX=9606 GN=HK1 PE=1 SV=3	HK1	1.92609e+06	2.55089e+06	2.16052e+06	2.36386e+06	2.04237e+06	2.59719e+06	2.084e+06	2.19741e+06	1.8777e+06
P33993	DNA replication licensing factor MCM7 OS=Homo sapiens OX=9606 GN=MCM7 PE=1 SV=4	MCM7	3.07285e+06	3.02641e+06	3.03301e+06	2.76801e+06	2.71498e+06	2.71596e+06	2.75623e+06	2.66172e+06	2.61634e+06
P00505	Aspartate aminotransferase, mitochondrial OS=Homo sapiens OX=9606 GN=GOT2 PE=1 SV=3	GOT2	8.12695e+06	7.60606e+06	5.9866e+06	7.55631e+06	7.90707e+06	7.25301e+06	8.60284e+06	6.39289e+06	8.20054e+06
P25205	DNA replication licensing factor MCM3 OS=Homo sapiens OX=9606 GN=MCM3 PE=1 SV=3	MCM3	2.07305e+06	1.82846e+06	2.14246e+06	1.62715e+06	1.78541e+06	1.95969e+06	1.65128e+06	1.605e+06	1.88562e+06
Q99460	26S proteasome non-ATPase regulatory subunit 1 OS=Homo sapiens OX=9606 GN=PSMD1 PE=1 SV=2	PSMD1	2.7075e+06	2.57861e+06	2.47432e+06	2.59857e+06	2.65022e+06	2.78088e+06	2.3984e+06	2.44484e+06	2.55751e+06
Q12905	Interleukin enhancer-binding factor 2 OS=Homo sapiens OX=9606 GN=ILF2 PE=1 SV=2	ILF2	5.89275e+06	6.14342e+06	6.71469e+06	5.95361e+06	5.73475e+06	6.08674e+06	6.07668e+06	5.92684e+06	6.03229e+06
P12270	Nucleoprotein TPR OS=Homo sapiens OX=9606 GN=TPR PE=1 SV=3	TPR	2.27321e+06	2.55802e+06	2.24813e+06	2.17871e+06	2.00325e+06	2.27966e+06	2.20187e+06	1.86737e+06	2.30108e+06
Q3ZCM7	Tubulin beta-8 chain OS=Homo sapiens OX=9606 GN=TUBB8 PE=1 SV=2	TUBB8	1.44095e+06	1.92413e+06	1.48663e+06	2.1136e+06	2.35403e+06	2.55023e+06	1.73571e+06	2.09073e+06	1.88531e+06
O75083	WD repeat-containing protein 1 OS=Homo sapiens OX=9606 GN=WDR1 PE=1 SV=4	WDR1	2.90354e+06	2.9747e+06	3.14756e+06	2.91251e+06	2.93519e+06	3.13107e+06	3.22975e+06	3.22133e+06	3.32908e+06
P58107	Epiplakin OS=Homo sapiens OX=9606 GN=EPPK1 PE=1 SV=3	EPPK1	2.62216e+06	2.11843e+06	2.42456e+06	2.13537e+06	2.3058e+06	1.95662e+06	3.03742e+06	2.61078e+06	2.78408e+06
I3L397	Eukaryotic translation initiation factor 5A (Fragment) OS=Homo sapiens OX=9606 GN=EIF5A PE=1 SV=8	EIF5A	1.89952e+07	1.84238e+07	1.68745e+07	1.81864e+07	1.82209e+07	1.92196e+07	1.77205e+07	1.84665e+07	1.81273e+07
Q32Q12	Nucleoside diphosphate kinase OS=Homo sapiens OX=9606 GN=NME1-NME2 PE=1 SV=1	NME1-NME2	4.02424e+07	3.76527e+07	3.81082e+07	3.92793e+07	3.755e+07	4.14511e+07	3.65528e+07	3.78856e+07	3.8247e+07
P00491	Purine nucleoside phosphorylase OS=Homo sapiens OX=9606 GN=PNP PE=1 SV=2	PNP	2.82266e+06	2.78431e+06	3.00818e+06	3.08944e+06	3.07185e+06	3.3496e+06	3.24033e+06	2.93754e+06	3.04101e+06
Q92499	ATP-dependent RNA helicase DDX1 OS=Homo sapiens OX=9606 GN=DDX1 PE=1 SV=2	DDX1	3.75264e+06	3.7525e+06	3.292e+06	3.55958e+06	3.51622e+06	3.62022e+06	3.51796e+06	3.2477e+06	3.56145e+06
A0A0C4DFL7	Lanosterol 14-alpha demethylase OS=Homo sapiens OX=9606 GN=CYP51A1 PE=1 SV=1	CYP51A1	1.3666e+06	1.39279e+06	1.67621e+06	1.80998e+06	1.79351e+06	1.53234e+06	4.79305e+06	4.14612e+06	4.47314e+06
P09429	High mobility group protein B1 OS=Homo sapiens OX=9606 GN=HMGB1 PE=1 SV=3	HMGB1	2.36595e+07	2.66975e+07	2.43709e+07	2.61695e+07	2.66654e+07	2.50174e+07	2.77326e+07	2.82015e+07	2.55767e+07
Q9Y265	RuvB-like 1 OS=Homo sapiens OX=9606 GN=RUVBL1 PE=1 SV=1	RUVBL1	4.56465e+06	4.18707e+06	3.71218e+06	3.91434e+06	4.33309e+06	4.69597e+06	3.95428e+06	3.71277e+06	4.39855e+06
P53618	Coatomer subunit beta OS=Homo sapiens OX=9606 GN=COPB1 PE=1 SV=3	COPB1	2.22095e+06	2.37647e+06	2.17339e+06	2.19352e+06	2.49207e+06	2.31658e+06	2.31012e+06	2.36655e+06	2.2924e+06
P30086	Phosphatidylethanolamine-binding protein 1 OS=Homo sapiens OX=9606 GN=PEBP1 PE=1 SV=3	PEBP1	2.03623e+07	1.95194e+07	2.10369e+07	2.20215e+07	2.17657e+07	2.3696e+07	2.14617e+07	2.12828e+07	2.26488e+07
Q8WUM4	Programmed cell death 6-interacting protein OS=Homo sapiens OX=9606 GN=PDCD6IP PE=1 SV=1	PDCD6IP	6.71507e+06	7.0504e+06	6.9612e+06	7.22429e+06	6.98734e+06	7.08183e+06	7.65967e+06	7.84941e+06	6.84069e+06
O60506	Heterogeneous nuclear ribonucleoprotein Q OS=Homo sapiens OX=9606 GN=SYNCRIP PE=1 SV=2	SYNCRIP	2.66355e+06	2.64128e+06	1.89231e+06	2.61726e+06	2.91372e+06	2.83173e+06	2.6643e+06	2.86943e+06	2.69987e+06
A0A3B3IT92	DNA helicase OS=Homo sapiens OX=9606 GN=MCM4 PE=1 SV=1	MCM4	2.04096e+06	2.03879e+06	2.02845e+06	1.85772e+06	1.76029e+06	1.78177e+06	1.59085e+06	1.57166e+06	1.58988e+06
A0A1W2PQ51	Probable ATP-dependent RNA helicase DDX17 OS=Homo sapiens OX=9606 GN=DDX17 PE=1 SV=1	DDX17	1.21266e+07	1.30877e+07	1.29677e+07	1.15766e+07	1.07568e+07	1.09815e+07	1.09015e+07	1.03885e+07	1.00682e+07
Q15233	Non-POU domain-containing octamer-binding protein OS=Homo sapiens OX=9606 GN=NONO PE=1 SV=4	NONO	9.68797e+06	9.02975e+06	9.66652e+06	9.30061e+06	9.44879e+06	8.64788e+06	9.19512e+06	9.0914e+06	8.66932e+06
P18206	Vinculin OS=Homo sapiens OX=9606 GN=VCL PE=1 SV=4	VCL	1.45276e+06	1.62666e+06	1.69362e+06	1.58898e+06	1.55181e+06	1.6782e+06	1.75253e+06	1.58469e+06	1.6156e+06
O75390	Citrate synthase, mitochondrial OS=Homo sapiens OX=9606 GN=CS PE=1 SV=2	CS	1.47997e+07	1.6141e+07	1.41691e+07	1.39571e+07	1.18784e+07	1.37963e+07	1.41368e+07	1.18451e+07	1.12965e+07
P52209	6-phosphogluconate dehydrogenase, decarboxylating OS=Homo sapiens OX=9606 GN=PGD PE=1 SV=3	PGD	6.95732e+06	7.10768e+06	6.91715e+06	7.00758e+06	7.0765e+06	6.96391e+06	7.14592e+06	6.58043e+06	6.94197e+06
P63104	14-3-3 protein zeta/delta OS=Homo sapiens OX=9606 GN=YWHAZ PE=1 SV=1	YWHAZ	1.69497e+07	1.81669e+07	1.6296e+07	1.73772e+07	1.7076e+07	1.7231e+07	1.81494e+07	1.8279e+07	1.69427e+07
P63010	AP-2 complex subunit beta OS=Homo sapiens OX=9606 GN=AP2B1 PE=1 SV=1	AP2B1	1.19582e+06	925782	1.17976e+06	975164	889866	941094	969473	776144	776923
P08758	Annexin A5 OS=Homo sapiens OX=9606 GN=ANXA5 PE=1 SV=2	ANXA5	6.47402e+06	6.30163e+06	6.18807e+06	6.45636e+06	6.92629e+06	7.11738e+06	6.66663e+06	6.66141e+06	6.66927e+06
P33176	Kinesin-1 heavy chain OS=Homo sapiens OX=9606 GN=KIF5B PE=1 SV=1	KIF5B	6.8736e+06	6.55004e+06	5.36302e+06	6.27714e+06	6.64072e+06	6.28575e+06	6.61619e+06	6.90984e+06	6.95431e+06
P26368	Splicing factor U2AF 65 kDa subunit OS=Homo sapiens OX=9606 GN=U2AF2 PE=1 SV=4	U2AF2	3.48105e+06	3.80036e+06	4.80978e+06	3.52889e+06	3.82184e+06	3.91571e+06	4.43612e+06	3.86964e+06	3.75692e+06
M0QZM1	Heterogeneous nuclear ribonucleoprotein M (Fragment) OS=Homo sapiens OX=9606 GN=HNRNPM PE=1 SV=1	HNRNPM	437440	640573	530859	524162	690299	438125	589023	538413	691592
P35580	Myosin-10 OS=Homo sapiens OX=9606 GN=MYH10 PE=1 SV=3	MYH10	406926	415261	464134	202968	475625	437813	620975	303338	547467
P13797	Plastin-3 OS=Homo sapiens OX=9606 GN=PLS3 PE=1 SV=4	PLS3	4.32959e+06	4.66217e+06	2.0086e+06	1.96307e+06	1.92133e+06	4.5103e+06	4.42498e+06	4.47374e+06	4.37482e+06
Q58FF7	Putative heat shock protein HSP 90-beta-3 OS=Homo sapiens OX=9606 GN=HSP90AB3P PE=5 SV=1	HSP90AB3P	130910	99672.5	595215	245993	702276	661511	123951	713364	226479
Q92945	Far upstream element-binding protein 2 OS=Homo sapiens OX=9606 GN=KHSRP PE=1 SV=4	KHSRP	2.44169e+06	2.7512e+06	2.8331e+06	3.21884e+06	3.15794e+06	3.13384e+06	2.69607e+06	3.34278e+06	3.21969e+06
P61981	14-3-3 protein gamma OS=Homo sapiens OX=9606 GN=YWHAG PE=1 SV=2	YWHAG	1.44785e+07	8.09714e+06	5.98997e+06	1.39018e+07	8.16278e+06	1.07445e+07	1.72653e+07	1.23677e+07	7.11254e+06
P31946	14-3-3 protein beta/alpha OS=Homo sapiens OX=9606 GN=YWHAB PE=1 SV=3	YWHAB	6.45955e+06	6.49889e+06	4.31996e+06	7.86498e+06	8.02e+06	7.85916e+06	6.51592e+06	7.14613e+06	7.90021e+06
P30084	Enoyl-CoA hydratase, mitochondrial OS=Homo sapiens OX=9606 GN=ECHS1 PE=1 SV=4	ECHS1	7.61463e+06	6.66315e+06	7.90252e+06	6.87861e+06	6.24277e+06	6.60967e+06	8.57621e+06	6.8963e+06	7.1834e+06
H0YCK3	Double-stranded RNA-specific adenosine deaminase (Fragment) OS=Homo sapiens OX=9606 GN=ADAR PE=1 SV=1	ADAR	965147	857407	735600	891005	967737	824385	972108	429236	732533
P55265	Double-stranded RNA-specific adenosine deaminase OS=Homo sapiens OX=9606 GN=ADAR PE=1 SV=4	ADAR	3.16496e+06	3.62598e+06	3.76539e+06	3.80928e+06	3.67077e+06	3.4413e+06	3.64579e+06	3.34418e+06	3.4187e+06
Q13451	Peptidyl-prolyl cis-trans isomerase FKBP5 OS=Homo sapiens OX=9606 GN=FKBP5 PE=1 SV=2	FKBP5	3.42753e+06	2.71087e+06	2.65665e+06	2.82194e+06	2.7153e+06	3.45571e+06	4.02396e+06	3.22451e+06	3.11791e+06
Q15181	Inorganic pyrophosphatase OS=Homo sapiens OX=9606 GN=PPA1 PE=1 SV=2	PPA1	4.83671e+06	5.35461e+06	5.22614e+06	5.24501e+06	5.19361e+06	5.75326e+06	4.79186e+06	4.94022e+06	5.38378e+06
E9PLK3	Aminopeptidase OS=Homo sapiens OX=9606 GN=NPEPPS PE=1 SV=1	NPEPPS	5.18058e+06	5.33915e+06	5.27524e+06	5.4687e+06	5.30898e+06	5.45191e+06	5.73889e+06	5.21946e+06	5.27642e+06
E9PCY7	Heterogeneous nuclear ribonucleoprotein H OS=Homo sapiens OX=9606 GN=HNRNPH1 PE=1 SV=1	HNRNPH1	1.09034e+07	1.02834e+07	9.6286e+06	9.9142e+06	9.75163e+06	9.92159e+06	9.18619e+06	8.84284e+06	9.73895e+06
P08727	Keratin, type I cytoskeletal 19 OS=Homo sapiens OX=9606 GN=KRT19 PE=1 SV=4	KRT19	1.41901e+07	1.4214e+07	1.19593e+07	1.46889e+07	1.52024e+07	1.40418e+07	1.56282e+07	1.47859e+07	1.45655e+07
Q13838	Spliceosome RNA helicase DDX39B OS=Homo sapiens OX=9606 GN=DDX39B PE=1 SV=1	DDX39B	1.08423e+07	1.10918e+07	1.12607e+07	1.09109e+07	1.04644e+07	1.09783e+07	1.04024e+07	9.74715e+06	1.01388e+07
Q15020	Squamous cell carcinoma antigen recognized by T-cells 3 OS=Homo sapiens OX=9606 GN=SART3 PE=1 SV=1	SART3	1.63333e+06	1.29614e+06	1.87768e+06	1.85796e+06	1.41429e+06	1.51718e+06	1.59286e+06	1.49419e+06	1.79004e+06
O75367	Core histone macro-H2A.1 OS=Homo sapiens OX=9606 GN=H2AFY PE=1 SV=4	H2AFY	8.76823e+06	1.09977e+07	1.04328e+07	9.2712e+06	9.44582e+06	7.05038e+06	1.18135e+07	1.04187e+07	8.02825e+06
P21281	V-type proton ATPase subunit B, brain isoform OS=Homo sapiens OX=9606 GN=ATP6V1B2 PE=1 SV=3	ATP6V1B2	3.13681e+06	2.85474e+06	3.01576e+06	3.0334e+06	2.61033e+06	2.80821e+06	2.85584e+06	2.71828e+06	2.98598e+06
P17174	Aspartate aminotransferase, cytoplasmic OS=Homo sapiens OX=9606 GN=GOT1 PE=1 SV=3	GOT1	5.66223e+06	6.33059e+06	6.10221e+06	6.37535e+06	6.40055e+06	6.52277e+06	6.22497e+06	6.2608e+06	6.96815e+06
H0YIV4	Nucleosome assembly protein 1-like 1 (Fragment) OS=Homo sapiens OX=9606 GN=NAP1L1 PE=1 SV=1	NAP1L1	8.62354e+06	8.61227e+06	8.49755e+06	8.99755e+06	8.54513e+06	8.65984e+06	7.01566e+06	7.58084e+06	7.29368e+06
P27695	DNA-(apurinic or apyrimidinic site) lyase OS=Homo sapiens OX=9606 GN=APEX1 PE=1 SV=2	APEX1	9.0022e+06	9.11791e+06	8.7535e+06	8.86912e+06	9.98804e+06	9.17638e+06	9.06667e+06	9.29638e+06	9.20425e+06
P09327	Villin-1 OS=Homo sapiens OX=9606 GN=VIL1 PE=1 SV=4	VIL1	1.04983e+07	1.12109e+07	1.11285e+07	1.0182e+07	1.02516e+07	1.04125e+07	1.16307e+07	1.19841e+07	1.05008e+07
P26641	Elongation factor 1-gamma OS=Homo sapiens OX=9606 GN=EEF1G PE=1 SV=3	EEF1G	1.49322e+07	1.42962e+07	1.36957e+07	1.65794e+07	1.63222e+07	1.37248e+07	1.68987e+07	1.7845e+07	1.44098e+07
P30153	Serine/threonine-protein phosphatase 2A 65 kDa regulatory subunit A alpha isoform OS=Homo sapiens OX=9606 GN=PPP2R1A PE=1 SV=4	PPP2R1A	3.73851e+06	3.61808e+06	2.50237e+06	4.10764e+06	4.45342e+06	3.95898e+06	3.80219e+06	4.37599e+06	4.33786e+06
O94826	Mitochondrial import receptor subunit TOM70 OS=Homo sapiens OX=9606 GN=TOMM70 PE=1 SV=1	TOMM70	1.96913e+06	1.70173e+06	1.61843e+06	1.94522e+06	2.43766e+06	1.86617e+06	2.36214e+06	1.87367e+06	2.19367e+06
P04792	Heat shock protein beta-1 OS=Homo sapiens OX=9606 GN=HSPB1 PE=1 SV=2	HSPB1	1.50231e+07	1.80346e+07	1.46694e+07	1.70209e+07	1.75004e+07	1.67064e+07	1.52562e+07	1.717e+07	1.58745e+07
O43776	Asparagine--tRNA ligase, cytoplasmic OS=Homo sapiens OX=9606 GN=NARS PE=1 SV=1	NARS	5.26912e+06	4.92137e+06	5.90473e+06	6.02693e+06	6.83958e+06	6.56341e+06	7.04276e+06	6.53262e+06	5.17008e+06
P02768	Serum albumin OS=Homo sapiens OX=9606 GN=ALB PE=1 SV=2	ALB	2.92267e+06	3.09034e+06	2.7057e+06	3.61592e+06	8.25556e+06	3.5374e+06	3.7988e+06	3.65404e+06	4.60888e+06
P13804	Electron transfer flavoprotein subunit alpha, mitochondrial OS=Homo sapiens OX=9606 GN=ETFA PE=1 SV=1	ETFA	5.0293e+06	4.97894e+06	4.82202e+06	5.26425e+06	5.29524e+06	5.08828e+06	5.6736e+06	4.8561e+06	4.99945e+06
Q99613	Eukaryotic translation initiation factor 3 subunit C OS=Homo sapiens OX=9606 GN=EIF3C PE=1 SV=1	EIF3C	4.69513e+06	5.17822e+06	5.09828e+06	4.52201e+06	4.31817e+06	4.02463e+06	4.9786e+06	4.99174e+06	4.68531e+06
P16989	Y-box-binding protein 3 OS=Homo sapiens OX=9606 GN=YBX3 PE=1 SV=4	YBX3	1.5254e+06	2.05597e+06	1.90783e+06	808427	801481	816242	924077	738483	844265
C9J406	MICOS complex subunit MIC60 OS=Homo sapiens OX=9606 GN=IMMT PE=1 SV=1	IMMT	874342	825358	801509	482533	720750	638580	767850	604437	931949
P09622	Dihydrolipoyl dehydrogenase, mitochondrial OS=Homo sapiens OX=9606 GN=DLD PE=1 SV=2	DLD	1.24532e+07	1.2391e+07	1.17096e+07	1.26332e+07	1.20197e+07	1.26875e+07	1.09307e+07	1.18031e+07	1.1645e+07
Q92598	Heat shock protein 105 kDa OS=Homo sapiens OX=9606 GN=HSPH1 PE=1 SV=1	HSPH1	1.13703e+06	1.72619e+06	722379	614780	1.08156e+06	1.0935e+06	1.17805e+06	981940	1.04982e+06
Q9UQ35	Serine/arginine repetitive matrix protein 2 OS=Homo sapiens OX=9606 GN=SRRM2 PE=1 SV=2	SRRM2	1.80265e+06	1.7089e+06	1.56371e+06	2.47517e+06	3.32239e+06	2.5169e+06	1.95627e+06	1.61192e+06	1.97046e+06
P62136	Serine/threonine-protein phosphatase PP1-alpha catalytic subunit OS=Homo sapiens OX=9606 GN=PPP1CA PE=1 SV=1	PPP1CA	4.71842e+06	4.43099e+06	4.69625e+06	4.25574e+06	3.94322e+06	3.78768e+06	3.76852e+06	3.58946e+06	3.90171e+06
P54886	Delta-1-pyrroline-5-carboxylate synthase OS=Homo sapiens OX=9606 GN=ALDH18A1 PE=1 SV=2	ALDH18A1	5.10526e+06	5.51236e+06	4.39119e+06	5.17745e+06	5.22776e+06	4.78553e+06	4.90369e+06	5.35897e+06	4.86324e+06
P05388	60S acidic ribosomal protein P0 OS=Homo sapiens OX=9606 GN=RPLP0 PE=1 SV=1	RPLP0	1.73136e+07	1.59315e+07	1.63576e+07	1.47937e+07	1.63365e+07	1.61356e+07	1.46249e+07	1.50432e+07	1.58631e+07
P78347	General transcription factor II-I OS=Homo sapiens OX=9606 GN=GTF2I PE=1 SV=2	GTF2I	2.36384e+06	2.78377e+06	2.31806e+06	1.78363e+06	1.85445e+06	2.06523e+06	2.16607e+06	2.22743e+06	2.16223e+06
Q99497	Protein/nucleic acid deglycase DJ-1 OS=Homo sapiens OX=9606 GN=PARK7 PE=1 SV=2	PARK7	9.28531e+06	8.42575e+06	8.41074e+06	1.00126e+07	1.01163e+07	1.01571e+07	8.61228e+06	8.79127e+06	9.01869e+06
H0YH80	Heterogeneous nuclear ribonucleoprotein A1 (Fragment) OS=Homo sapiens OX=9606 GN=HNRNPA1 PE=1 SV=1	HNRNPA1	2.55929e+06	2.93863e+06	2.16576e+06	2.02811e+06	2.58068e+06	1.71836e+06	1.65803e+06	1.73215e+06	1.81536e+06
K7ER00	Phenylalanine--tRNA ligase alpha subunit OS=Homo sapiens OX=9606 GN=FARSA PE=1 SV=1	FARSA	1.48805e+06	1.68555e+06	1.20247e+06	2.04662e+06	1.76934e+06	1.58783e+06	1.58132e+06	1.67239e+06	1.77073e+06
Q9H4A4	Aminopeptidase B OS=Homo sapiens OX=9606 GN=RNPEP PE=1 SV=2	RNPEP	1.73072e+06	1.73686e+06	1.74559e+06	1.806e+06	1.75242e+06	1.94676e+06	1.88631e+06	1.66077e+06	1.68485e+06
P37268	Squalene synthase OS=Homo sapiens OX=9606 GN=FDFT1 PE=1 SV=1	FDFT1	1.40472e+06	1.65482e+06	1.67996e+06	414397	350986	288112	5.83105e+06	4.85556e+06	4.99798e+06
Q07065	Cytoskeleton-associated protein 4 OS=Homo sapiens OX=9606 GN=CKAP4 PE=1 SV=2	CKAP4	8.3065e+06	6.95207e+06	4.74798e+06	7.99715e+06	7.67426e+06	8.59893e+06	8.42448e+06	7.11819e+06	7.15599e+06
Q9UKV3	Apoptotic chromatin condensation inducer in the nucleus OS=Homo sapiens OX=9606 GN=ACIN1 PE=1 SV=2	ACIN1	1.57971e+06	2.59254e+06	2.15826e+06	2.83023e+06	2.35458e+06	2.29273e+06	2.66495e+06	2.36883e+06	2.71469e+06
O00148	ATP-dependent RNA helicase DDX39A OS=Homo sapiens OX=9606 GN=DDX39A PE=1 SV=2	DDX39A	2.59162e+06	2.55636e+06	2.31766e+06	2.50532e+06	2.39294e+06	2.56951e+06	2.41319e+06	2.18937e+06	2.23044e+06
O00159	Unconventional myosin-Ic OS=Homo sapiens OX=9606 GN=MYO1C PE=1 SV=4	MYO1C	1.80608e+06	1.84987e+06	1.76225e+06	1.91102e+06	2.03787e+06	1.73694e+06	1.71937e+06	1.71287e+06	1.8435e+06
Q96QK1	Vacuolar protein sorting-associated protein 35 OS=Homo sapiens OX=9606 GN=VPS35 PE=1 SV=2	VPS35	2.16822e+07	2.28976e+07	2.1405e+07	2.3912e+07	2.17643e+07	2.43488e+07	2.14834e+07	2.24159e+07	2.29062e+07
Q02878	60S ribosomal protein L6 OS=Homo sapiens OX=9606 GN=RPL6 PE=1 SV=3	RPL6	1.60375e+07	1.6056e+07	1.66722e+07	1.57495e+07	1.55026e+07	1.64639e+07	1.58694e+07	1.49627e+07	1.50977e+07
Q99623	Prohibitin-2 OS=Homo sapiens OX=9606 GN=PHB2 PE=1 SV=2	PHB2	1.163e+07	1.08906e+07	9.12898e+06	1.18905e+07	1.2823e+07	1.08165e+07	1.28133e+07	1.31157e+07	1.32272e+07
P32969	60S ribosomal protein L9 OS=Homo sapiens OX=9606 GN=RPL9 PE=1 SV=1	RPL9	1.09577e+07	1.03883e+07	9.24129e+06	1.03461e+07	1.01863e+07	1.01674e+07	1.04009e+07	1.01268e+07	9.856e+06
Q6DD88	Atlastin-3 OS=Homo sapiens OX=9606 GN=ATL3 PE=1 SV=1	ATL3	2.28071e+06	2.61078e+06	2.84893e+06	2.40454e+06	2.57543e+06	2.38114e+06	2.82329e+06	2.46666e+06	2.5394e+06
P24752	Acetyl-CoA acetyltransferase, mitochondrial OS=Homo sapiens OX=9606 GN=ACAT1 PE=1 SV=1	ACAT1	2.69161e+06	2.87093e+06	2.90967e+06	2.89833e+06	2.96736e+06	2.84925e+06	2.93364e+06	2.73953e+06	2.96486e+06
P43686	26S proteasome regulatory subunit 6B OS=Homo sapiens OX=9606 GN=PSMC4 PE=1 SV=2	PSMC4	1.70838e+06	1.60418e+06	1.70406e+06	1.79608e+06	1.9246e+06	1.74946e+06	1.59011e+06	1.40343e+06	1.60903e+06
Q9BWD1	Acetyl-CoA acetyltransferase, cytosolic OS=Homo sapiens OX=9606 GN=ACAT2 PE=1 SV=2	ACAT2	2.89293e+06	2.74947e+06	2.53386e+06	2.50149e+06	2.40455e+06	2.02705e+06	4.32364e+06	4.04638e+06	4.72327e+06
Q08945	FACT complex subunit SSRP1 OS=Homo sapiens OX=9606 GN=SSRP1 PE=1 SV=1	SSRP1	4.33305e+06	4.45348e+06	4.57317e+06	4.29614e+06	4.55169e+06	3.37633e+06	4.56351e+06	4.66969e+06	4.45157e+06
Q14444	Caprin-1 OS=Homo sapiens OX=9606 GN=CAPRIN1 PE=1 SV=2	CAPRIN1	6.92094e+06	5.57956e+06	5.38701e+06	5.33003e+06	6.24416e+06	5.36481e+06	5.25835e+06	5.01735e+06	5.17395e+06
Q9Y2X3	Nucleolar protein 58 OS=Homo sapiens OX=9606 GN=NOP58 PE=1 SV=1	NOP58	1.97046e+06	2.18834e+06	1.84644e+06	2.42987e+06	2.19798e+06	1.44154e+06	2.42249e+06	2.21404e+06	2.12941e+06
P38606	V-type proton ATPase catalytic subunit A OS=Homo sapiens OX=9606 GN=ATP6V1A PE=1 SV=2	ATP6V1A	2.65124e+06	2.53707e+06	2.00756e+06	2.36699e+06	2.26385e+06	2.28488e+06	2.26326e+06	2.20924e+06	2.36509e+06
P36873	Serine/threonine-protein phosphatase PP1-gamma catalytic subunit OS=Homo sapiens OX=9606 GN=PPP1CC PE=1 SV=1	PPP1CC	588798	608529	627641	593107	553385	437861	562605	510070	426940
O96008	Mitochondrial import receptor subunit TOM40 homolog OS=Homo sapiens OX=9606 GN=TOMM40 PE=1 SV=1	TOMM40	3.30373e+06	3.25354e+06	3.45191e+06	3.84602e+06	2.84172e+06	3.06159e+06	3.57713e+06	3.32516e+06	3.50158e+06
P21796	Voltage-dependent anion-selective channel protein 1 OS=Homo sapiens OX=9606 GN=VDAC1 PE=1 SV=2	VDAC1	9.8468e+06	9.62128e+06	1.07715e+07	1.00348e+07	9.48205e+06	9.85725e+06	1.10543e+07	1.05481e+07	1.09476e+07
O00299	Chloride intracellular channel protein 1 OS=Homo sapiens OX=9606 GN=CLIC1 PE=1 SV=4	CLIC1	7.68374e+06	7.1624e+06	6.67278e+06	7.88238e+06	7.63191e+06	8.55645e+06	6.85949e+06	6.96312e+06	7.28826e+06
Q10567	AP-1 complex subunit beta-1 OS=Homo sapiens OX=9606 GN=AP1B1 PE=1 SV=2	AP1B1	2.13951e+06	2.03345e+06	2.17758e+06	2.01891e+06	2.0619e+06	2.01619e+06	2.27768e+06	2.08685e+06	2.1842e+06
P12004	Proliferating cell nuclear antigen OS=Homo sapiens OX=9606 GN=PCNA PE=1 SV=1	PCNA	1.07898e+07	1.07914e+07	1.05524e+07	9.98596e+06	9.82321e+06	1.01348e+07	8.92282e+06	8.27389e+06	9.50458e+06
P37802	Transgelin-2 OS=Homo sapiens OX=9606 GN=TAGLN2 PE=1 SV=3	TAGLN2	5.94486e+06	7.48346e+06	6.30957e+06	8.78991e+06	7.79006e+06	8.63803e+06	5.90316e+06	7.52813e+06	7.89628e+06
Q14247	Src substrate cortactin OS=Homo sapiens OX=9606 GN=CTTN PE=1 SV=2	CTTN	1.81143e+06	1.74029e+06	1.59588e+06	1.90171e+06	2.18457e+06	1.93706e+06	1.99172e+06	1.8827e+06	1.88652e+06
P15311	Ezrin OS=Homo sapiens OX=9606 GN=EZR PE=1 SV=4	EZR	3.92841e+06	4.38149e+06	3.84338e+06	3.88353e+06	3.69844e+06	4.09121e+06	3.87994e+06	4.17647e+06	3.54961e+06
P54578	Ubiquitin carboxyl-terminal hydrolase 14 OS=Homo sapiens OX=9606 GN=USP14 PE=1 SV=3	USP14	2.87165e+06	2.87253e+06	2.8605e+06	2.9022e+06	3.2538e+06	3.16029e+06	3.81826e+06	2.9988e+06	3.33199e+06
Q96AE4	Far upstream element-binding protein 1 OS=Homo sapiens OX=9606 GN=FUBP1 PE=1 SV=3	FUBP1	1.78307e+06	2.34105e+06	1.92329e+06	2.79019e+06	2.78721e+06	2.75293e+06	2.23257e+06	3.17662e+06	2.89457e+06
P49915	GMP synthase [glutamine-hydrolyzing] OS=Homo sapiens OX=9606 GN=GMPS PE=1 SV=1	GMPS	1.58542e+06	1.49309e+06	1.55188e+06	1.51227e+06	1.36546e+06	1.48248e+06	1.34402e+06	1.3112e+06	1.36093e+06
O15371	Eukaryotic translation initiation factor 3 subunit D OS=Homo sapiens OX=9606 GN=EIF3D PE=1 SV=1	EIF3D	2.81883e+06	4.46131e+06	2.42014e+06	4.68837e+06	2.45685e+06	2.8642e+06	4.6707e+06	4.51822e+06	2.61449e+06
P17980	26S proteasome regulatory subunit 6A OS=Homo sapiens OX=9606 GN=PSMC3 PE=1 SV=3	PSMC3	1.78115e+06	1.69548e+06	1.89075e+06	1.79785e+06	1.66584e+06	1.90245e+06	1.79977e+06	1.72579e+06	1.57623e+06
M0QY43	Myosin-14 (Fragment) OS=Homo sapiens OX=9606 GN=MYH14 PE=1 SV=8	MYH14	161356	200275	147381	225640	212619	239701	270107	234398	236706
P49792	E3 SUMO-protein ligase RanBP2 OS=Homo sapiens OX=9606 GN=RANBP2 PE=1 SV=2	RANBP2	544975	783018	708306	902680	643855	579234	811758	718470	666298
O95373	Importin-7 OS=Homo sapiens OX=9606 GN=IPO7 PE=1 SV=1	IPO7	1.64181e+06	1.44047e+06	1.49804e+06	1.44093e+06	1.51011e+06	1.50812e+06	1.48301e+06	1.3904e+06	1.44662e+06
P54136	Arginine--tRNA ligase, cytoplasmic OS=Homo sapiens OX=9606 GN=RARS PE=1 SV=2	RARS	2.23612e+06	2.84884e+06	2.2019e+06	1.97397e+06	2.58005e+06	2.0923e+06	1.77904e+06	1.68989e+06	1.09152e+06
Q8NC51	Plasminogen activator inhibitor 1 RNA-binding protein OS=Homo sapiens OX=9606 GN=SERBP1 PE=1 SV=2	SERBP1	3.6023e+06	3.10067e+06	3.28898e+06	3.13695e+06	4.67405e+06	3.47814e+06	3.36779e+06	3.51556e+06	4.22458e+06
P16615	Sarcoplasmic/endoplasmic reticulum calcium ATPase 2 OS=Homo sapiens OX=9606 GN=ATP2A2 PE=1 SV=1	ATP2A2	3.66312e+06	4.45825e+06	3.89501e+06	3.90402e+06	3.95289e+06	3.71835e+06	4.12561e+06	4.15158e+06	4.11455e+06
P62805	Histone H4 OS=Homo sapiens OX=9606 GN=HIST1H4A PE=1 SV=2	HIST1H4A	5.64693e+08	6.43653e+08	6.53037e+08	5.83291e+08	5.59341e+08	4.06391e+08	6.55953e+08	6.64866e+08	5.27594e+08
P23396	40S ribosomal protein S3 OS=Homo sapiens OX=9606 GN=RPS3 PE=1 SV=2	RPS3	1.26639e+07	1.21664e+07	1.22705e+07	1.1255e+07	1.15295e+07	1.12379e+07	1.10911e+07	1.09019e+07	1.12574e+07
P27708	CAD protein OS=Homo sapiens OX=9606 GN=CAD PE=1 SV=3	CAD	1.0945e+06	956219	954218	978163	817701	914597	958594	914823	727529
P35232	Prohibitin OS=Homo sapiens OX=9606 GN=PHB PE=1 SV=1	PHB	4.97616e+06	5.64784e+06	5.8235e+06	5.82562e+06	5.06763e+06	5.40007e+06	5.98631e+06	5.69903e+06	5.52223e+06
P54652	Heat shock-related 70 kDa protein 2 OS=Homo sapiens OX=9606 GN=HSPA2 PE=1 SV=1	HSPA2	363436	319419	307477	262391	274996	285550	275143	315569	315508
Q9Y230	RuvB-like 2 OS=Homo sapiens OX=9606 GN=RUVBL2 PE=1 SV=3	RUVBL2	4.71511e+06	4.70152e+06	4.82309e+06	6.27943e+06	5.31925e+06	4.86233e+06	5.31601e+06	6.18896e+06	3.69338e+06
P26583	High mobility group protein B2 OS=Homo sapiens OX=9606 GN=HMGB2 PE=1 SV=2	HMGB2	2.71871e+07	3.12269e+07	2.57012e+07	3.01144e+07	2.92377e+07	2.50302e+07	2.94463e+07	2.81107e+07	2.6106e+07
P62258	14-3-3 protein epsilon OS=Homo sapiens OX=9606 GN=YWHAE PE=1 SV=1	YWHAE	1.42606e+07	1.31668e+07	1.3163e+07	1.41959e+07	1.35204e+07	1.36317e+07	1.3117e+07	1.43856e+07	1.26656e+07
O95831	Apoptosis-inducing factor 1, mitochondrial OS=Homo sapiens OX=9606 GN=AIFM1 PE=1 SV=1	AIFM1	3.94475e+06	3.39252e+06	3.20892e+06	4.15738e+06	3.97749e+06	3.44555e+06	4.38529e+06	3.8848e+06	4.27975e+06
Q13151	Heterogeneous nuclear ribonucleoprotein A0 OS=Homo sapiens OX=9606 GN=HNRNPA0 PE=1 SV=1	HNRNPA0	4.74022e+06	4.73199e+06	5.06409e+06	4.65502e+06	4.53172e+06	4.36262e+06	4.78546e+06	4.98481e+06	4.80928e+06
P31937	3-hydroxyisobutyrate dehydrogenase, mitochondrial OS=Homo sapiens OX=9606 GN=HIBADH PE=1 SV=2	HIBADH	1.81712e+06	1.86132e+06	1.80869e+06	2.08205e+06	1.89279e+06	2.19535e+06	2.12202e+06	1.99922e+06	2.16505e+06
P09972	Fructose-bisphosphate aldolase C OS=Homo sapiens OX=9606 GN=ALDOC PE=1 SV=2	ALDOC	5.07675e+06	4.57612e+06	4.77726e+06	4.51426e+06	4.80337e+06	5.18522e+06	4.98931e+06	4.62295e+06	5.08423e+06
P12236	ADP/ATP translocase 3 OS=Homo sapiens OX=9606 GN=SLC25A6 PE=1 SV=4	SLC25A6	3.41121e+07	3.43797e+07	3.06369e+07	3.02576e+07	2.99959e+07	2.95713e+07	3.41735e+07	3.18486e+07	3.29379e+07
P62701	40S ribosomal protein S4, X isoform OS=Homo sapiens OX=9606 GN=RPS4X PE=1 SV=2	RPS4X	9.93407e+06	9.39892e+06	8.04559e+06	9.40875e+06	8.41917e+06	9.3936e+06	8.45631e+06	8.38784e+06	8.60553e+06
P40925	Malate dehydrogenase, cytoplasmic OS=Homo sapiens OX=9606 GN=MDH1 PE=1 SV=4	MDH1	8.70346e+06	8.19878e+06	7.82314e+06	8.90757e+06	9.65378e+06	9.60878e+06	8.37489e+06	9.18705e+06	9.18039e+06
P38919	Eukaryotic initiation factor 4A-III OS=Homo sapiens OX=9606 GN=EIF4A3 PE=1 SV=4	EIF4A3	2.20116e+07	2.457e+07	2.6787e+07	2.04807e+07	1.85756e+07	1.49346e+07	2.51443e+07	2.19836e+07	1.68526e+07
B7Z645	Heterogeneous nuclear ribonucleoprotein Q OS=Homo sapiens OX=9606 GN=SYNCRIP PE=1 SV=1	SYNCRIP	525417	661419	863944	929475	717249	709569	800596	886399	781795
P62424	60S ribosomal protein L7a OS=Homo sapiens OX=9606 GN=RPL7A PE=1 SV=2	RPL7A	1.17295e+07	1.14615e+07	1.11871e+07	1.05475e+07	1.09944e+07	1.09333e+07	1.07397e+07	1.10066e+07	1.09747e+07
P35606	Coatomer subunit beta' OS=Homo sapiens OX=9606 GN=COPB2 PE=1 SV=2	COPB2	1.20238e+06	982670	1.04713e+06	1.14201e+06	1.03644e+06	1.17219e+06	2.2685e+06	1.76486e+06	1.1596e+06
P04040	Catalase OS=Homo sapiens OX=9606 GN=CAT PE=1 SV=3	CAT	5.51751e+06	5.72329e+06	3.38241e+06	4.24227e+06	5.07826e+06	4.34785e+06	5.67389e+06	5.07448e+06	4.90343e+06
P21964	Catechol O-methyltransferase OS=Homo sapiens OX=9606 GN=COMT PE=1 SV=2	COMT	7.07773e+06	6.75447e+06	7.13277e+06	7.33777e+06	7.43791e+06	3.33376e+06	7.74109e+06	7.26469e+06	7.49825e+06
Q96P70	Importin-9 OS=Homo sapiens OX=9606 GN=IPO9 PE=1 SV=3	IPO9	3.72011e+06	3.89358e+06	4.01783e+06	3.73368e+06	3.57805e+06	3.17227e+06	3.86233e+06	3.57152e+06	3.40357e+06
P49736	DNA replication licensing factor MCM2 OS=Homo sapiens OX=9606 GN=MCM2 PE=1 SV=4	MCM2	8.90203e+06	9.28044e+06	8.74986e+06	8.8054e+06	8.07551e+06	8.5855e+06	7.94691e+06	8.66744e+06	8.3013e+06
Q7Z6Z7	E3 ubiquitin-protein ligase HUWE1 OS=Homo sapiens OX=9606 GN=HUWE1 PE=1 SV=3	HUWE1	451368	404183	530260	544561	410459	426980	443162	484107	562820
Q06210	Glutamine--fructose-6-phosphate aminotransferase [isomerizing] 1 OS=Homo sapiens OX=9606 GN=GFPT1 PE=1 SV=3	GFPT1	1.25786e+06	1.30305e+06	1.54216e+06	1.45344e+06	1.53684e+06	1.72218e+06	1.77299e+06	1.74524e+06	1.67723e+06
Q92973	Transportin-1 OS=Homo sapiens OX=9606 GN=TNPO1 PE=1 SV=2	TNPO1	1.05006e+07	1.06526e+07	1.11611e+07	1.07658e+07	1.09594e+07	7.80985e+06	1.08572e+07	1.115e+07	9.75272e+06
P22695	Cytochrome b-c1 complex subunit 2, mitochondrial OS=Homo sapiens OX=9606 GN=UQCRC2 PE=1 SV=3	UQCRC2	5.03778e+06	5.66031e+06	5.93781e+06	5.04179e+06	5.11841e+06	4.072e+06	5.20449e+06	4.45537e+06	4.9426e+06
P23284	Peptidyl-prolyl cis-trans isomerase B OS=Homo sapiens OX=9606 GN=PPIB PE=1 SV=2	PPIB	2.12512e+07	2.2252e+07	2.16707e+07	2.11182e+07	2.14969e+07	2.02867e+07	2.39227e+07	2.21308e+07	2.41839e+07
P47897	Glutamine--tRNA ligase OS=Homo sapiens OX=9606 GN=QARS PE=1 SV=1	QARS	8.52065e+06	8.55644e+06	9.20814e+06	1.07589e+07	1.3987e+07	1.12994e+07	1.17103e+07	1.30325e+07	1.56982e+07
P46940	Ras GTPase-activating-like protein IQGAP1 OS=Homo sapiens OX=9606 GN=IQGAP1 PE=1 SV=1	IQGAP1	1.36278e+06	1.39086e+06	1.26337e+06	857651	635481	761079	848958	751376	652508
P05023	Sodium/potassium-transporting ATPase subunit alpha-1 OS=Homo sapiens OX=9606 GN=ATP1A1 PE=1 SV=1	ATP1A1	3.10712e+06	3.94508e+06	3.17747e+06	4.11261e+06	2.93897e+06	2.75707e+06	3.22746e+06	3.36871e+06	3.30742e+06
O75694	Nuclear pore complex protein Nup155 OS=Homo sapiens OX=9606 GN=NUP155 PE=1 SV=1	NUP155	900787	568292	482577	533815	464870	404604	460429	373930	317614
O60763	General vesicular transport factor p115 OS=Homo sapiens OX=9606 GN=USO1 PE=1 SV=2	USO1	810786	920734	896075	959073	1.05141e+06	1.06864e+06	940745	1.07167e+06	825429
J3KN16	Proteasome adapter and scaffold protein ECM29 OS=Homo sapiens OX=9606 GN=ECPAS PE=1 SV=1	ECPAS	1.55517e+06	1.40895e+06	1.49853e+06	1.68734e+06	1.59213e+06	1.79516e+06	1.71099e+06	1.60797e+06	1.60973e+06
P31689	DnaJ homolog subfamily A member 1 OS=Homo sapiens OX=9606 GN=DNAJA1 PE=1 SV=2	DNAJA1	3.57267e+06	3.87491e+06	3.28528e+06	2.78983e+06	2.30721e+06	2.59803e+06	2.34277e+06	1.9336e+06	2.44078e+06
P62873	Guanine nucleotide-binding protein G(I)/G(S)/G(T) subunit beta-1 OS=Homo sapiens OX=9606 GN=GNB1 PE=1 SV=3	GNB1	5.29823e+06	4.81879e+06	4.84275e+06	4.35299e+06	5.04864e+06	4.58963e+06	5.2002e+06	5.06934e+06	5.62273e+06
Q9Y262	Eukaryotic translation initiation factor 3 subunit L OS=Homo sapiens OX=9606 GN=EIF3L PE=1 SV=1	EIF3L	1.91968e+06	1.6391e+06	1.39609e+06	2.26174e+06	2.16688e+06	2.34686e+06	1.92578e+06	2.1436e+06	2.22279e+06
P62140	Serine/threonine-protein phosphatase PP1-beta catalytic subunit OS=Homo sapiens OX=9606 GN=PPP1CB PE=1 SV=3	PPP1CB	867524	914163	980534	988703	901266	945492	1.02814e+06	938546	840351
P00441	Superoxide dismutase [Cu-Zn] OS=Homo sapiens OX=9606 GN=SOD1 PE=1 SV=2	SOD1	6.09517e+06	5.49834e+06	4.77703e+06	7.7849e+06	6.70186e+06	8.1632e+06	5.04815e+06	6.43403e+06	6.80928e+06
P62081	40S ribosomal protein S7 OS=Homo sapiens OX=9606 GN=RPS7 PE=1 SV=1	RPS7	1.25839e+07	1.34665e+07	1.16809e+07	1.11049e+07	1.22315e+07	1.16481e+07	9.93921e+06	1.07952e+07	1.02067e+07
A0A2R8Y6J3	60S ribosomal protein L5 (Fragment) OS=Homo sapiens OX=9606 GN=RPL5 PE=1 SV=1	RPL5	1.2587e+07	1.33521e+07	1.19833e+07	1.27991e+07	1.2572e+07	1.22396e+07	1.20929e+07	1.30203e+07	1.23923e+07
P13489	Ribonuclease inhibitor OS=Homo sapiens OX=9606 GN=RNH1 PE=1 SV=2	RNH1	2.32294e+06	2.51058e+06	2.33092e+06	2.7986e+06	2.32341e+06	2.60185e+06	2.06522e+06	2.16585e+06	2.17189e+06
Q03252	Lamin-B2 OS=Homo sapiens OX=9606 GN=LMNB2 PE=1 SV=4	LMNB2	3.47479e+06	3.44707e+06	3.52434e+06	3.29157e+06	3.17932e+06	2.68898e+06	4.51257e+06	4.47689e+06	4.14389e+06
O00571	ATP-dependent RNA helicase DDX3X OS=Homo sapiens OX=9606 GN=DDX3X PE=1 SV=3	DDX3X	2.27901e+06	2.66022e+06	1.92418e+06	2.0282e+06	1.8902e+06	1.84721e+06	1.69829e+06	1.90742e+06	1.5149e+06
P30041	Peroxiredoxin-6 OS=Homo sapiens OX=9606 GN=PRDX6 PE=1 SV=3	PRDX6	9.82777e+06	9.28397e+06	7.928e+06	1.05655e+07	1.00811e+07	1.09675e+07	8.84872e+06	9.6464e+06	1.03961e+07
Q96AG4	Leucine-rich repeat-containing protein 59 OS=Homo sapiens OX=9606 GN=LRRC59 PE=1 SV=1	LRRC59	4.97285e+06	5.185e+06	5.41251e+06	5.42741e+06	5.53788e+06	4.86411e+06	5.55653e+06	5.19686e+06	5.03991e+06
Q9BUJ2	Heterogeneous nuclear ribonucleoprotein U-like protein 1 OS=Homo sapiens OX=9606 GN=HNRNPUL1 PE=1 SV=2	HNRNPUL1	1.51994e+06	1.38758e+06	1.42973e+06	1.58202e+06	1.47802e+06	1.50777e+06	1.9086e+06	1.69349e+06	1.65529e+06
Q9UJZ1	Stomatin-like protein 2, mitochondrial OS=Homo sapiens OX=9606 GN=STOML2 PE=1 SV=1	STOML2	1.39864e+06	1.62492e+06	1.42952e+06	1.65069e+06	2.75418e+06	1.55005e+06	2.70225e+06	2.62842e+06	2.70887e+06
Q14566	DNA replication licensing factor MCM6 OS=Homo sapiens OX=9606 GN=MCM6 PE=1 SV=1	MCM6	1.73786e+06	1.95228e+06	1.7028e+06	1.84265e+06	2.12375e+06	1.84795e+06	1.48272e+06	1.91062e+06	1.90986e+06
A0A1W2PR28	IQ motif and SEC7 domain-containing protein 2 OS=Homo sapiens OX=9606 GN=IQSEC2 PE=1 SV=1	IQSEC2	1.12628e+06	1.25669e+06	850356	1.00835e+06	934696	848383	1.37358e+06	1.26658e+06	1.04324e+06
P23526	Adenosylhomocysteinase OS=Homo sapiens OX=9606 GN=AHCY PE=1 SV=4	AHCY	9.70308e+06	9.5769e+06	9.44571e+06	7.71441e+06	9.36483e+06	9.32519e+06	8.76584e+06	8.90073e+06	1.01785e+07
O00567	Nucleolar protein 56 OS=Homo sapiens OX=9606 GN=NOP56 PE=1 SV=4	NOP56	3.88346e+06	3.66623e+06	3.61187e+06	3.93284e+06	3.75292e+06	3.51235e+06	4.1984e+06	4.12238e+06	3.79785e+06
P39656	Dolichyl-diphosphooligosaccharide--protein glycosyltransferase 48 kDa subunit OS=Homo sapiens OX=9606 GN=DDOST PE=1 SV=4	DDOST	3.9988e+06	4.32832e+06	4.73599e+06	4.04401e+06	4.18437e+06	3.5613e+06	4.6734e+06	4.47396e+06	4.14935e+06
P35998	26S proteasome regulatory subunit 7 OS=Homo sapiens OX=9606 GN=PSMC2 PE=1 SV=3	PSMC2	2.01793e+06	2.11327e+06	2.28036e+06	2.4649e+06	2.41191e+06	2.40178e+06	2.02621e+06	2.44913e+06	2.35543e+06
B1AK88	F-actin-capping protein subunit beta OS=Homo sapiens OX=9606 GN=CAPZB PE=1 SV=1	CAPZB	4.5522e+06	4.85162e+06	4.46418e+06	4.62559e+06	4.15576e+06	4.74074e+06	4.17804e+06	3.8861e+06	4.82612e+06
Q12904	Aminoacyl tRNA synthase complex-interacting multifunctional protein 1 OS=Homo sapiens OX=9606 GN=AIMP1 PE=1 SV=2	AIMP1	5.8029e+06	5.73371e+06	5.82421e+06	4.97665e+06	5.37246e+06	5.59905e+06	5.29622e+06	5.36595e+06	5.84482e+06
P17858	ATP-dependent 6-phosphofructokinase, liver type OS=Homo sapiens OX=9606 GN=PFKL PE=1 SV=6	PFKL	3.7264e+06	4.05044e+06	4.12278e+06	3.7616e+06	3.87062e+06	4.05419e+06	4.11545e+06	4.02647e+06	4.08088e+06
Q16778	Histone H2B type 2-E OS=Homo sapiens OX=9606 GN=HIST2H2BE PE=1 SV=3	HIST2H2BE	4.76412e+08	5.42257e+08	5.40811e+08	4.9235e+08	4.55961e+08	3.31178e+08	5.45584e+08	4.96219e+08	4.10121e+08
P07737	Profilin-1 OS=Homo sapiens OX=9606 GN=PFN1 PE=1 SV=2	PFN1	3.52134e+07	3.25797e+07	3.33548e+07	3.65784e+07	3.59522e+07	3.70765e+07	3.40611e+07	3.40302e+07	3.5805e+07
P43490	Nicotinamide phosphoribosyltransferase OS=Homo sapiens OX=9606 GN=NAMPT PE=1 SV=1	NAMPT	6.10273e+06	6.15967e+06	6.15458e+06	5.80829e+06	6.02684e+06	6.24134e+06	6.13447e+06	5.80351e+06	6.17495e+06
P23786	Carnitine O-palmitoyltransferase 2, mitochondrial OS=Homo sapiens OX=9606 GN=CPT2 PE=1 SV=2	CPT2	628060	1.35018e+06	1.07631e+06	713374	536888	684004	812323	696147	663892
P35637	RNA-binding protein FUS OS=Homo sapiens OX=9606 GN=FUS PE=1 SV=1	FUS	5.7378e+06	5.47092e+06	6.51414e+06	5.479e+06	5.13169e+06	5.1211e+06	5.11437e+06	5.91841e+06	5.35317e+06
Q13547	Histone deacetylase 1 OS=Homo sapiens OX=9606 GN=HDAC1 PE=1 SV=1	HDAC1	2.90949e+06	3.25136e+06	3.04462e+06	2.904e+06	3.02666e+06	2.88171e+06	2.84783e+06	3.07615e+06	2.82856e+06
F8W809	Thioredoxin reductase 1, cytoplasmic OS=Homo sapiens OX=9606 GN=TXNRD1 PE=1 SV=1	TXNRD1	1.68348e+06	1.58019e+06	1.03436e+06	2.15745e+06	2.16584e+06	1.83496e+06	2.03715e+06	2.20317e+06	2.24989e+06
Q5QNW6	Histone H2B type 2-F OS=Homo sapiens OX=9606 GN=HIST2H2BF PE=1 SV=3	HIST2H2BF	1.17088e+08	1.36739e+08	1.33627e+08	1.25348e+08	1.11538e+08	8.5268e+07	1.34422e+08	1.37068e+08	1.07197e+08
Q16531	DNA damage-binding protein 1 OS=Homo sapiens OX=9606 GN=DDB1 PE=1 SV=1	DDB1	2.15673e+06	2.14529e+06	6.89259e+06	1.85822e+06	2.10154e+06	1.96455e+06	1.87023e+06	1.8814e+06	1.94357e+06
P08243	Asparagine synthetase [glutamine-hydrolyzing] OS=Homo sapiens OX=9606 GN=ASNS PE=1 SV=4	ASNS	7.06711e+06	7.80014e+06	8.40968e+06	9.31616e+06	8.99359e+06	8.59426e+06	8.71478e+06	9.26272e+06	9.08424e+06
E9PKG1	Protein arginine N-methyltransferase 1 OS=Homo sapiens OX=9606 GN=PRMT1 PE=1 SV=1	PRMT1	3.96864e+06	3.81752e+06	3.59722e+06	3.20205e+06	4.01372e+06	3.90625e+06	3.98177e+06	3.30438e+06	3.46713e+06
P33992	DNA replication licensing factor MCM5 OS=Homo sapiens OX=9606 GN=MCM5 PE=1 SV=5	MCM5	3.97194e+06	3.69241e+06	4.12756e+06	4.07876e+06	4.16139e+06	4.3722e+06	3.8732e+06	4.37756e+06	4.37966e+06
A0A087WYT3	Prostaglandin E synthase 3 OS=Homo sapiens OX=9606 GN=PTGES3 PE=1 SV=1	PTGES3	8.87395e+06	7.96999e+06	8.73621e+06	8.06313e+06	8.06718e+06	9.04397e+06	7.62223e+06	7.96464e+06	8.22912e+06
Q9HB71	Calcyclin-binding protein OS=Homo sapiens OX=9606 GN=CACYBP PE=1 SV=2	CACYBP	5.76134e+06	5.37275e+06	5.74284e+06	5.38783e+06	5.55305e+06	5.42362e+06	5.05195e+06	5.16954e+06	5.09914e+06
P43487	Ran-specific GTPase-activating protein OS=Homo sapiens OX=9606 GN=RANBP1 PE=1 SV=1	RANBP1	4.51499e+06	6.26196e+06	4.7391e+06	7.70935e+06	8.51965e+06	8.28405e+06	6.54777e+06	7.89257e+06	7.54265e+06
A0A087X2I1	26S proteasome regulatory subunit 10B OS=Homo sapiens OX=9606 GN=PSMC6 PE=1 SV=1	PSMC6	2.49902e+06	2.78129e+06	2.5272e+06	2.82708e+06	2.55139e+06	2.51074e+06	2.73243e+06	2.57527e+06	2.92681e+06
F5GZS6	4F2 cell-surface antigen heavy chain OS=Homo sapiens OX=9606 GN=SLC3A2 PE=1 SV=1	SLC3A2	1.71738e+06	2.1885e+06	1.87853e+06	3.10482e+06	3.24147e+06	3.30991e+06	3.49971e+06	3.94285e+06	3.39034e+06
P28331	NADH-ubiquinone oxidoreductase 75 kDa subunit, mitochondrial OS=Homo sapiens OX=9606 GN=NDUFS1 PE=1 SV=3	NDUFS1	1.00861e+06	725392	940799	1.29472e+06	800325	1.17006e+06	1.08329e+06	1.20597e+06	1.63339e+06
P04899	Guanine nucleotide-binding protein G(i) subunit alpha-2 OS=Homo sapiens OX=9606 GN=GNAI2 PE=1 SV=3	GNAI2	2.98098e+06	3.25103e+06	3.37494e+06	2.83714e+06	2.46979e+06	2.66859e+06	3.0947e+06	2.88602e+06	2.70705e+06
Q86UE4	Protein LYRIC OS=Homo sapiens OX=9606 GN=MTDH PE=1 SV=2	MTDH	1.04017e+06	1.22553e+06	866980	1.26458e+06	1.24472e+06	1.20433e+06	1.38465e+06	1.20519e+06	1.27686e+06
Q96KP4	Cytosolic non-specific dipeptidase OS=Homo sapiens OX=9606 GN=CNDP2 PE=1 SV=2	CNDP2	2.38769e+06	2.39778e+06	2.42686e+06	2.51917e+06	2.28961e+06	2.58203e+06	2.14786e+06	2.60756e+06	2.47227e+06
P51858	Hepatoma-derived growth factor OS=Homo sapiens OX=9606 GN=HDGF PE=1 SV=1	HDGF	6.85533e+06	6.21966e+06	5.60182e+06	6.97058e+06	7.26555e+06	7.63917e+06	6.50792e+06	7.78287e+06	6.68445e+06
P27694	Replication protein A 70 kDa DNA-binding subunit OS=Homo sapiens OX=9606 GN=RPA1 PE=1 SV=2	RPA1	1.25047e+06	1.30126e+06	1.0753e+06	1.00258e+06	1.61547e+06	1.13118e+06	1.35826e+06	1.82449e+06	2.07876e+06
Q9H0A0	RNA cytidine acetyltransferase OS=Homo sapiens OX=9606 GN=NAT10 PE=1 SV=2	NAT10	3.06439e+06	3.29169e+06	2.305e+06	3.01762e+06	2.8951e+06	1.79712e+06	3.13157e+06	2.66234e+06	2.74687e+06
O76094	Signal recognition particle subunit SRP72 OS=Homo sapiens OX=9606 GN=SRP72 PE=1 SV=3	SRP72	3.1558e+06	3.16786e+06	3.1755e+06	2.155e+06	2.26451e+06	2.20056e+06	2.57256e+06	2.55199e+06	2.58391e+06
P18124	60S ribosomal protein L7 OS=Homo sapiens OX=9606 GN=RPL7 PE=1 SV=1	RPL7	1.38482e+07	1.33473e+07	1.34708e+07	1.38535e+07	1.3717e+07	1.29862e+07	1.34635e+07	1.33478e+07	1.34762e+07
H9KV28	Protein diaphanous homolog 1 OS=Homo sapiens OX=9606 GN=DIAPH1 PE=1 SV=2	DIAPH1	1.32234e+06	1.22573e+06	1.24904e+06	1.61146e+06	1.91468e+06	2.03425e+06	1.67705e+06	1.49139e+06	1.85856e+06
P12235	ADP/ATP translocase 1 OS=Homo sapiens OX=9606 GN=SLC25A4 PE=1 SV=4	SLC25A4	888172	862072	893264	844385	936767	901790	1.04904e+06	869605	889499
Q9H583	HEAT repeat-containing protein 1 OS=Homo sapiens OX=9606 GN=HEATR1 PE=1 SV=3	HEATR1	534706	554233	438619	444590	505572	447859	450318	399588	421160
Q13283	Ras GTPase-activating protein-binding protein 1 OS=Homo sapiens OX=9606 GN=G3BP1 PE=1 SV=1	G3BP1	2.32822e+06	2.4411e+06	2.37955e+06	2.18884e+06	1.97512e+06	2.17578e+06	2.0189e+06	2.28014e+06	1.99166e+06
O14818	Proteasome subunit alpha type-7 OS=Homo sapiens OX=9606 GN=PSMA7 PE=1 SV=1	PSMA7	4.06222e+06	3.48888e+06	3.82272e+06	3.782e+06	3.67795e+06	3.87001e+06	3.76076e+06	3.87375e+06	3.6762e+06
F8VVM2	Phosphate carrier protein, mitochondrial OS=Homo sapiens OX=9606 GN=SLC25A3 PE=1 SV=1	SLC25A3	1.45184e+07	1.28315e+07	1.44612e+07	1.60896e+07	1.66646e+07	1.41406e+07	1.76617e+07	1.56243e+07	1.63448e+07
A0A0A0MR02	Voltage-dependent anion-selective channel protein 2 (Fragment) OS=Homo sapiens OX=9606 GN=VDAC2 PE=1 SV=1	VDAC2	1.05114e+07	1.39278e+07	1.54503e+07	1.3436e+07	1.10182e+07	1.03717e+07	1.51497e+07	1.15012e+07	1.3763e+07
B4DY08	Heterogeneous nuclear ribonucleoproteins C1/C2 OS=Homo sapiens OX=9606 GN=HNRNPC PE=1 SV=1	HNRNPC	1.66643e+07	1.81671e+07	1.74884e+07	1.55239e+07	1.65785e+07	1.49365e+07	1.82627e+07	1.76304e+07	1.84094e+07
Q13085	Acetyl-CoA carboxylase 1 OS=Homo sapiens OX=9606 GN=ACACA PE=1 SV=2	ACACA	701744	659384	1.11255e+06	970716	1.1239e+06	704353	1.27851e+06	1.23189e+06	1.42392e+06
Q14103	Heterogeneous nuclear ribonucleoprotein D0 OS=Homo sapiens OX=9606 GN=HNRNPD PE=1 SV=1	HNRNPD	1.74057e+07	1.67116e+07	1.85224e+07	1.70544e+07	1.76927e+07	1.72755e+07	1.84713e+07	1.82954e+07	1.75243e+07
A0A0J9YYL3	Poly(U)-binding-splicing factor PUF60 (Fragment) OS=Homo sapiens OX=9606 GN=PUF60 PE=1 SV=1	PUF60	2.245e+06	2.57998e+06	2.38292e+06	2.31053e+06	2.25499e+06	1.91015e+06	2.34099e+06	2.26362e+06	2.22571e+06
P67775	Serine/threonine-protein phosphatase 2A catalytic subunit alpha isoform OS=Homo sapiens OX=9606 GN=PPP2CA PE=1 SV=1	PPP2CA	2.20033e+06	1.92543e+06	2.76581e+06	2.48498e+06	3.02162e+06	2.63321e+06	2.24579e+06	3.40759e+06	3.14151e+06
P08865	40S ribosomal protein SA OS=Homo sapiens OX=9606 GN=RPSA PE=1 SV=4	RPSA	4.89867e+06	5.21467e+06	4.49579e+06	4.88142e+06	4.45284e+06	4.96034e+06	3.94703e+06	4.33101e+06	3.8545e+06
Q08209	Serine/threonine-protein phosphatase 2B catalytic subunit alpha isoform OS=Homo sapiens OX=9606 GN=PPP3CA PE=1 SV=1	PPP3CA	1.9548e+07	1.91951e+07	1.89838e+07	1.98288e+07	2.0537e+07	2.14445e+07	2.0181e+07	1.98859e+07	2.05463e+07
Q01518	Adenylyl cyclase-associated protein 1 OS=Homo sapiens OX=9606 GN=CAP1 PE=1 SV=5	CAP1	1.12685e+07	1.13544e+07	1.05456e+07	1.22211e+07	1.17085e+07	1.2796e+07	1.11475e+07	1.17537e+07	1.19872e+07
P61106	Ras-related protein Rab-14 OS=Homo sapiens OX=9606 GN=RAB14 PE=1 SV=4	RAB14	7.58797e+06	7.37855e+06	7.80245e+06	6.29771e+06	6.30296e+06	7.46227e+06	8.38252e+06	8.2524e+06	6.94167e+06
P62241	40S ribosomal protein S8 OS=Homo sapiens OX=9606 GN=RPS8 PE=1 SV=2	RPS8	1.20958e+07	1.21166e+07	1.30059e+07	1.19461e+07	1.12799e+07	1.25473e+07	1.22262e+07	1.16158e+07	1.23853e+07
Q9H2U2	Inorganic pyrophosphatase 2, mitochondrial OS=Homo sapiens OX=9606 GN=PPA2 PE=1 SV=2	PPA2	1.67853e+06	1.68033e+06	1.99117e+06	1.91646e+06	1.90664e+06	2.25484e+06	2.08177e+06	2.24421e+06	2.24409e+06
Q562R1	Beta-actin-like protein 2 OS=Homo sapiens OX=9606 GN=ACTBL2 PE=1 SV=2	ACTBL2	1.36404e+08	1.42281e+08	1.46e+08	1.38138e+08	1.32528e+08	1.43566e+08	1.32952e+08	1.4476e+08	1.35074e+08
P55084	Trifunctional enzyme subunit beta, mitochondrial OS=Homo sapiens OX=9606 GN=HADHB PE=1 SV=3	HADHB	6.98262e+06	7.14151e+06	7.21583e+06	7.83182e+06	8.06296e+06	8.43794e+06	8.26758e+06	7.83483e+06	8.27695e+06
P43358	Melanoma-associated antigen 4 OS=Homo sapiens OX=9606 GN=MAGEA4 PE=1 SV=2	MAGEA4	7.66232e+06	6.76718e+06	7.09313e+06	6.54095e+06	6.44362e+06	6.79807e+06	6.11956e+06	6.06482e+06	6.34306e+06
P62191	26S proteasome regulatory subunit 4 OS=Homo sapiens OX=9606 GN=PSMC1 PE=1 SV=1	PSMC1	1.91871e+06	2.05915e+06	2.01517e+06	1.8896e+06	2.0538e+06	2.0638e+06	2.12328e+06	2.05292e+06	1.98776e+06
O95757	Heat shock 70 kDa protein 4L OS=Homo sapiens OX=9606 GN=HSPA4L PE=1 SV=3	HSPA4L	1.46463e+06	1.52562e+06	2.04264e+06	1.03295e+06	1.3438e+06	1.4951e+06	1.84486e+06	1.3548e+06	1.81149e+06
P23381	Tryptophan--tRNA ligase, cytoplasmic OS=Homo sapiens OX=9606 GN=WARS PE=1 SV=2	WARS	1.56877e+06	1.42233e+06	1.36624e+06	1.67503e+06	1.65605e+06	1.54911e+06	1.5478e+06	1.35055e+06	1.3717e+06
P08559	Pyruvate dehydrogenase E1 component subunit alpha, somatic form, mitochondrial OS=Homo sapiens OX=9606 GN=PDHA1 PE=1 SV=3	PDHA1	6.50629e+07	6.19899e+07	5.66064e+07	6.29982e+07	6.42784e+07	7.03332e+07	6.28972e+07	6.12755e+07	6.28685e+07
A0A087X1Z3	Proteasome activator complex subunit 2 OS=Homo sapiens OX=9606 GN=PSME2 PE=1 SV=1	PSME2	2.25507e+06	2.49711e+06	2.88874e+06	1.96438e+06	2.36348e+06	2.60141e+06	2.21067e+06	2.37326e+06	2.13206e+06
O43242	26S proteasome non-ATPase regulatory subunit 3 OS=Homo sapiens OX=9606 GN=PSMD3 PE=1 SV=2	PSMD3	1.6316e+06	1.55305e+06	1.51112e+06	1.46879e+06	1.51137e+06	1.52512e+06	1.48748e+06	1.35935e+06	1.38275e+06
Q13162	Peroxiredoxin-4 OS=Homo sapiens OX=9606 GN=PRDX4 PE=1 SV=1	PRDX4	5.13215e+06	4.7147e+06	4.94733e+06	5.06176e+06	4.9604e+06	5.41038e+06	5.27337e+06	4.95741e+06	5.40177e+06
Q16836	Hydroxyacyl-coenzyme A dehydrogenase, mitochondrial OS=Homo sapiens OX=9606 GN=HADH PE=1 SV=3	HADH	4.3201e+06	3.80653e+06	4.39175e+06	4.03487e+06	4.26331e+06	4.79785e+06	4.62074e+06	4.22733e+06	4.33774e+06
Q9Y3F4	Serine-threonine kinase receptor-associated protein OS=Homo sapiens OX=9606 GN=STRAP PE=1 SV=1	STRAP	3.1427e+06	3.0415e+06	2.82654e+06	2.66747e+06	2.86271e+06	2.80702e+06	2.32019e+06	2.54152e+06	2.59628e+06
P15531	Nucleoside diphosphate kinase A OS=Homo sapiens OX=9606 GN=NME1 PE=1 SV=1	NME1	1.15948e+07	1.08856e+07	9.80225e+06	1.08067e+07	1.06359e+07	1.13175e+07	9.80526e+06	8.76385e+06	1.06506e+07
P11388	DNA topoisomerase 2-alpha OS=Homo sapiens OX=9606 GN=TOP2A PE=1 SV=3	TOP2A	3.03193e+06	3.03832e+06	3.3325e+06	3.48064e+06	3.52391e+06	3.59193e+06	3.91182e+06	3.68406e+06	3.89515e+06
Q6PKG0	La-related protein 1 OS=Homo sapiens OX=9606 GN=LARP1 PE=1 SV=2	LARP1	433151	600644	649815	1.24226e+06	1.18735e+06	797327	1.17051e+06	1.40441e+06	541580
P05198	Eukaryotic translation initiation factor 2 subunit 1 OS=Homo sapiens OX=9606 GN=EIF2S1 PE=1 SV=3	EIF2S1	2.55892e+06	2.69406e+06	2.47643e+06	2.53464e+06	2.52245e+06	2.25025e+06	2.5051e+06	2.54942e+06	2.57629e+06
F5H5J4	L-lactate dehydrogenase A chain OS=Homo sapiens OX=9606 GN=LDHA PE=1 SV=1	LDHA				4.02297e+06	3.71196e+06	4.30352e+06	4.87748e+06	4.97988e+06	4.63893e+06
Q16822	Phosphoenolpyruvate carboxykinase [GTP], mitochondrial OS=Homo sapiens OX=9606 GN=PCK2 PE=1 SV=4	PCK2	3.41384e+06	3.45075e+06	3.55491e+06	3.91253e+06	3.94373e+06	4.19787e+06	4.00976e+06	3.92918e+06	4.17208e+06
P56192	Methionine--tRNA ligase, cytoplasmic OS=Homo sapiens OX=9606 GN=MARS PE=1 SV=2	MARS	2.99094e+06	2.98661e+06	2.7835e+06	3.20074e+06	3.08325e+06	3.26184e+06	3.19369e+06	2.77077e+06	2.85768e+06
P48735	Isocitrate dehydrogenase [NADP], mitochondrial OS=Homo sapiens OX=9606 GN=IDH2 PE=1 SV=2	IDH2	8.09724e+06	8.86964e+06	7.02929e+06	7.96556e+06	7.05528e+06	7.3407e+06	6.79109e+06	6.60032e+06	6.48964e+06
P07910	Heterogeneous nuclear ribonucleoproteins C1/C2 OS=Homo sapiens OX=9606 GN=HNRNPC PE=1 SV=4	HNRNPC	71168.3	322723	198686	177825	266653	78542.5	65769.1	69594.8	50207.3
P61247	40S ribosomal protein S3a OS=Homo sapiens OX=9606 GN=RPS3A PE=1 SV=2	RPS3A	1.38882e+07	1.31799e+07	1.07999e+07	1.30186e+07	1.30724e+07	1.21155e+07	1.2003e+07	1.25818e+07	1.35388e+07
P54577	Tyrosine--tRNA ligase, cytoplasmic OS=Homo sapiens OX=9606 GN=YARS PE=1 SV=4	YARS	2.0306e+06	2.18592e+06	1.82926e+06	2.43501e+06	2.54495e+06	2.25727e+06	2.27179e+06	2.51194e+06	2.58993e+06
A0A182DWF2	Thioredoxin reductase 2, mitochondrial OS=Homo sapiens OX=9606 GN=TXNRD2 PE=1 SV=1	TXNRD2	2.85941e+06	2.97858e+06	3.07812e+06	2.96776e+06	3.13492e+06	3.00046e+06	3.24419e+06	3.14576e+06	3.37478e+06
P61204	ADP-ribosylation factor 3 OS=Homo sapiens OX=9606 GN=ARF3 PE=1 SV=2	ARF3	8.51421e+06	8.0564e+06	8.55824e+06	7.73206e+06	8.28938e+06	8.86721e+06	7.84334e+06	8.32157e+06	8.08517e+06
Q15019	Septin-2 OS=Homo sapiens OX=9606 GN=SEPTIN2 PE=1 SV=1	SEPTIN2	2.33139e+06	2.37047e+06	1.97876e+06	2.05298e+06	1.83604e+06	1.98069e+06	2.02715e+06	1.78204e+06	1.51023e+06
M0QXF9	Branched-chain-amino-acid aminotransferase (Fragment) OS=Homo sapiens OX=9606 GN=BCAT2 PE=1 SV=1	BCAT2	2.90925e+06	1.39089e+06	2.6743e+06	1.80917e+06	1.56624e+06	2.00914e+06	1.50714e+06	1.58943e+06	2.39416e+06
P38117	Electron transfer flavoprotein subunit beta OS=Homo sapiens OX=9606 GN=ETFB PE=1 SV=3	ETFB	4.55753e+06	5.43598e+06	5.2021e+06	5.35639e+06	5.29692e+06	5.45041e+06	5.28771e+06	5.23798e+06	5.81182e+06
B5MDF5	GTP-binding nuclear protein Ran OS=Homo sapiens OX=9606 GN=RAN PE=1 SV=1	RAN	2.3341e+07	2.30515e+07	2.28115e+07	2.40221e+07	2.3547e+07	1.96108e+07	2.38213e+07	2.29199e+07	2.35954e+07
P48047	ATP synthase subunit O, mitochondrial OS=Homo sapiens OX=9606 GN=ATP5PO PE=1 SV=1	ATP5PO	1.1685e+07	1.2585e+07	1.25129e+07	1.20804e+07	1.14177e+07	1.22214e+07	1.31401e+07	1.17331e+07	1.27704e+07
A0A024R4E5	High density lipoprotein binding protein (Vigilin), isoform CRA_a OS=Homo sapiens OX=9606 GN=HDLBP PE=1 SV=1	HDLBP	1.00427e+06	1.0459e+06	927409	937762	1.01513e+06	955531	887607	918762	945597
P61586	Transforming protein RhoA OS=Homo sapiens OX=9606 GN=RHOA PE=1 SV=1	RHOA	4.23166e+06	4.30475e+06	4.17542e+06	4.14734e+06	4.10534e+06	4.43679e+06	3.98922e+06	3.71234e+06	4.00583e+06
A0A0D9SF54	Spectrin alpha chain, non-erythrocytic 1 OS=Homo sapiens OX=9606 GN=SPTAN1 PE=1 SV=1	SPTAN1	892749	902435	879021	503008	456435	529314	717285	752614	710649
E7EQG2	Eukaryotic initiation factor 4A-II OS=Homo sapiens OX=9606 GN=EIF4A2 PE=1 SV=1	EIF4A2	235025	175684	215580				142672	155445	120866
E5RI99	60S ribosomal protein L30 (Fragment) OS=Homo sapiens OX=9606 GN=RPL30 PE=1 SV=1	RPL30	1.08054e+07	1.03959e+07	1.05804e+07	1.04068e+07	1.05661e+07	1.05165e+07	1.01521e+07	9.9546e+06	1.05342e+07
P49189	4-trimethylaminobutyraldehyde dehydrogenase OS=Homo sapiens OX=9606 GN=ALDH9A1 PE=1 SV=3	ALDH9A1	3.68172e+06	3.0188e+06	3.47104e+06	3.93414e+06	3.18425e+06	3.60097e+06	3.66952e+06	4.2416e+06	3.38756e+06
Q29RF7	Sister chromatid cohesion protein PDS5 homolog A OS=Homo sapiens OX=9606 GN=PDS5A PE=1 SV=1	PDS5A	962718	896625	962535	757084	595204	687567	702516	480070	708769
P62841	40S ribosomal protein S15 OS=Homo sapiens OX=9606 GN=RPS15 PE=1 SV=2	RPS15	7.01247e+06	7.30818e+06	5.32161e+06	6.96406e+06	7.66326e+06	7.05738e+06	6.17826e+06	6.08054e+06	6.82719e+06
P02786	Transferrin receptor protein 1 OS=Homo sapiens OX=9606 GN=TFRC PE=1 SV=2	TFRC	7.96701e+06	8.15374e+06	8.34001e+06	7.89792e+06	8.13955e+06	8.14701e+06	8.20318e+06	8.34054e+06	8.7636e+06
Q9Y617	Phosphoserine aminotransferase OS=Homo sapiens OX=9606 GN=PSAT1 PE=1 SV=2	PSAT1	1.90997e+06	1.81772e+06	1.80674e+06	2.77431e+06	2.62939e+06	2.92302e+06	2.8908e+06	2.5322e+06	3.04552e+06
Q9BR76	Coronin-1B OS=Homo sapiens OX=9606 GN=CORO1B PE=1 SV=1	CORO1B	2.29203e+06	2.31038e+06	1.96253e+06	2.24443e+06	2.26019e+06	1.6643e+06	1.95614e+06	1.6063e+06	2.08664e+06
P22090	40S ribosomal protein S4, Y isoform 1 OS=Homo sapiens OX=9606 GN=RPS4Y1 PE=1 SV=2	RPS4Y1	9.06026e+06	8.88074e+06	9.26088e+06	9.72431e+06	8.86784e+06	9.63008e+06	1.02727e+07	8.98753e+06	9.10846e+06
P62879	Guanine nucleotide-binding protein G(I)/G(S)/G(T) subunit beta-2 OS=Homo sapiens OX=9606 GN=GNB2 PE=1 SV=3	GNB2	2.78229e+06	2.92152e+06	3.60076e+06	2.78369e+06	2.92837e+06	2.55402e+06	2.95546e+06	2.79209e+06	2.86504e+06
O95573	Long-chain-fatty-acid--CoA ligase 3 OS=Homo sapiens OX=9606 GN=ACSL3 PE=1 SV=3	ACSL3	7.5283e+06	7.61151e+06	7.89884e+06	7.34566e+06	7.24523e+06	7.05461e+06	7.60213e+06	7.35101e+06	7.33453e+06
K7EJH8	Alpha-actinin-4 (Fragment) OS=Homo sapiens OX=9606 GN=ACTN4 PE=1 SV=1	ACTN4	1.15322e+06	883171	817738	1.18183e+06	1.14222e+06	1.27581e+06	1.02499e+06	831598	1.10874e+06
P56537	Eukaryotic translation initiation factor 6 OS=Homo sapiens OX=9606 GN=EIF6 PE=1 SV=1	EIF6	4.35619e+06	4.38547e+06	3.74519e+06	5.31363e+06	4.47902e+06	4.92892e+06	4.06227e+06	4.04572e+06	4.06705e+06
P23258	Tubulin gamma-1 chain OS=Homo sapiens OX=9606 GN=TUBG1 PE=1 SV=2	TUBG1	2.03606e+06	2.25132e+06	1.78559e+06	1.94887e+06	1.47537e+06	1.63388e+06	1.92702e+06	1.72085e+06	1.68678e+06
Q14008	Cytoskeleton-associated protein 5 OS=Homo sapiens OX=9606 GN=CKAP5 PE=1 SV=3	CKAP5	961520	1.00631e+06	1.01206e+06	1.13973e+06	956063	1.25448e+06	1.02336e+06	1.12548e+06	833757
P27348	14-3-3 protein theta OS=Homo sapiens OX=9606 GN=YWHAQ PE=1 SV=1	YWHAQ	4.97593e+06	4.69059e+06	3.30869e+06	6.48483e+06	6.90686e+06	6.39981e+06	4.95309e+06	5.47848e+06	7.31853e+06
Q13310	Polyadenylate-binding protein 4 OS=Homo sapiens OX=9606 GN=PABPC4 PE=1 SV=1	PABPC4	810716	856538	816711	875666	762680	862175	1.09168e+06	736741	761985
Q9H0U4	Ras-related protein Rab-1B OS=Homo sapiens OX=9606 GN=RAB1B PE=1 SV=1	RAB1B	5.21251e+06	5.13788e+06	4.70108e+06	4.90722e+06	5.07938e+06	4.93711e+06	5.25615e+06	4.76335e+06	5.22263e+06
Q15459	Splicing factor 3A subunit 1 OS=Homo sapiens OX=9606 GN=SF3A1 PE=1 SV=1	SF3A1	2.66109e+06	3.16397e+06	2.59232e+06	2.64398e+06	2.85872e+06	2.84699e+06	3.10851e+06	2.73029e+06	2.8856e+06
Q9C0C2	182 kDa tankyrase-1-binding protein OS=Homo sapiens OX=9606 GN=TNKS1BP1 PE=1 SV=4	TNKS1BP1	1.06101e+06	1.15733e+06	538147	1.10332e+06	1.3415e+06	1.21792e+06	1.14043e+06	1.21708e+06	1.16226e+06
O15355	Protein phosphatase 1G OS=Homo sapiens OX=9606 GN=PPM1G PE=1 SV=1	PPM1G	2.08573e+06	1.79547e+06	2.0474e+06	2.22196e+06	1.87701e+06	2.01156e+06	2.03724e+06	2.01885e+06	1.89364e+06
Q00325	Phosphate carrier protein, mitochondrial OS=Homo sapiens OX=9606 GN=SLC25A3 PE=1 SV=2	SLC25A3	1.56378e+07	1.69297e+07	1.51068e+07	1.62776e+07	1.63854e+07	1.55873e+07	1.89577e+07	1.79749e+07	1.7882e+07
Q13435	Splicing factor 3B subunit 2 OS=Homo sapiens OX=9606 GN=SF3B2 PE=1 SV=2	SF3B2	3.64598e+06	3.72098e+06	3.79459e+06	3.95803e+06	3.76395e+06	3.77314e+06	3.92607e+06	4.11036e+06	4.0252e+06
Q9Y3I0	tRNA-splicing ligase RtcB homolog OS=Homo sapiens OX=9606 GN=RTCB PE=1 SV=1	RTCB	2.05525e+06	2.02103e+06	2.07166e+06	2.15809e+06	2.08626e+06	2.31761e+06	2.04252e+06	2.17262e+06	2.15845e+06
P18754	Regulator of chromosome condensation OS=Homo sapiens OX=9606 GN=RCC1 PE=1 SV=1	RCC1	1.82767e+06	2.13236e+06	2.95871e+06	1.85771e+06	2.49423e+06	2.30324e+06	1.94031e+06	2.71348e+06	1.63459e+06
O00629	Importin subunit alpha-3 OS=Homo sapiens OX=9606 GN=KPNA4 PE=1 SV=1	KPNA4	1.15042e+06	1.02644e+06	751690	931430	763051	753830	800246	1.04189e+06	838612
Q13347	Eukaryotic translation initiation factor 3 subunit I OS=Homo sapiens OX=9606 GN=EIF3I PE=1 SV=1	EIF3I	4.33846e+06	4.3044e+06	3.22061e+06	3.80245e+06	3.2617e+06	3.60189e+06	3.53366e+06	3.42647e+06	3.22178e+06
P84085	ADP-ribosylation factor 5 OS=Homo sapiens OX=9606 GN=ARF5 PE=1 SV=2	ARF5	8.93924e+06	8.57322e+06	8.1457e+06	7.92362e+06	8.54204e+06	8.29839e+06	8.38218e+06	8.36388e+06	8.14971e+06
P46060	Ran GTPase-activating protein 1 OS=Homo sapiens OX=9606 GN=RANGAP1 PE=1 SV=1	RANGAP1	3.22423e+06	2.89607e+06	3.30418e+06	3.23925e+06	2.86711e+06	2.96263e+06	2.8657e+06	3.4325e+06	3.23859e+06
O15067	Phosphoribosylformylglycinamidine synthase OS=Homo sapiens OX=9606 GN=PFAS PE=1 SV=4	PFAS	826499	728341	812311	1.77385e+06	2.2401e+06	1.70885e+06	2.61865e+06	1.76448e+06	2.05138e+06
Q13155	Aminoacyl tRNA synthase complex-interacting multifunctional protein 2 OS=Homo sapiens OX=9606 GN=AIMP2 PE=1 SV=2	AIMP2	2.52071e+06	1.02932e+06	1.81307e+06	2.63422e+06	2.53787e+06	1.24028e+06	2.14483e+06	2.4099e+06	2.46682e+06
P31942	Heterogeneous nuclear ribonucleoprotein H3 OS=Homo sapiens OX=9606 GN=HNRNPH3 PE=1 SV=2	HNRNPH3	3.29898e+06	3.35515e+06	2.57696e+06	3.31502e+06	4.18367e+06	3.30978e+06	3.43187e+06	3.19603e+06	3.69546e+06
P55795	Heterogeneous nuclear ribonucleoprotein H2 OS=Homo sapiens OX=9606 GN=HNRNPH2 PE=1 SV=1	HNRNPH2	1.84945e+06	1.75656e+06	1.68368e+06	1.79308e+06	1.75714e+06	1.64532e+06	1.62379e+06	1.6583e+06	1.83247e+06
P14923	Junction plakoglobin OS=Homo sapiens OX=9606 GN=JUP PE=1 SV=3	JUP	1.54508e+06	1.66673e+06	1.48072e+06	1.55803e+06	1.6688e+06	1.54238e+06	1.54085e+06	1.91077e+06	1.80721e+06
P60228	Eukaryotic translation initiation factor 3 subunit E OS=Homo sapiens OX=9606 GN=EIF3E PE=1 SV=1	EIF3E	1.87946e+06	1.81021e+06	2.01437e+06	2.11287e+06	2.32755e+06	1.9928e+06	2.10384e+06	2.00046e+06	2.00737e+06
Q15437	Protein transport protein Sec23B OS=Homo sapiens OX=9606 GN=SEC23B PE=1 SV=2	SEC23B	942672	791291	810252	841634	769657	938059	815069	746709	760442
P09960	Leukotriene A-4 hydrolase OS=Homo sapiens OX=9606 GN=LTA4H PE=1 SV=2	LTA4H	6.05862e+06	5.4972e+06	5.66683e+06	6.79953e+06	6.50859e+06	7.09088e+06	6.10811e+06	6.23445e+06	5.33784e+06
P17812	CTP synthase 1 OS=Homo sapiens OX=9606 GN=CTPS1 PE=1 SV=2	CTPS1	1.49482e+06	1.57188e+06	1.51878e+06	1.53332e+06	1.60389e+06	1.79033e+06	1.52708e+06	1.49023e+06	1.96793e+06
Q15046	Lysine--tRNA ligase OS=Homo sapiens OX=9606 GN=KARS PE=1 SV=3	KARS	1.42711e+06	1.53572e+06	1.37151e+06	1.56584e+06	1.64837e+06	1.72868e+06	1.62904e+06	1.7595e+06	1.57079e+06
Q9P258	Protein RCC2 OS=Homo sapiens OX=9606 GN=RCC2 PE=1 SV=2	RCC2	2.27469e+06	3.10796e+06	2.62252e+06	3.1857e+06	3.00256e+06	2.84469e+06	3.23156e+06	3.59103e+06	3.25534e+06
P08240	Signal recognition particle receptor subunit alpha OS=Homo sapiens OX=9606 GN=SRPRA PE=1 SV=2	SRPRA	1.90857e+06	1.78828e+06	1.82707e+06	1.64045e+06	1.5617e+06	1.5856e+06	1.63743e+06	1.58154e+06	1.59011e+06
O75475	PC4 and SFRS1-interacting protein OS=Homo sapiens OX=9606 GN=PSIP1 PE=1 SV=1	PSIP1	4.63686e+06	4.77411e+06	3.94844e+06	4.25187e+06	4.36327e+06	4.06332e+06	5.07058e+06	4.24259e+06	4.83714e+06
P10155	60 kDa SS-A/Ro ribonucleoprotein OS=Homo sapiens OX=9606 GN=RO60 PE=1 SV=2	RO60	1.2381e+06	1.20973e+06	1.26494e+06	1.47303e+06	1.59925e+06	1.5093e+06	1.47116e+06	1.21809e+06	1.24176e+06
Q09161	Nuclear cap-binding protein subunit 1 OS=Homo sapiens OX=9606 GN=NCBP1 PE=1 SV=1	NCBP1	1.04509e+06	1.1118e+06	959058	1.06375e+06	1.33694e+06	994403	1.00611e+06	1.19952e+06	1.27121e+06
Q07666	KH domain-containing, RNA-binding, signal transduction-associated protein 1 OS=Homo sapiens OX=9606 GN=KHDRBS1 PE=1 SV=1	KHDRBS1	4.67901e+06	4.69397e+06	2.33355e+06	4.95687e+06	3.98568e+06	3.60118e+06	4.5065e+06	4.54578e+06	5.10635e+06
H3BQZ7	HCG2044799 OS=Homo sapiens OX=9606 GN=HNRNPUL2-BSCL2 PE=4 SV=1	HNRNPUL2-BSCL2	1.66592e+06	1.16177e+06	1.83193e+06	1.31244e+06	1.64343e+06	1.40253e+06	1.76778e+06	1.34375e+06	1.71025e+06
H7BXY3	ATP-dependent RNA helicase DHX30 OS=Homo sapiens OX=9606 GN=DHX30 PE=1 SV=1	DHX30	4.32564e+06	3.84042e+06	3.07366e+06	3.74955e+06	3.90696e+06	3.91184e+06	3.46485e+06	3.8124e+06	3.74866e+06
P20290	Transcription factor BTF3 OS=Homo sapiens OX=9606 GN=BTF3 PE=1 SV=1	BTF3	2.877e+06	3.10466e+06	2.6513e+06	2.52506e+06	2.54813e+06	2.22447e+06	2.69757e+06	2.35738e+06	2.36997e+06
Q01105	Protein SET OS=Homo sapiens OX=9606 GN=SET PE=1 SV=3	SET	1.08089e+07	1.11024e+07	9.68517e+06	1.11969e+07	1.07124e+07	1.05852e+07	1.03853e+07	9.9164e+06	1.08542e+07
E9PC52	Histone-binding protein RBBP7 OS=Homo sapiens OX=9606 GN=RBBP7 PE=1 SV=1	RBBP7	3.18303e+06	3.35434e+06	3.37878e+06	3.07832e+06	2.89439e+06	2.94887e+06	2.70692e+06	2.6832e+06	2.82808e+06
Q5T4U5	Acyl-Coenzyme A dehydrogenase, C-4 to C-12 straight chain, isoform CRA_a OS=Homo sapiens OX=9606 GN=ACADM PE=1 SV=1	ACADM	1.42495e+07	1.01651e+07	1.05996e+07	9.62037e+06	1.01281e+07	1.02171e+07	1.06196e+07	1.0733e+07	9.47035e+06
E7ESC6	Exportin-7 OS=Homo sapiens OX=9606 GN=XPO7 PE=1 SV=1	XPO7	1.40837e+06	1.42024e+06	1.22904e+06	1.41993e+06	1.50269e+06	1.2312e+06	1.46436e+06	1.53021e+06	1.38943e+06
P05141	ADP/ATP translocase 2 OS=Homo sapiens OX=9606 GN=SLC25A5 PE=1 SV=7	SLC25A5	7.96132e+06	8.97803e+06	9.59629e+06	8.7235e+06	9.58434e+06	9.13194e+06	9.0526e+06	8.76761e+06	9.55798e+06
Q13740	CD166 antigen OS=Homo sapiens OX=9606 GN=ALCAM PE=1 SV=2	ALCAM	2.9163e+06	788919	1.79847e+06	1.28677e+06	1.70455e+06	2.53886e+06	2.75103e+06	2.40574e+06	2.52394e+06
P46013	Proliferation marker protein Ki-67 OS=Homo sapiens OX=9606 GN=MKI67 PE=1 SV=2	MKI67	413614	415215	430716	319465	441980	356533	468893	460568	377762
H3BNC9	Uncharacterized protein OS=Homo sapiens OX=9606 PE=3 SV=2		1.07996e+07	1.02695e+07	9.74147e+06	9.4393e+06	9.60732e+06	9.46821e+06	9.52421e+06	9.14012e+06	8.86492e+06
P13929	Beta-enolase OS=Homo sapiens OX=9606 GN=ENO3 PE=1 SV=5	ENO3	9.93241e+06	1.25275e+07	8.79966e+06	1.31908e+07	1.06982e+07	1.16537e+07	9.36286e+06	1.05597e+07	1.11145e+07
O00232	26S proteasome non-ATPase regulatory subunit 12 OS=Homo sapiens OX=9606 GN=PSMD12 PE=1 SV=3	PSMD12	1.34983e+06	1.23761e+06	1.09086e+06	1.19182e+06	1.29833e+06	1.39418e+06	1.19319e+06	1.35453e+06	1.26102e+06
Q3LXA3	Triokinase/FMN cyclase OS=Homo sapiens OX=9606 GN=TKFC PE=1 SV=2	TKFC	932107	881927	990850	915923	874789	874760	940690	858611	982736
P62906	60S ribosomal protein L10a OS=Homo sapiens OX=9606 GN=RPL10A PE=1 SV=2	RPL10A	1.04819e+07	1.07857e+07	1.06775e+07	1.02403e+07	9.98877e+06	1.10132e+07	1.05863e+07	1.05397e+07	1.02256e+07
P15880	40S ribosomal protein S2 OS=Homo sapiens OX=9606 GN=RPS2 PE=1 SV=2	RPS2	1.78468e+07	1.85613e+07	1.88728e+07	1.68076e+07	1.74061e+07	1.76815e+07	1.75755e+07	1.77669e+07	1.741e+07
A0A2R8Y811	40S ribosomal protein S14 (Fragment) OS=Homo sapiens OX=9606 GN=RPS14 PE=1 SV=1	RPS14	1.18039e+07	1.01849e+07	7.46174e+06	1.04367e+07	1.08005e+07	1.06409e+07	1.02589e+07	1.07505e+07	1.10812e+07
Q13185	Chromobox protein homolog 3 OS=Homo sapiens OX=9606 GN=CBX3 PE=1 SV=4	CBX3	8.38349e+06	9.10623e+06	9.13695e+06	7.45789e+06	7.27114e+06	6.93009e+06	7.24346e+06	7.52186e+06	7.26282e+06
P62917	60S ribosomal protein L8 OS=Homo sapiens OX=9606 GN=RPL8 PE=1 SV=2	RPL8	1.09038e+07	1.11626e+07	9.60788e+06	1.0542e+07	1.04161e+07	9.93272e+06	1.01902e+07	1.01004e+07	1.05312e+07
P35237	Serpin B6 OS=Homo sapiens OX=9606 GN=SERPINB6 PE=1 SV=3	SERPINB6	2.00372e+06	1.51545e+06	1.53496e+06	1.9395e+06	1.58303e+06	1.90195e+06	2.08747e+06	1.98104e+06	1.66177e+06
P61221	ATP-binding cassette sub-family E member 1 OS=Homo sapiens OX=9606 GN=ABCE1 PE=1 SV=1	ABCE1	1.71549e+06	1.80581e+06	1.93166e+06	1.85951e+06	1.66114e+06	1.72272e+06	1.72284e+06	1.91157e+06	1.67275e+06
O95861	3'(2'),5'-bisphosphate nucleotidase 1 OS=Homo sapiens OX=9606 GN=BPNT1 PE=1 SV=1	BPNT1	1.89013e+06	1.37017e+06	2.00378e+06	1.51157e+06	2.07492e+06	1.86594e+06	1.6758e+06	1.88744e+06	1.81653e+06
P62195	26S proteasome regulatory subunit 8 OS=Homo sapiens OX=9606 GN=PSMC5 PE=1 SV=1	PSMC5	2.62205e+06	2.41034e+06	2.44902e+06	2.62416e+06	2.36267e+06	2.43678e+06	3.00222e+06	2.29455e+06	2.91787e+06
G5E9D5	ElaC homolog 2 (E. coli), isoform CRA_a OS=Homo sapiens OX=9606 GN=ELAC2 PE=1 SV=1	ELAC2	775255	612033	604890	655857	686715	579370	609780	594513	575785
P39748	Flap endonuclease 1 OS=Homo sapiens OX=9606 GN=FEN1 PE=1 SV=1	FEN1	3.35816e+06	3.39719e+06	3.32557e+06	2.96239e+06	2.94866e+06	2.71421e+06	3.02167e+06	3.05636e+06	2.74333e+06
O15523	ATP-dependent RNA helicase DDX3Y OS=Homo sapiens OX=9606 GN=DDX3Y PE=1 SV=2	DDX3Y	296856	325728	327675	332319	313673	356738	379891	342256	362581
P45973	Chromobox protein homolog 5 OS=Homo sapiens OX=9606 GN=CBX5 PE=1 SV=1	CBX5	3.53145e+06	4.2937e+06	3.80717e+06	3.70711e+06	3.59597e+06	2.95872e+06	3.74542e+06	3.63939e+06	3.36343e+06
Q14166	Tubulin--tyrosine ligase-like protein 12 OS=Homo sapiens OX=9606 GN=TTLL12 PE=1 SV=2	TTLL12	1.06926e+06	1.13867e+06	817473	982137	1.04537e+06	880709	944729	1.06545e+06	939340
P52292	Importin subunit alpha-1 OS=Homo sapiens OX=9606 GN=KPNA2 PE=1 SV=1	KPNA2	3.06601e+06	3.44455e+06	2.94167e+06	939978	901400	2.00881e+06	2.87401e+06	2.55239e+06	867031
P31947	14-3-3 protein sigma OS=Homo sapiens OX=9606 GN=SFN PE=1 SV=1	SFN	1.95078e+06	2.29602e+06	1.83845e+06	2.24937e+06	1.61317e+06	1.62529e+06	1.86409e+06	1.73293e+06	1.63027e+06
H0YAS6	Polyadenylate-binding protein 1 (Fragment) OS=Homo sapiens OX=9606 GN=PABPC1 PE=1 SV=1	PABPC1	374223	191374	14759.8	608814	625777	625914	575683	610932	685431
D3DQV9	Eukaryotic translation initiation factor 4 gamma 2 (Fragment) OS=Homo sapiens OX=9606 GN=EIF4G2 PE=1 SV=1	EIF4G2	918501	980286	800185	1.01285e+06	782169	870232	997516	844381	792645
P18858	DNA ligase 1 OS=Homo sapiens OX=9606 GN=LIG1 PE=1 SV=1	LIG1	717492	766238	712437	563542	578329	606976	622900	507334	434117
P04181	Ornithine aminotransferase, mitochondrial OS=Homo sapiens OX=9606 GN=OAT PE=1 SV=1	OAT	1.76756e+06	1.65948e+06	1.67397e+06	2.29657e+06	2.27625e+06	2.39271e+06	2.35863e+06	2.13877e+06	2.36321e+06
Q00796	Sorbitol dehydrogenase OS=Homo sapiens OX=9606 GN=SORD PE=1 SV=4	SORD	1.39841e+06	1.41758e+06	1.63878e+06	1.50574e+06	1.66886e+06	1.58511e+06	1.69258e+06	1.51138e+06	1.53375e+06
P26639	Threonine--tRNA ligase, cytoplasmic OS=Homo sapiens OX=9606 GN=TARS PE=1 SV=3	TARS	1.2869e+06	1.26881e+06	1.26931e+06	1.32979e+06	1.51595e+06	1.35606e+06	1.25507e+06	1.30027e+06	1.17626e+06
Q9Y6C9	Mitochondrial carrier homolog 2 OS=Homo sapiens OX=9606 GN=MTCH2 PE=1 SV=1	MTCH2	3.49819e+06	3.40987e+06	3.75557e+06	3.3579e+06	3.70584e+06	3.37207e+06	3.71333e+06	3.71656e+06	3.87123e+06
J3KP58	CAP-Gly domain-containing linker protein 1 OS=Homo sapiens OX=9606 GN=CLIP1 PE=1 SV=2	CLIP1	2.46552e+06	2.41842e+06	1.76091e+06	2.06848e+06	2.05875e+06	2.03462e+06	2.42226e+06	2.10016e+06	2.20014e+06
P10768	S-formylglutathione hydrolase OS=Homo sapiens OX=9606 GN=ESD PE=1 SV=2	ESD	2.20012e+06	2.18561e+06	2.19724e+06	2.48107e+06	2.43112e+06	2.3568e+06	2.23853e+06	1.97504e+06	2.40565e+06
Q14165	Malectin OS=Homo sapiens OX=9606 GN=MLEC PE=1 SV=1	MLEC	1.56777e+06	1.75917e+06	1.9697e+06	2.00247e+06	1.42703e+06	1.94155e+06	2.07331e+06	1.77753e+06	2.07335e+06
P05455	Lupus La protein OS=Homo sapiens OX=9606 GN=SSB PE=1 SV=2	SSB	2.07878e+06	2.07485e+06	3.11163e+06	1.78687e+06	1.63549e+06	1.76938e+06	1.61974e+06	1.62212e+06	1.77772e+06
P08133	Annexin A6 OS=Homo sapiens OX=9606 GN=ANXA6 PE=1 SV=3	ANXA6	1.65011e+06	1.71802e+06	1.72083e+06	1.64648e+06	1.62594e+06	1.81968e+06	1.46183e+06	1.73664e+06	1.6479e+06
Q9H9B4	Sideroflexin-1 OS=Homo sapiens OX=9606 GN=SFXN1 PE=1 SV=4	SFXN1	1.83751e+06	2.00328e+06	1.66037e+06	1.83861e+06	1.86976e+06	1.75092e+06	1.88709e+06	1.86506e+06	1.93654e+06
Q7Z4W1	L-xylulose reductase OS=Homo sapiens OX=9606 GN=DCXR PE=1 SV=2	DCXR	3.12305e+06	2.88159e+06	3.39819e+06	3.3264e+06	3.27485e+06	3.33711e+06	3.63854e+06	3.44859e+06	3.24947e+06
P30043	Flavin reductase (NADPH) OS=Homo sapiens OX=9606 GN=BLVRB PE=1 SV=3	BLVRB	3.76821e+06	3.57e+06	3.12977e+06	4.54195e+06	4.3702e+06	4.38198e+06	3.73281e+06	3.72437e+06	4.65927e+06
Q02252	Methylmalonate-semialdehyde dehydrogenase [acylating], mitochondrial OS=Homo sapiens OX=9606 GN=ALDH6A1 PE=1 SV=2	ALDH6A1	1.31038e+07	1.36699e+07	1.35054e+07	1.3006e+07	1.2886e+07	1.23251e+07	1.32905e+07	1.25677e+07	1.33485e+07
Q8TCS8	Polyribonucleotide nucleotidyltransferase 1, mitochondrial OS=Homo sapiens OX=9606 GN=PNPT1 PE=1 SV=2	PNPT1	850920	863414	831914	781128	777306	928516	792443	600679	815361
Q09028	Histone-binding protein RBBP4 OS=Homo sapiens OX=9606 GN=RBBP4 PE=1 SV=3	RBBP4	2.9605e+06	3.22139e+06	2.71649e+06	2.76823e+06	2.73026e+06	2.52421e+06	2.38483e+06	1.96882e+06	2.41835e+06
Q9BS26	Endoplasmic reticulum resident protein 44 OS=Homo sapiens OX=9606 GN=ERP44 PE=1 SV=1	ERP44	1.78774e+06	1.7542e+06	1.99424e+06	2.17756e+06	2.16534e+06	2.29437e+06	2.0249e+06	2.06136e+06	2.11039e+06
Q16777	Histone H2A type 2-C OS=Homo sapiens OX=9606 GN=HIST2H2AC PE=1 SV=4	HIST2H2AC	3.5966e+08	4.12346e+08	4.01232e+08	3.7182e+08	3.80299e+08	2.73617e+08	4.12822e+08	4.29406e+08	3.31765e+08
P30050	60S ribosomal protein L12 OS=Homo sapiens OX=9606 GN=RPL12 PE=1 SV=1	RPL12	1.10658e+07	1.12079e+07	1.1352e+07	1.11663e+07	1.12275e+07	1.21752e+07	1.11757e+07	1.10085e+07	1.13766e+07
A0A0A0MSS8	Aldo-keto reductase family 1 member C3 OS=Homo sapiens OX=9606 GN=AKR1C3 PE=1 SV=1	AKR1C3	3.26152e+06	2.96417e+06	2.84761e+06	3.61904e+06	3.87813e+06	3.92478e+06	3.78754e+06	3.49993e+06	3.57985e+06
E7EQV9	Ribosomal protein L15 (Fragment) OS=Homo sapiens OX=9606 GN=RPL15 PE=1 SV=1	RPL15	1.74204e+07	1.56438e+07	1.09738e+07	1.78218e+07	1.96858e+07	1.81347e+07	1.69782e+07	1.75443e+07	1.95515e+07
O14950	Myosin regulatory light chain 12B OS=Homo sapiens OX=9606 GN=MYL12B PE=1 SV=2	MYL12B	3.42902e+06	3.97021e+06	4.24134e+06	4.11673e+06	4.44871e+06	4.35758e+06	4.41125e+06	4.32769e+06	3.62516e+06
Q14498	RNA-binding protein 39 OS=Homo sapiens OX=9606 GN=RBM39 PE=1 SV=2	RBM39	2.52163e+06	2.45499e+06	2.22731e+06	2.52083e+06	2.39537e+06	2.22745e+06	2.3101e+06	2.58645e+06	2.3718e+06
O43252	Bifunctional 3'-phosphoadenosine 5'-phosphosulfate synthase 1 OS=Homo sapiens OX=9606 GN=PAPSS1 PE=1 SV=2	PAPSS1	8.09776e+06	7.74248e+06	7.53391e+06	7.64962e+06	7.43983e+06	8.74725e+06	7.5301e+06	7.64403e+06	7.49191e+06
Q02880	DNA topoisomerase 2-beta OS=Homo sapiens OX=9606 GN=TOP2B PE=1 SV=3	TOP2B	802231	729442	732597	1.00813e+06	817267	791363	955068	879576	834378
Q92896	Golgi apparatus protein 1 OS=Homo sapiens OX=9606 GN=GLG1 PE=1 SV=2	GLG1	735003	695956	713827	818460	821308	853337	779651	748832	812200
P27635	60S ribosomal protein L10 OS=Homo sapiens OX=9606 GN=RPL10 PE=1 SV=4	RPL10	6.63587e+06	5.93338e+06	4.92586e+06	6.84039e+06	7.11923e+06	7.38221e+06	6.88177e+06	7.10063e+06	6.87171e+06
K7ELL7	Glucosidase 2 subunit beta OS=Homo sapiens OX=9606 GN=PRKCSH PE=1 SV=1	PRKCSH	2.51492e+06	3.06121e+06	2.62946e+06	3.18815e+06	3.47366e+06	3.37206e+06	2.9404e+06	3.91455e+06	3.54861e+06
Q96DT7	Zinc finger and BTB domain-containing protein 10 OS=Homo sapiens OX=9606 GN=ZBTB10 PE=1 SV=2	ZBTB10	1.08021e+06	1.13715e+06	1.01023e+06	894032	1.00403e+06	1.10297e+06	1.19907e+06	1.16292e+06	1.00261e+06
Q9BPW8	Protein NipSnap homolog 1 OS=Homo sapiens OX=9606 GN=NIPSNAP1 PE=1 SV=1	NIPSNAP1	4.65727e+06	6.72674e+06	4.98696e+06	6.28629e+06	5.37701e+06	5.8142e+06	7.55594e+06	5.61861e+06	6.1256e+06
Q9Y383	Putative RNA-binding protein Luc7-like 2 OS=Homo sapiens OX=9606 GN=LUC7L2 PE=1 SV=2	LUC7L2	2.60294e+06	3.29727e+06	1.9603e+06	2.55953e+06	3.10057e+06	2.4373e+06	2.65075e+06	3.01501e+06	2.99638e+06
Q9Y266	Nuclear migration protein nudC OS=Homo sapiens OX=9606 GN=NUDC PE=1 SV=1	NUDC	2.86343e+06	3.27584e+06	2.8095e+06	2.71519e+06	2.8463e+06	2.55148e+06	2.74293e+06	2.57173e+06	2.65817e+06
P22087	rRNA 2'-O-methyltransferase fibrillarin OS=Homo sapiens OX=9606 GN=FBL PE=1 SV=2	FBL	3.63102e+06	4.65411e+06	4.38141e+06	3.97173e+06	3.98547e+06	2.72741e+06	4.49287e+06	4.47962e+06	3.49355e+06
P36957	Dihydrolipoyllysine-residue succinyltransferase component of 2-oxoglutarate dehydrogenase complex, mitochondrial OS=Homo sapiens OX=9606 GN=DLST PE=1 SV=4	DLST	3.00032e+06	2.54156e+06	2.84237e+06	2.91331e+06	3.01532e+06	2.92501e+06	3.91715e+06	3.48594e+06	3.69558e+06
Q92804	TATA-binding protein-associated factor 2N OS=Homo sapiens OX=9606 GN=TAF15 PE=1 SV=1	TAF15	1.72689e+06	2.19613e+06	2.33342e+06	2.00625e+06	1.72862e+06	1.50101e+06	1.82572e+06	1.78615e+06	1.69195e+06
P52907	F-actin-capping protein subunit alpha-1 OS=Homo sapiens OX=9606 GN=CAPZA1 PE=1 SV=3	CAPZA1	3.49879e+06	3.23526e+06	3.06399e+06	3.08992e+06	3.13787e+06	3.56609e+06	3.2668e+06	3.20874e+06	3.45517e+06
O94760	N(G),N(G)-dimethylarginine dimethylaminohydrolase 1 OS=Homo sapiens OX=9606 GN=DDAH1 PE=1 SV=3	DDAH1	1.73754e+06	1.79017e+06	1.42897e+06	1.82494e+06	1.89591e+06	1.89929e+06	1.65501e+06	1.85123e+06	2.04178e+06
P55809	Succinyl-CoA:3-ketoacid coenzyme A transferase 1, mitochondrial OS=Homo sapiens OX=9606 GN=OXCT1 PE=1 SV=1	OXCT1	1.60361e+06	1.88522e+06	1.56587e+06	1.84161e+06	2.15152e+06	2.11217e+06	1.81645e+06	2.16603e+06	2.15635e+06
P09525	Annexin A4 OS=Homo sapiens OX=9606 GN=ANXA4 PE=1 SV=4	ANXA4	1.8232e+06	1.89834e+06	1.8516e+06	2.01166e+06	2.05773e+06	2.06352e+06	1.85326e+06	2.04449e+06	2.06915e+06
Q9H3P7	Golgi resident protein GCP60 OS=Homo sapiens OX=9606 GN=ACBD3 PE=1 SV=4	ACBD3	625936	895651	788959	703727	681601	719834	786876	735790	705293
P16401	Histone H1.5 OS=Homo sapiens OX=9606 GN=HIST1H1B PE=1 SV=3	HIST1H1B	5.57031e+07	6.44601e+07	6.173e+07	5.38858e+07	4.85687e+07	3.55292e+07	6.20071e+07	5.99519e+07	4.37888e+07
O76021	Ribosomal L1 domain-containing protein 1 OS=Homo sapiens OX=9606 GN=RSL1D1 PE=1 SV=3	RSL1D1	1.51976e+06	1.65008e+06	1.81213e+06	1.5749e+06	1.6541e+06	1.34551e+06	1.62356e+06	1.407e+06	1.49833e+06
Q9UNS2	COP9 signalosome complex subunit 3 OS=Homo sapiens OX=9606 GN=COPS3 PE=1 SV=3	COPS3	2.0745e+06	674483	789269	789871	808731	838162	742603	740611	1.73705e+06
P10515	Dihydrolipoyllysine-residue acetyltransferase component of pyruvate dehydrogenase complex, mitochondrial OS=Homo sapiens OX=9606 GN=DLAT PE=1 SV=3	DLAT	4.13997e+06	4.13945e+06	4.19532e+06	4.14645e+06	4.10793e+06	4.01031e+06	4.31059e+06	3.95911e+06	4.11663e+06
P30039	Phenazine biosynthesis-like domain-containing protein OS=Homo sapiens OX=9606 GN=PBLD PE=1 SV=2	PBLD	1.73691e+06	1.62097e+06	1.38921e+06	1.7171e+06	1.90487e+06	1.73567e+06	1.01792e+06	811813	1.12862e+06
P11177	Pyruvate dehydrogenase E1 component subunit beta, mitochondrial OS=Homo sapiens OX=9606 GN=PDHB PE=1 SV=3	PDHB	2.60121e+06	2.72751e+06	2.90752e+06	2.97484e+06	2.92618e+06	3.14448e+06	2.82573e+06	2.9306e+06	2.87786e+06
Q07021	Complement component 1 Q subcomponent-binding protein, mitochondrial OS=Homo sapiens OX=9606 GN=C1QBP PE=1 SV=1	C1QBP	7.49835e+06	7.51097e+06	8.65479e+06	8.48464e+06	7.2058e+06	7.54569e+06	7.42051e+06	7.87449e+06	6.97812e+06
A0A087WXS7	ATPase ASNA1 OS=Homo sapiens OX=9606 GN=ASNA1 PE=1 SV=1	ASNA1	1.74618e+06	1.6793e+06	1.03215e+06	1.25383e+06	1.10471e+06	1.27996e+06	1.14022e+06	1.96727e+06	1.09459e+06
P62979	Ubiquitin-40S ribosomal protein S27a OS=Homo sapiens OX=9606 GN=RPS27A PE=1 SV=2	RPS27A	6.22476e+07	6.42163e+07	6.18776e+07	4.29933e+07	3.23287e+07	3.09239e+07	3.46126e+07	3.17437e+07	2.83578e+07
Q5JTH9	RRP12-like protein OS=Homo sapiens OX=9606 GN=RRP12 PE=1 SV=2	RRP12	342944	296191	339632	2.29769e+06	2.23375e+06	1.98877e+06	2.16677e+06	2.25626e+06	1.93816e+06
Q5T5C7	Serine--tRNA ligase, cytoplasmic OS=Homo sapiens OX=9606 GN=SARS PE=1 SV=1	SARS	1.44928e+06	1.3634e+06	1.88856e+06	2.08201e+06	2.06676e+06	2.05979e+06	1.70863e+06	1.53065e+06	1.82299e+06
Q92621	Nuclear pore complex protein Nup205 OS=Homo sapiens OX=9606 GN=NUP205 PE=1 SV=3	NUP205	527993	826577	437122	463319	473659	493291	484738	475325	717493
H0YL69	Proteasome subunit alpha type (Fragment) OS=Homo sapiens OX=9606 GN=PSMA4 PE=1 SV=1	PSMA4	2.86032e+06	2.67013e+06	2.36616e+06	2.03932e+06	2.38575e+06	2.94709e+06	2.35612e+06	1.81071e+06	2.33121e+06
J3KR97	Tubulin-specific chaperone D OS=Homo sapiens OX=9606 GN=TBCD PE=1 SV=1	TBCD	1.05688e+06	1.194e+06	1.09764e+06	1.12154e+06	1.04449e+06	704853	1.16774e+06	1.14299e+06	939286
P54819	Adenylate kinase 2, mitochondrial OS=Homo sapiens OX=9606 GN=AK2 PE=1 SV=2	AK2	1.25961e+06	1.52185e+06	3.32803e+06	2.01175e+06	1.78868e+06	2.05374e+06	3.26754e+06	1.99283e+06	1.86857e+06
P14868	Aspartate--tRNA ligase, cytoplasmic OS=Homo sapiens OX=9606 GN=DARS PE=1 SV=2	DARS	4.93109e+06	4.61877e+06	3.79754e+06	4.45056e+06	4.81796e+06	4.8911e+06	4.07312e+06	4.21407e+06	5.10706e+06
Q5JR08	Rho-related GTP-binding protein RhoC (Fragment) OS=Homo sapiens OX=9606 GN=RHOC PE=1 SV=8	RHOC	823739	873644	850853	975720	803772	842205	784379	725370	824577
Q9Y2W1	Thyroid hormone receptor-associated protein 3 OS=Homo sapiens OX=9606 GN=THRAP3 PE=1 SV=2	THRAP3	1.90376e+06	2.13967e+06	1.41223e+06	2.12939e+06	1.91678e+06	1.76865e+06	2.33187e+06	2.20388e+06	1.94022e+06
P24539	ATP synthase F(0) complex subunit B1, mitochondrial OS=Homo sapiens OX=9606 GN=ATP5PB PE=1 SV=2	ATP5PB	3.23632e+06	2.9501e+06	2.75113e+06	3.52689e+06	3.82164e+06	3.81363e+06	3.29908e+06	3.72083e+06	3.94223e+06
O60264	SWI/SNF-related matrix-associated actin-dependent regulator of chromatin subfamily A member 5 OS=Homo sapiens OX=9606 GN=SMARCA5 PE=1 SV=1	SMARCA5	1.86015e+06	2.04941e+06	1.94006e+06	1.6726e+06	1.67827e+06	1.32417e+06	1.61658e+06	1.74195e+06	1.56538e+06
P30040	Endoplasmic reticulum resident protein 29 OS=Homo sapiens OX=9606 GN=ERP29 PE=1 SV=4	ERP29	4.39395e+06	4.3762e+06	4.06214e+06	4.43953e+06	4.50846e+06	4.71406e+06	4.29792e+06	4.67377e+06	4.88385e+06
Q9UBT2	SUMO-activating enzyme subunit 2 OS=Homo sapiens OX=9606 GN=UBA2 PE=1 SV=2	UBA2	848358	804037	821032	1.24908e+06	1.15992e+06	1.33202e+06	1.19351e+06	1.23884e+06	1.17946e+06
P50570	Dynamin-2 OS=Homo sapiens OX=9606 GN=DNM2 PE=1 SV=2	DNM2	929892	940650	837761	634369	982545	946378	806820	932046	825745
P25786	Proteasome subunit alpha type-1 OS=Homo sapiens OX=9606 GN=PSMA1 PE=1 SV=1	PSMA1	4.20262e+06	4.16883e+06	4.11429e+06	3.64179e+06	3.96965e+06	4.57581e+06	4.42344e+06	4.56063e+06	4.0348e+06
P63151	Serine/threonine-protein phosphatase 2A 55 kDa regulatory subunit B alpha isoform OS=Homo sapiens OX=9606 GN=PPP2R2A PE=1 SV=1	PPP2R2A	8.10707e+06	9.4965e+06	9.17412e+06	8.88683e+06	8.65998e+06	8.63214e+06	9.53288e+06	9.41275e+06	9.67753e+06
P51149	Ras-related protein Rab-7a OS=Homo sapiens OX=9606 GN=RAB7A PE=1 SV=1	RAB7A	3.98311e+06	3.87038e+06	4.26282e+06	3.41147e+06	3.18647e+06	3.21931e+06	4.12963e+06	3.4445e+06	3.44232e+06
P68431	Histone H3.1 OS=Homo sapiens OX=9606 GN=HIST1H3A PE=1 SV=2	HIST1H3A	2.71398e+08	2.96145e+08	2.21767e+08	2.73436e+08	2.88544e+08	1.9782e+08	2.95454e+08	2.82653e+08	2.6635e+08
P61160	Actin-related protein 2 OS=Homo sapiens OX=9606 GN=ACTR2 PE=1 SV=1	ACTR2	3.02364e+06	2.96455e+06	3.03587e+06	3.00182e+06	2.91446e+06	3.72843e+06	3.05183e+06	2.95077e+06	2.80614e+06
B4DKY1	Cysteine--tRNA ligase, cytoplasmic OS=Homo sapiens OX=9606 GN=CARS PE=1 SV=1	CARS	1.52053e+06	1.88456e+06	1.0078e+06	1.9041e+06	1.73425e+06	1.45543e+06	1.39942e+06	1.18687e+06	1.33527e+06
P26358	DNA (cytosine-5)-methyltransferase 1 OS=Homo sapiens OX=9606 GN=DNMT1 PE=1 SV=2	DNMT1	720503	882651	731215	558592	553793	388831	581442	473384	490443
Q96HY7	Probable 2-oxoglutarate dehydrogenase E1 component DHKTD1, mitochondrial OS=Homo sapiens OX=9606 GN=DHTKD1 PE=1 SV=2	DHTKD1	566650	605690	671243	586696	666473	708384	601680	591325	670453
Q9BTT0	Acidic leucine-rich nuclear phosphoprotein 32 family member E OS=Homo sapiens OX=9606 GN=ANP32E PE=1 SV=1	ANP32E	2.31203e+06	2.2823e+06	2.08322e+06	1.80045e+06	1.05359e+06	1.84121e+06	2.01665e+06	1.61231e+06	1.13762e+06
P06493	Cyclin-dependent kinase 1 OS=Homo sapiens OX=9606 GN=CDK1 PE=1 SV=3	CDK1	3.84618e+06	3.57312e+06	3.60136e+06	3.07764e+06	3.19413e+06	3.20988e+06	3.10082e+06	3.34483e+06	3.52298e+06
H0YEM1	Poly(U)-binding-splicing factor PUF60 (Fragment) OS=Homo sapiens OX=9606 GN=PUF60 PE=1 SV=1	PUF60	41159.4	36272.3	50486.1	85889	25079.6	23776.1	103030	22067.6	76885.6
O95433	Activator of 90 kDa heat shock protein ATPase homolog 1 OS=Homo sapiens OX=9606 GN=AHSA1 PE=1 SV=1	AHSA1	2.61683e+06	2.43127e+06	2.51188e+06	1.92672e+06	2.42104e+06	2.24442e+06	2.3036e+06	2.11381e+06	2.23939e+06
Q01469	Fatty acid-binding protein 5 OS=Homo sapiens OX=9606 GN=FABP5 PE=1 SV=3	FABP5	3.49563e+06	3.36129e+06	3.59877e+06	3.32835e+06	3.15258e+06	3.78155e+06	3.39111e+06	3.16349e+06	3.4456e+06
E7EU96	Casein kinase II subunit alpha OS=Homo sapiens OX=9606 GN=CSNK2A1 PE=1 SV=1	CSNK2A1	3.05234e+06	3.26603e+06	3.04206e+06	2.86042e+06	2.49189e+06	2.84024e+06	2.68259e+06	2.47147e+06	2.69793e+06
F8VRH0	Poly(rC)-binding protein 2 (Fragment) OS=Homo sapiens OX=9606 GN=PCBP2 PE=1 SV=2	PCBP2	1.7509e+06	1.99418e+06	1.87928e+06	1.57969e+06	1.31552e+06	1.77077e+06	1.63054e+06	1.39412e+06	1.25485e+06
Q99459	Cell division cycle 5-like protein OS=Homo sapiens OX=9606 GN=CDC5L PE=1 SV=2	CDC5L	1.27086e+06	1.13937e+06	1.22731e+06	1.2586e+06	1.21876e+06	1.21901e+06	1.24173e+06	1.18136e+06	1.11823e+06
Q15717	ELAV-like protein 1 OS=Homo sapiens OX=9606 GN=ELAVL1 PE=1 SV=2	ELAVL1	4.12875e+06	4.16437e+06	4.28121e+06	3.94272e+06	3.82692e+06	3.98409e+06	8.10266e+06	4.27772e+06	7.87781e+06
P26232	Catenin alpha-2 OS=Homo sapiens OX=9606 GN=CTNNA2 PE=1 SV=5	CTNNA2	1.53405e+06	1.43048e+06	1.58069e+06	1.45407e+06	1.45813e+06	1.45733e+06	1.6923e+06	1.62193e+06	1.52868e+06
P61158	Actin-related protein 3 OS=Homo sapiens OX=9606 GN=ACTR3 PE=1 SV=3	ACTR3	2.4326e+06	1.88783e+06	1.6743e+06	3.00363e+06	3.55233e+06	3.1493e+06	2.60961e+06	3.06732e+06	3.3817e+06
Q93009	Ubiquitin carboxyl-terminal hydrolase 7 OS=Homo sapiens OX=9606 GN=USP7 PE=1 SV=2	USP7	858788	879354	862087	898784	711058	910173	993881	966433	907838
Q9P2J5	Leucine--tRNA ligase, cytoplasmic OS=Homo sapiens OX=9606 GN=LARS PE=1 SV=2	LARS	739404	779864	738268	2.12258e+06	2.40126e+06	2.18039e+06	1.48937e+06	1.00328e+06	2.0217e+06
Q8TAQ2	SWI/SNF complex subunit SMARCC2 OS=Homo sapiens OX=9606 GN=SMARCC2 PE=1 SV=1	SMARCC2	604125	539611	503443	726572	873700	732728	976119	886257	883672
P00387	NADH-cytochrome b5 reductase 3 OS=Homo sapiens OX=9606 GN=CYB5R3 PE=1 SV=3	CYB5R3	3.16254e+06	3.23077e+06	3.03439e+06	2.9517e+06	3.01105e+06	2.89346e+06	3.49567e+06	3.03241e+06	2.99616e+06
O75131	Copine-3 OS=Homo sapiens OX=9606 GN=CPNE3 PE=1 SV=1	CPNE3	1.76857e+06	1.74512e+06	1.62371e+06	1.66011e+06	1.68205e+06	1.68587e+06	1.58318e+06	1.59023e+06	1.53916e+06
P28288	ATP-binding cassette sub-family D member 3 OS=Homo sapiens OX=9606 GN=ABCD3 PE=1 SV=1	ABCD3	1.45611e+06	1.57282e+06	1.55039e+06	1.58144e+06	1.60265e+06	1.52597e+06	1.59883e+06	1.53074e+06	1.51777e+06
P16152	Carbonyl reductase [NADPH] 1 OS=Homo sapiens OX=9606 GN=CBR1 PE=1 SV=3	CBR1	5.47558e+06	5.60146e+06	5.73412e+06	5.68739e+06	5.83154e+06	6.08181e+06	5.95703e+06	5.6044e+06	5.79686e+06
P51610	Host cell factor 1 OS=Homo sapiens OX=9606 GN=HCFC1 PE=1 SV=2	HCFC1	946762	1.00568e+06	954212	942991	976149	808219	972976	959898	929483
E9PB61	THO complex subunit 4 OS=Homo sapiens OX=9606 GN=ALYREF PE=1 SV=1	ALYREF	5.77694e+06	6.63363e+06	6.40529e+06	6.31043e+06	5.81667e+06	5.38401e+06	5.74755e+06	6.02031e+06	5.34479e+06
P46087	Probable 28S rRNA (cytosine(4447)-C(5))-methyltransferase OS=Homo sapiens OX=9606 GN=NOP2 PE=1 SV=2	NOP2	2.37111e+06	2.15363e+06	2.92329e+06	2.24722e+06	2.03848e+06	2.03621e+06	2.66462e+06	2.49424e+06	3.03541e+06
Q96I99	Succinate--CoA ligase [GDP-forming] subunit beta, mitochondrial OS=Homo sapiens OX=9606 GN=SUCLG2 PE=1 SV=2	SUCLG2	1.45098e+06	1.28273e+06	1.57538e+06	1.35036e+06	1.79496e+06	1.73884e+06	1.72742e+06	1.62928e+06	1.52939e+06
P33316	Deoxyuridine 5'-triphosphate nucleotidohydrolase, mitochondrial OS=Homo sapiens OX=9606 GN=DUT PE=1 SV=4	DUT	5.04962e+06	4.79149e+06	4.37717e+06	3.9054e+06	3.46316e+06	3.73688e+06	3.44149e+06	3.23524e+06	3.45395e+06
P28074	Proteasome subunit beta type-5 OS=Homo sapiens OX=9606 GN=PSMB5 PE=1 SV=3	PSMB5	3.73583e+06	2.94952e+06	3.1729e+06	3.59014e+06	3.85612e+06	4.25275e+06	3.86756e+06	3.93517e+06	3.82203e+06
P28838	Cytosol aminopeptidase OS=Homo sapiens OX=9606 GN=LAP3 PE=1 SV=3	LAP3	2.50776e+06	2.5418e+06	2.4919e+06	2.25135e+06	2.21071e+06	2.61538e+06	2.17317e+06	1.94482e+06	2.36018e+06
P30048	Thioredoxin-dependent peroxide reductase, mitochondrial OS=Homo sapiens OX=9606 GN=PRDX3 PE=1 SV=3	PRDX3	4.44556e+06	6.01721e+06	6.02979e+06	6.34832e+06	6.24374e+06	6.55223e+06	5.72613e+06	5.98271e+06	5.69207e+06
Q15424	Scaffold attachment factor B1 OS=Homo sapiens OX=9606 GN=SAFB PE=1 SV=4	SAFB	1.49273e+06	1.89733e+06	2.11568e+06	1.85931e+06	1.91518e+06	1.38844e+06	1.7261e+06	2.00348e+06	1.58553e+06
P18085	ADP-ribosylation factor 4 OS=Homo sapiens OX=9606 GN=ARF4 PE=1 SV=3	ARF4	1.4475e+06	1.46662e+06	1.47751e+06	1.17758e+06	1.19054e+06	1.25383e+06	1.29877e+06	1.29222e+06	1.24405e+06
P20618	Proteasome subunit beta type-1 OS=Homo sapiens OX=9606 GN=PSMB1 PE=1 SV=2	PSMB1	2.3083e+06	2.20212e+06	2.16858e+06	2.23248e+06	2.34764e+06	2.35493e+06	2.11442e+06	2.05307e+06	2.17433e+06
Q96AB3	Isochorismatase domain-containing protein 2 OS=Homo sapiens OX=9606 GN=ISOC2 PE=1 SV=1	ISOC2	2.03182e+06	2.31828e+06	1.92418e+06	2.23252e+06	2.00721e+06	1.95165e+06	1.91751e+06	1.64193e+06	1.88437e+06
Q8N1G4	Leucine-rich repeat-containing protein 47 OS=Homo sapiens OX=9606 GN=LRRC47 PE=1 SV=1	LRRC47	790035	817511	837314	849906	773972	810190	850893	682302	743141
P62829	60S ribosomal protein L23 OS=Homo sapiens OX=9606 GN=RPL23 PE=1 SV=1	RPL23	1.39344e+07	1.3634e+07	1.41053e+07	1.35735e+07	1.32861e+07	1.36355e+07	1.30228e+07	1.28813e+07	1.28835e+07
Q71DI3	Histone H3.2 OS=Homo sapiens OX=9606 GN=HIST2H3A PE=1 SV=3	HIST2H3A	4.30434e+06	9.13069e+06	4.32435e+06	3.78693e+06	1.75252e+06	2.57841e+06	3.35428e+06	2.10917e+06	1.04954e+06
Q14683	Structural maintenance of chromosomes protein 1A OS=Homo sapiens OX=9606 GN=SMC1A PE=1 SV=2	SMC1A	962032	1.74505e+06	889769	1.00484e+06	966734	899531	1.22498e+06	1.15163e+06	1.42979e+06
Q7L7L0	Histone H2A type 3 OS=Homo sapiens OX=9606 GN=HIST3H2A PE=1 SV=3	HIST3H2A	856063	2.03006e+06	938246	1.43403e+06	836883	629524	1.24306e+06	1.12594e+06	932597
A0A2U3TZM0	Chromodomain-helicase-DNA-binding protein 4 OS=Homo sapiens OX=9606 GN=CHD4 PE=1 SV=1	CHD4	586015	654636	614841	895918	832495	499831	609434	583930	452513
F8WJN3	Cleavage and polyadenylation-specificity factor subunit 6 OS=Homo sapiens OX=9606 GN=CPSF6 PE=1 SV=1	CPSF6	1.5574e+06	1.51172e+06	1.14778e+06	1.44818e+06	1.35312e+06	1.31179e+06	1.53904e+06	1.38098e+06	1.33186e+06
P54920	Alpha-soluble NSF attachment protein OS=Homo sapiens OX=9606 GN=NAPA PE=1 SV=3	NAPA	1.90875e+06	1.88703e+06	1.53508e+06	1.82559e+06	1.62531e+06	1.82708e+06	1.64823e+06	1.54642e+06	1.6024e+06
A0A494C0R8	Clustered mitochondria protein homolog OS=Homo sapiens OX=9606 GN=CLUH PE=1 SV=1	CLUH	569618	656581	560004	581094	530713	630822	459069	508282	514557
Q9NZB2	Constitutive coactivator of PPAR-gamma-like protein 1 OS=Homo sapiens OX=9606 GN=FAM120A PE=1 SV=2	FAM120A	686764	565775	611576	764391	750943	843157	653529	658002	851889
Q00688	Peptidyl-prolyl cis-trans isomerase FKBP3 OS=Homo sapiens OX=9606 GN=FKBP3 PE=1 SV=1	FKBP3	4.70021e+06	5.69686e+06	4.87791e+06	4.4178e+06	5.62568e+06	5.10012e+06	4.60307e+06	4.85137e+06	5.25631e+06
P21912	Succinate dehydrogenase [ubiquinone] iron-sulfur subunit, mitochondrial OS=Homo sapiens OX=9606 GN=SDHB PE=1 SV=3	SDHB	2.5577e+06	2.81294e+06	2.76175e+06	2.70473e+06	2.78982e+06	2.58463e+06	2.81731e+06	2.77192e+06	2.69469e+06
Q9Y520	Protein PRRC2C OS=Homo sapiens OX=9606 GN=PRRC2C PE=1 SV=4	PRRC2C	626988	604310	388842	562584	664962	734660	520419	809162	648450
A0A0A0MRM9	Nucleolar and coiled-body phosphoprotein 1 (Fragment) OS=Homo sapiens OX=9606 GN=NOLC1 PE=1 SV=1	NOLC1	3.14349e+06	3.58917e+06	2.27504e+06	3.35391e+06	3.34708e+06	2.78638e+06	3.5562e+06	3.094e+06	3.42159e+06
P50213	Isocitrate dehydrogenase [NAD] subunit alpha, mitochondrial OS=Homo sapiens OX=9606 GN=IDH3A PE=1 SV=1	IDH3A	1.90866e+06	2.16149e+06	1.98929e+06	2.03031e+06	2.10146e+06	2.04897e+06	1.84449e+06	1.96494e+06	1.97611e+06
P52565	Rho GDP-dissociation inhibitor 1 OS=Homo sapiens OX=9606 GN=ARHGDIA PE=1 SV=3	ARHGDIA	6.93301e+06	7.01733e+06	7.04178e+06	7.16005e+06	7.76561e+06	8.07368e+06	7.6537e+06	7.46862e+06	8.08947e+06
P26196	Probable ATP-dependent RNA helicase DDX6 OS=Homo sapiens OX=9606 GN=DDX6 PE=1 SV=2	DDX6	1.75671e+06	1.7737e+06	1.61716e+06	1.44876e+06	1.36279e+06	1.72165e+06	1.48445e+06	1.49976e+06	1.31473e+06
P46821	Microtubule-associated protein 1B OS=Homo sapiens OX=9606 GN=MAP1B PE=1 SV=2	MAP1B	411622	379282	361033	409733	390091	417117	504721	638254	484081
P32322	Pyrroline-5-carboxylate reductase 1, mitochondrial OS=Homo sapiens OX=9606 GN=PYCR1 PE=1 SV=2	PYCR1	4.64144e+06	5.15984e+06	5.34172e+06	3.8464e+06	3.59233e+06	3.73984e+06	3.90297e+06	3.68304e+06	4.13516e+06
P07741	Adenine phosphoribosyltransferase OS=Homo sapiens OX=9606 GN=APRT PE=1 SV=2	APRT	2.34732e+06	3.08758e+06	2.08022e+06	2.53729e+06	3.57667e+06	3.19923e+06	3.22908e+06	3.35574e+06	2.22723e+06
O60841	Eukaryotic translation initiation factor 5B OS=Homo sapiens OX=9606 GN=EIF5B PE=1 SV=4	EIF5B	2.59273e+06	2.28474e+06	2.34881e+06	2.15358e+06	1.86312e+06	1.89401e+06	1.01144e+06	934919	1.12953e+06
D6RER5	Septin-11 OS=Homo sapiens OX=9606 GN=SEPTIN11 PE=1 SV=1	SEPTIN11	2.16539e+06	2.17969e+06	1.94127e+06	2.41964e+06	2.05102e+06	1.96188e+06	1.93002e+06	1.80514e+06	1.92439e+06
Q9P2E9	Ribosome-binding protein 1 OS=Homo sapiens OX=9606 GN=RRBP1 PE=1 SV=5	RRBP1	801497	802839	637899	676699	624564	781741	284252	376094	352909
Q9BXP5	Serrate RNA effector molecule homolog OS=Homo sapiens OX=9606 GN=SRRT PE=1 SV=1	SRRT	1.03361e+06	1.03673e+06	1.22945e+06	1.18944e+06	1.0801e+06	1.18067e+06	964799	1.06766e+06	849004
P16435	NADPH--cytochrome P450 reductase OS=Homo sapiens OX=9606 GN=POR PE=1 SV=2	POR	811282	850556	822019	868879	828153	797853	897226	836454	957560
P62318	Small nuclear ribonucleoprotein Sm D3 OS=Homo sapiens OX=9606 GN=SNRPD3 PE=1 SV=1	SNRPD3	5.18356e+06	4.65825e+06	5.27454e+06	5.34975e+06	5.85861e+06	4.95637e+06	5.31387e+06	5.54991e+06	5.15522e+06
P35270	Sepiapterin reductase OS=Homo sapiens OX=9606 GN=SPR PE=1 SV=1	SPR	832479	922675	957670	1.10856e+06	1.0621e+06	1.13202e+06	986169	976416	908798
M0R0F0	40S ribosomal protein S5 (Fragment) OS=Homo sapiens OX=9606 GN=RPS5 PE=1 SV=1	RPS5	1.1534e+07	1.0368e+07	1.06712e+07	9.70498e+06	9.24783e+06	9.84227e+06	9.59765e+06	9.75e+06	1.03576e+07
P30044	Peroxiredoxin-5, mitochondrial OS=Homo sapiens OX=9606 GN=PRDX5 PE=1 SV=4	PRDX5	2.70012e+06	2.79456e+06	2.80819e+06	2.9609e+06	2.84898e+06	3.1946e+06	3.30788e+06	3.30984e+06	3.18007e+06
P51649	Succinate-semialdehyde dehydrogenase, mitochondrial OS=Homo sapiens OX=9606 GN=ALDH5A1 PE=1 SV=2	ALDH5A1	677740	635609	648092	700184	661247	671398	748163	646539	671538
Q8WXF1	Paraspeckle component 1 OS=Homo sapiens OX=9606 GN=PSPC1 PE=1 SV=1	PSPC1	1.49422e+06	1.52839e+06	1.57549e+06	1.44557e+06	1.43433e+06	1.29024e+06	1.48039e+06	1.50003e+06	1.42951e+06
A0A2R8Y5S7	Radixin OS=Homo sapiens OX=9606 GN=RDX PE=1 SV=1	RDX	970803	870476	872392	1.18352e+06	954869	1.03844e+06	819731	991176	838084
Q99733	Nucleosome assembly protein 1-like 4 OS=Homo sapiens OX=9606 GN=NAP1L4 PE=1 SV=1	NAP1L4	2.7111e+06	1.99003e+06	2.45879e+06	1.92855e+06	1.97122e+06	2.03048e+06	1.83279e+06	1.95947e+06	1.87738e+06
P13798	Acylamino-acid-releasing enzyme OS=Homo sapiens OX=9606 GN=APEH PE=1 SV=4	APEH	953802	928850	1.04342e+06	1.29802e+06	1.37754e+06	1.42114e+06	969706	1.01414e+06	1.04994e+06
Q9Y2Z4	Tyrosine--tRNA ligase, mitochondrial OS=Homo sapiens OX=9606 GN=YARS2 PE=1 SV=2	YARS2	593115	558659	581358	622070	593607	509039	610097	659331	510294
P14324	Farnesyl pyrophosphate synthase OS=Homo sapiens OX=9606 GN=FDPS PE=1 SV=4	FDPS	3.99771e+06	3.55937e+06	3.77044e+06	3.53345e+06	3.60363e+06	3.87606e+06	5.14984e+06	5.13804e+06	5.56376e+06
Q9NPH2	Inositol-3-phosphate synthase 1 OS=Homo sapiens OX=9606 GN=ISYNA1 PE=1 SV=1	ISYNA1	1.90667e+06	2.10792e+06	1.95883e+06	1.91117e+06	1.97086e+06	1.78433e+06	1.89719e+06	1.83483e+06	1.92665e+06
Q9UHD8	Septin-9 OS=Homo sapiens OX=9606 GN=SEPTIN9 PE=1 SV=2	SEPTIN9	827966	1.0321e+06	880646	952916	879239	711009	787210	979587	842641
Q96RQ3	Methylcrotonoyl-CoA carboxylase subunit alpha, mitochondrial OS=Homo sapiens OX=9606 GN=MCCC1 PE=1 SV=3	MCCC1	891696	1.06348e+06	1.04816e+06	1.29602e+06	1.13261e+06	1.44499e+06	1.42529e+06	1.14773e+06	1.20226e+06
B0QYK0	RNA-binding protein EWS OS=Homo sapiens OX=9606 GN=EWSR1 PE=1 SV=1	EWSR1	4.5473e+06	4.45448e+06	4.70688e+06	4.28313e+06	4.44458e+06	4.40518e+06	4.36769e+06	4.60086e+06	4.52268e+06
J3KRX5	60S ribosomal protein L17 (Fragment) OS=Homo sapiens OX=9606 GN=RPL17 PE=1 SV=1	RPL17	9.56051e+06	9.03681e+06	8.96071e+06	8.63912e+06	9.06431e+06	8.71074e+06	8.70092e+06	8.6433e+06	8.41655e+06
P55145	Mesencephalic astrocyte-derived neurotrophic factor OS=Homo sapiens OX=9606 GN=MANF PE=1 SV=3	MANF	4.72234e+06	5.90081e+06	6.75003e+06	5.81232e+06	6.38572e+06	5.51986e+06	5.8688e+06	7.00552e+06	6.50555e+06
O43592	Exportin-T OS=Homo sapiens OX=9606 GN=XPOT PE=1 SV=2	XPOT	1.97969e+06	1.54235e+06	1.59969e+06	2.27806e+06	1.62732e+06	2.40793e+06	2.32572e+06	2.06726e+06	2.52685e+06
Q9HAV4	Exportin-5 OS=Homo sapiens OX=9606 GN=XPO5 PE=1 SV=1	XPO5	853023	850808	877086	755091	827051	854729	849317	871794	857871
Q5JRA6	Transport and Golgi organization protein 1 homolog OS=Homo sapiens OX=9606 GN=MIA3 PE=1 SV=1	MIA3	967681	1.16808e+06	1.14602e+06	1.26632e+06	880316	835016	1.41985e+06	1.09535e+06	969249
Q07960	Rho GTPase-activating protein 1 OS=Homo sapiens OX=9606 GN=ARHGAP1 PE=1 SV=1	ARHGAP1	2.273e+06	2.16506e+06	2.34452e+06	2.0417e+06	2.3848e+06	2.41601e+06	2.34429e+06	2.28362e+06	2.42781e+06
Q14137	Ribosome biogenesis protein BOP1 OS=Homo sapiens OX=9606 GN=BOP1 PE=1 SV=2	BOP1	1.62716e+06	1.43098e+06	1.08035e+06	1.21832e+06	1.28201e+06	1.25074e+06	1.19958e+06	1.27707e+06	1.28509e+06
A0A0C4DGA2	Enoyl-CoA delta isomerase 2, mitochondrial OS=Homo sapiens OX=9606 GN=ECI2 PE=1 SV=1	ECI2	1.5169e+06	1.64666e+06	1.62731e+06	1.64647e+06	1.5912e+06	1.52319e+06	1.56487e+06	1.73639e+06	1.63097e+06
P38159	RNA-binding motif protein, X chromosome OS=Homo sapiens OX=9606 GN=RBMX PE=1 SV=3	RBMX	7.42322e+06	7.3363e+06	6.0087e+06	6.80211e+06	6.9523e+06	6.53712e+06	7.71051e+06	7.24796e+06	6.37557e+06
O43809	Cleavage and polyadenylation specificity factor subunit 5 OS=Homo sapiens OX=9606 GN=NUDT21 PE=1 SV=1	NUDT21	2.57314e+06	2.58076e+06	2.63855e+06	2.65493e+06	2.48449e+06	2.35184e+06	2.5328e+06	2.46311e+06	2.36337e+06
Q8N1F7	Nuclear pore complex protein Nup93 OS=Homo sapiens OX=9606 GN=NUP93 PE=1 SV=2	NUP93	904894	802931	902973	618774	607583	669044	733742	974918	779325
Q9BZZ5	Apoptosis inhibitor 5 OS=Homo sapiens OX=9606 GN=API5 PE=1 SV=3	API5	2.85835e+06	3.12332e+06	3.13626e+06	2.69573e+06	2.63669e+06	2.5569e+06	2.73581e+06	2.48983e+06	2.45678e+06
P28482	Mitogen-activated protein kinase 1 OS=Homo sapiens OX=9606 GN=MAPK1 PE=1 SV=3	MAPK1	3.3426e+07	3.8542e+07	4.1798e+07	3.58024e+07	3.56703e+07	3.6321e+07	3.85774e+07	3.86493e+07	3.8826e+07
P51148	Ras-related protein Rab-5C OS=Homo sapiens OX=9606 GN=RAB5C PE=1 SV=2	RAB5C	3.52419e+06	3.47622e+06	3.11726e+06	3.24587e+06	3.50296e+06	3.44894e+06	3.7888e+06	3.52228e+06	3.65031e+06
C9JRL4	Malate dehydrogenase, cytoplasmic (Fragment) OS=Homo sapiens OX=9606 GN=MDH1 PE=1 SV=8	MDH1	117973	116541	114380	90181.2	74280	122073	104866	59312.4	49916.3
P61163	Alpha-centractin OS=Homo sapiens OX=9606 GN=ACTR1A PE=1 SV=1	ACTR1A	2.25353e+06	2.45934e+06	2.19587e+06	2.30471e+06	2.22055e+06	2.44977e+06	3.00603e+06	3.15867e+06	2.29182e+06
P41091	Eukaryotic translation initiation factor 2 subunit 3 OS=Homo sapiens OX=9606 GN=EIF2S3 PE=1 SV=3	EIF2S3	2.0475e+06	2.13944e+06	2.14854e+06	2.02273e+06	2.08602e+06	1.94402e+06	2.0743e+06	2.20156e+06	1.8149e+06
O96019	Actin-like protein 6A OS=Homo sapiens OX=9606 GN=ACTL6A PE=1 SV=1	ACTL6A	2.14428e+06	1.99321e+06	1.88042e+06	1.92946e+06	1.83883e+06	1.62219e+06	1.94236e+06	1.75117e+06	1.81102e+06
Q53GQ0	Very-long-chain 3-oxoacyl-CoA reductase OS=Homo sapiens OX=9606 GN=HSD17B12 PE=1 SV=2	HSD17B12	1.15388e+06	1.17295e+06	1.21797e+06	1.17838e+06	1.23588e+06	1.17818e+06	1.34664e+06	1.27504e+06	1.37937e+06
Q9NSD9	Phenylalanine--tRNA ligase beta subunit OS=Homo sapiens OX=9606 GN=FARSB PE=1 SV=3	FARSB	2.09608e+06	2.10713e+06	2.15749e+06	2.13559e+06	2.13137e+06	2.18199e+06	1.96737e+06	2.19951e+06	2.13217e+06
O60884	DnaJ homolog subfamily A member 2 OS=Homo sapiens OX=9606 GN=DNAJA2 PE=1 SV=1	DNAJA2	1.0324e+06	951514	810118	827007	1.09282e+06	1.02932e+06	911429	879212	1.16382e+06
A0A1B0GVD5	Cathepsin D OS=Homo sapiens OX=9606 GN=CTSD PE=1 SV=1	CTSD	3.64149e+06	3.11567e+06	2.28267e+06	3.20281e+06	3.49033e+06	3.91079e+06	2.44249e+06	3.83698e+06	4.64117e+06
Q13148	TAR DNA-binding protein 43 OS=Homo sapiens OX=9606 GN=TARDBP PE=1 SV=1	TARDBP	3.11901e+06	3.01964e+06	2.93171e+06	2.91413e+06	3.04974e+06	2.78981e+06	2.83041e+06	2.72351e+06	2.7652e+06
E9PRY8	Elongation factor 1-delta OS=Homo sapiens OX=9606 GN=EEF1D PE=1 SV=1	EEF1D	3.41932e+06	3.36485e+06	2.84751e+06	3.49419e+06	3.40627e+06	3.21423e+06	2.98661e+06	3.56198e+06	2.82583e+06
A0AVT1	Ubiquitin-like modifier-activating enzyme 6 OS=Homo sapiens OX=9606 GN=UBA6 PE=1 SV=1	UBA6	1.06544e+06	900432	765244	849841	873463	1.16294e+06	790147	1.29001e+06	869497
H0Y2W2	ATPase family AAA domain-containing protein 3A (Fragment) OS=Homo sapiens OX=9606 GN=ATAD3A PE=1 SV=1	ATAD3A	3.39007e+06	3.06845e+06	3.43796e+06	2.87504e+06	3.17248e+06	2.98861e+06	3.3931e+06	3.38885e+06	2.95075e+06
O95758	Polypyrimidine tract-binding protein 3 OS=Homo sapiens OX=9606 GN=PTBP3 PE=1 SV=2	PTBP3	1.07869e+06	1.33393e+06	1.41419e+06	1.25283e+06	1.24864e+06	1.1719e+06	1.09289e+06	1.04287e+06	1.13111e+06
E5RK69	Annexin OS=Homo sapiens OX=9606 GN=ANXA6 PE=1 SV=1	ANXA6	162468	167178	77748.7	159147	106968	92571.8	141752	131224	89544.4
Q9ULC4	Malignant T-cell-amplified sequence 1 OS=Homo sapiens OX=9606 GN=MCTS1 PE=1 SV=1	MCTS1	1.35909e+06	1.5021e+06	1.52411e+06	1.5441e+06	1.50228e+06	868419	1.15206e+06	1.07053e+06	840489
P08729	Keratin, type II cytoskeletal 7 OS=Homo sapiens OX=9606 GN=KRT7 PE=1 SV=5	KRT7	1.27549e+06	1.4283e+06	1.38488e+06	1.50385e+06	1.21825e+06	1.19404e+06	1.51982e+06	1.33267e+06	1.45095e+06
P34896	Serine hydroxymethyltransferase, cytosolic OS=Homo sapiens OX=9606 GN=SHMT1 PE=1 SV=1	SHMT1	821647	833121	836345	863710	846580	933676	868812	875984	871122
Q92769	Histone deacetylase 2 OS=Homo sapiens OX=9606 GN=HDAC2 PE=1 SV=2	HDAC2	881630	886389	901455	694817	751506	631780	5.53935e+06	708648	708384
O15027	Protein transport protein Sec16A OS=Homo sapiens OX=9606 GN=SEC16A PE=1 SV=4	SEC16A	33643.2	177523	147359	174644	136378	138458	39152.7	124926	131968
Q13428	Treacle protein OS=Homo sapiens OX=9606 GN=TCOF1 PE=1 SV=3	TCOF1	879903	1.04481e+06	931029	909309	889744	843814	919733	980649	892076
P29966	Myristoylated alanine-rich C-kinase substrate OS=Homo sapiens OX=9606 GN=MARCKS PE=1 SV=4	MARCKS	1.20872e+06	1.34246e+06	1.19909e+06	1.59907e+06	1.33387e+06	1.32464e+06	1.70121e+06	1.81296e+06	1.08061e+06
D6RBZ0	Heterogeneous nuclear ribonucleoprotein A/B OS=Homo sapiens OX=9606 GN=HNRNPAB PE=1 SV=1	HNRNPAB	7.7287e+06	7.58325e+06	7.85546e+06	7.81201e+06	7.98422e+06	7.7158e+06	8.6327e+06	7.8283e+06	8.07295e+06
Q15691	Microtubule-associated protein RP/EB family member 1 OS=Homo sapiens OX=9606 GN=MAPRE1 PE=1 SV=3	MAPRE1	1.28167e+06	1.56738e+06	1.28766e+06	1.43784e+06	1.55431e+06	1.58853e+06	1.33047e+06	1.34215e+06	1.56984e+06
P43897	Elongation factor Ts, mitochondrial OS=Homo sapiens OX=9606 GN=TSFM PE=1 SV=2	TSFM	1.61298e+06	2.18965e+06	2.34867e+06	2.08927e+06	2.32267e+06	2.42103e+06	1.94603e+06	2.18328e+06	2.50629e+06
Q01082	Spectrin beta chain, non-erythrocytic 1 OS=Homo sapiens OX=9606 GN=SPTBN1 PE=1 SV=2	SPTBN1	1.60994e+06	2.12896e+06	1.57203e+06	2.12578e+06	2.09124e+06	2.14541e+06	2.02345e+06	1.82653e+06	2.20524e+06
P07384	Calpain-1 catalytic subunit OS=Homo sapiens OX=9606 GN=CAPN1 PE=1 SV=1	CAPN1	2.69069e+06	2.44509e+06	2.53626e+06	2.28952e+06	2.29041e+06	2.38537e+06	2.82801e+06	3.27842e+06	2.91224e+06
P11908	Ribose-phosphate pyrophosphokinase 2 OS=Homo sapiens OX=9606 GN=PRPS2 PE=1 SV=2	PRPS2	3.71717e+06	3.29208e+06	3.61371e+06	3.43554e+06	3.40722e+06	3.7726e+06	3.35348e+06	3.46443e+06	3.76413e+06
P08621	U1 small nuclear ribonucleoprotein 70 kDa OS=Homo sapiens OX=9606 GN=SNRNP70 PE=1 SV=2	SNRNP70	2.60015e+06	2.53243e+06	2.43218e+06	2.72058e+06	2.78982e+06	2.65137e+06	2.82585e+06	2.64182e+06	2.46348e+06
A0A1W2PPZ5	Transcription elongation factor A protein 1 OS=Homo sapiens OX=9606 GN=TCEA1 PE=1 SV=1	TCEA1	2.01715e+06	2.03803e+06	2.01297e+06	2.09422e+06	2.05092e+06	2.14078e+06	2.12981e+06	1.66818e+06	1.94928e+06
P13861	cAMP-dependent protein kinase type II-alpha regulatory subunit OS=Homo sapiens OX=9606 GN=PRKAR2A PE=1 SV=2	PRKAR2A	1.29324e+06	1.07103e+06	1.44284e+06	957056	1.38696e+06	1.41015e+06	1.41926e+06	1.4704e+06	1.33849e+06
O14617	AP-3 complex subunit delta-1 OS=Homo sapiens OX=9606 GN=AP3D1 PE=1 SV=1	AP3D1	642975	510942	516223	614307	566627	561085	607594	635023	606416
O43747	AP-1 complex subunit gamma-1 OS=Homo sapiens OX=9606 GN=AP1G1 PE=1 SV=5	AP1G1	1.00615e+06	952978	955085	1.52407e+06	901473	1.07785e+06	870838	848398	777655
Q6PI48	Aspartate--tRNA ligase, mitochondrial OS=Homo sapiens OX=9606 GN=DARS2 PE=1 SV=1	DARS2	1.07959e+06	1.38521e+06	1.35167e+06	1.16322e+06	1.28968e+06	1.27423e+06	2.60615e+06	1.55761e+06	1.5244e+06
P00492	Hypoxanthine-guanine phosphoribosyltransferase OS=Homo sapiens OX=9606 GN=HPRT1 PE=1 SV=2	HPRT1	3.30553e+06	2.73621e+06	2.64539e+06	3.34974e+06	3.09558e+06	2.94569e+06	2.33393e+06	2.80331e+06	2.89793e+06
Q15397	Pumilio homolog 3 OS=Homo sapiens OX=9606 GN=PUM3 PE=1 SV=3	PUM3	677305	768330	731192	611184	703490	513060	632898	608999	561219
Q8IZ83	Aldehyde dehydrogenase family 16 member A1 OS=Homo sapiens OX=9606 GN=ALDH16A1 PE=1 SV=2	ALDH16A1	704675	741056	852415	594961	657623	723633	710928	799214	733410
G3V180	Dipeptidyl peptidase 3 OS=Homo sapiens OX=9606 GN=DPP3 PE=1 SV=1	DPP3	550379	591430	574610	565851	492394	497366	490124	602277	618039
Q9NUJ1	Mycophenolic acid acyl-glucuronide esterase, mitochondrial OS=Homo sapiens OX=9606 GN=ABHD10 PE=1 SV=1	ABHD10	1.27201e+06	1.37028e+06	1.46783e+06	1.7348e+06	1.36669e+06	1.62997e+06	1.70267e+06	1.34214e+06	1.46904e+06
O94973	AP-2 complex subunit alpha-2 OS=Homo sapiens OX=9606 GN=AP2A2 PE=1 SV=2	AP2A2	880353	929448	950052	913614	864829	881617	1.0438e+06	988053	1.06514e+06
P22033	Methylmalonyl-CoA mutase, mitochondrial OS=Homo sapiens OX=9606 GN=MMUT PE=1 SV=4	MMUT	740293	757020	779669	754565	743663	675653	742876	575210	744600
J3KTL2	Serine/arginine-rich-splicing factor 1 OS=Homo sapiens OX=9606 GN=SRSF1 PE=1 SV=1	SRSF1	4.9507e+06	5.59857e+06	5.79043e+06	5.26284e+06	5.15988e+06	5.33496e+06	5.22493e+06	5.48673e+06	5.38227e+06
Q96I24	Far upstream element-binding protein 3 OS=Homo sapiens OX=9606 GN=FUBP3 PE=1 SV=2	FUBP3	4.35466e+06	4.33234e+06	4.70144e+06	3.62691e+06	3.5322e+06	4.411e+06	3.77469e+06	4.71349e+06	4.25214e+06
Q9UHB6	LIM domain and actin-binding protein 1 OS=Homo sapiens OX=9606 GN=LIMA1 PE=1 SV=1	LIMA1	4.88718e+06	5.17831e+06	4.16533e+06	4.93875e+06	4.67885e+06	4.60436e+06	5.49198e+06	4.5484e+06	5.7689e+06
G5EA31	Protein transport protein Sec24C OS=Homo sapiens OX=9606 GN=SEC24C PE=1 SV=1	SEC24C	1.32824e+06	1.57033e+06	1.41873e+06	1.27788e+06	1.31902e+06	1.19377e+06	1.38165e+06	1.32047e+06	1.13132e+06
Q9H7Z7	Prostaglandin E synthase 2 OS=Homo sapiens OX=9606 GN=PTGES2 PE=1 SV=1	PTGES2	1.06568e+06	1.06281e+06	1.10586e+06	1.01912e+06	1.20916e+06	1.15687e+06	937981	1.05652e+06	1.04556e+06
F5H365	Protein transport protein SEC23 OS=Homo sapiens OX=9606 GN=SEC23A PE=1 SV=1	SEC23A	802815	803412	696981	694311	647012	747166	745647	763406	797344
P61086	Ubiquitin-conjugating enzyme E2 K OS=Homo sapiens OX=9606 GN=UBE2K PE=1 SV=3	UBE2K	2.22666e+06	2.2682e+06	2.23834e+06	2.13529e+06	2.03711e+06	2.03761e+06	2.22241e+06	2.08657e+06	2.07636e+06
P57740	Nuclear pore complex protein Nup107 OS=Homo sapiens OX=9606 GN=NUP107 PE=1 SV=1	NUP107	586668	581299	627574	236455	253389	236717	465559	473625	402880
P30085	UMP-CMP kinase OS=Homo sapiens OX=9606 GN=CMPK1 PE=1 SV=3	CMPK1	1.43408e+06	1.29185e+06	770306	1.44016e+06	1.47647e+06	1.41338e+06	1.20835e+06	1.39156e+06	1.53138e+06
Q8TC12	Retinol dehydrogenase 11 OS=Homo sapiens OX=9606 GN=RDH11 PE=1 SV=2	RDH11	6.00355e+06	5.95568e+06	6.41929e+06	4.63799e+06	4.89773e+06	5.14772e+06	6.73753e+06	5.91511e+06	6.27285e+06
P25787	Proteasome subunit alpha type-2 OS=Homo sapiens OX=9606 GN=PSMA2 PE=1 SV=2	PSMA2	1.7907e+06	2.12202e+06	1.75538e+06	1.76294e+06	1.81285e+06	2.11465e+06	1.65351e+06	1.70213e+06	1.9849e+06
P61019	Ras-related protein Rab-2A OS=Homo sapiens OX=9606 GN=RAB2A PE=1 SV=1	RAB2A	1.77886e+06	1.99204e+06	2.0114e+06	1.95212e+06	2.09473e+06	1.85515e+06	1.8509e+06	1.89745e+06	1.87107e+06
Q96EK6	Glucosamine 6-phosphate N-acetyltransferase OS=Homo sapiens OX=9606 GN=GNPNAT1 PE=1 SV=1	GNPNAT1	1.78713e+06	1.74136e+06	1.78873e+06	1.84815e+06	1.25103e+06	1.88032e+06	1.62007e+06	1.67149e+06	1.70524e+06
P27105	Erythrocyte band 7 integral membrane protein OS=Homo sapiens OX=9606 GN=STOM PE=1 SV=3	STOM	1.05972e+06	794195	640483	1.02402e+06	1.06262e+06	1.02436e+06	988350	783249	1.06631e+06
P20073	Annexin A7 OS=Homo sapiens OX=9606 GN=ANXA7 PE=1 SV=3	ANXA7	3.77653e+06	1.86646e+06	1.22048e+06	2.25297e+06	2.49313e+06	4.28549e+06	2.45535e+06	2.87663e+06	2.52302e+06
Q7L2H7	Eukaryotic translation initiation factor 3 subunit M OS=Homo sapiens OX=9606 GN=EIF3M PE=1 SV=1	EIF3M	2.57333e+06	2.48018e+06	2.41225e+06	2.57167e+06	2.5779e+06	2.54516e+06	2.31577e+06	2.33958e+06	2.23336e+06
P62820	Ras-related protein Rab-1A OS=Homo sapiens OX=9606 GN=RAB1A PE=1 SV=3	RAB1A	1.01437e+07	1.00443e+07	1.08501e+07	9.25844e+06	9.68729e+06	9.4159e+06	1.0315e+07	9.89624e+06	1.01028e+07
Q9BZF1	Oxysterol-binding protein-related protein 8 OS=Homo sapiens OX=9606 GN=OSBPL8 PE=1 SV=3	OSBPL8	636113	571649	715037	693961	596299	655643	642276	630184	598742
Q15126	Phosphomevalonate kinase OS=Homo sapiens OX=9606 GN=PMVK PE=1 SV=3	PMVK	939544	1.0359e+06	1.00646e+06	1.11304e+06	1.0672e+06	1.2468e+06	1.25836e+06	1.29326e+06	1.02231e+06
F8VZJ2	Nascent polypeptide-associated complex subunit alpha OS=Homo sapiens OX=9606 GN=NACA PE=1 SV=1	NACA	6.22657e+06	6.27764e+06	6.51736e+06	5.8843e+06	5.88312e+06	6.19325e+06	5.38898e+06	5.36424e+06	5.74471e+06
P51665	26S proteasome non-ATPase regulatory subunit 7 OS=Homo sapiens OX=9606 GN=PSMD7 PE=1 SV=2	PSMD7	1.58209e+06	1.28174e+06	1.2225e+06	1.48602e+06	1.64642e+06	1.53269e+06	1.50927e+06	1.22456e+06	1.50246e+06
Q9Y277	Voltage-dependent anion-selective channel protein 3 OS=Homo sapiens OX=9606 GN=VDAC3 PE=1 SV=1	VDAC3	4.11848e+06	4.14997e+06	4.83465e+06	3.90416e+06	4.17657e+06	3.89423e+06	4.52694e+06	4.41134e+06	4.2114e+06
Q13057	Bifunctional coenzyme A synthase OS=Homo sapiens OX=9606 GN=COASY PE=1 SV=4	COASY	1.17265e+06	1.06211e+06	923061	1.17537e+06	1.0662e+06	1.01068e+06	953365	1.12331e+06	977139
P16422	Epithelial cell adhesion molecule OS=Homo sapiens OX=9606 GN=EPCAM PE=1 SV=2	EPCAM	1.32722e+06	1.44987e+06	1.56882e+06	1.24547e+06	1.47028e+06	1.30864e+06	1.49945e+06	1.22797e+06	1.40463e+06
P50416	Carnitine O-palmitoyltransferase 1, liver isoform OS=Homo sapiens OX=9606 GN=CPT1A PE=1 SV=2	CPT1A	1.41853e+06	1.41029e+06	1.34895e+06	1.52014e+06	1.46181e+06	1.22673e+06	1.23688e+06	1.39035e+06	1.25791e+06
P22307	Non-specific lipid-transfer protein OS=Homo sapiens OX=9606 GN=SCP2 PE=1 SV=2	SCP2	3.01089e+06	3.71017e+06	3.45203e+06	3.50145e+06	3.76553e+06	3.64876e+06	3.95258e+06	3.98246e+06	3.84723e+06
P98179	RNA-binding protein 3 OS=Homo sapiens OX=9606 GN=RBM3 PE=1 SV=1	RBM3	3.32661e+06	3.00536e+06	3.18592e+06	3.58526e+06	3.21232e+06	2.95353e+06	2.62426e+06	2.98366e+06	2.96867e+06
O95202	Mitochondrial proton/calcium exchanger protein OS=Homo sapiens OX=9606 GN=LETM1 PE=1 SV=1	LETM1	1.39524e+06	1.35285e+06	1.44313e+06	1.5353e+06	1.44894e+06	1.31349e+06	1.71157e+06	1.46072e+06	1.50281e+06
E7EX17	Eukaryotic translation initiation factor 4B OS=Homo sapiens OX=9606 GN=EIF4B PE=1 SV=1	EIF4B	3.0579e+06	2.8907e+06	1.88022e+06	2.82671e+06	2.98418e+06	2.91018e+06	2.98269e+06	3.45115e+06	3.09662e+06
A0A096LNZ9	Ubiquitin-like protein ISG15 (Fragment) OS=Homo sapiens OX=9606 GN=ISG15 PE=1 SV=6	ISG15	2.81481e+06	2.42725e+06	2.87643e+06	2.61355e+06	2.77813e+06	2.89481e+06	2.70586e+06	2.25703e+06	2.56869e+06
O75439	Mitochondrial-processing peptidase subunit beta OS=Homo sapiens OX=9606 GN=PMPCB PE=1 SV=2	PMPCB	1.53987e+06	1.47599e+06	1.39841e+06	1.69592e+06	1.55095e+06	1.47996e+06	1.55045e+06	1.53687e+06	1.60375e+06
A0A1B0GVH5	Alpha-ketoglutarate-dependent dioxygenase FTO OS=Homo sapiens OX=9606 GN=FTO PE=1 SV=1	FTO	681822	650416	675090	649770	604079	678863	495434	628724	529961
Q9UBQ7	Glyoxylate reductase/hydroxypyruvate reductase OS=Homo sapiens OX=9606 GN=GRHPR PE=1 SV=1	GRHPR	1.61875e+06	1.45343e+06	1.64977e+06	1.62985e+06	1.4765e+06	1.46506e+06	1.51204e+06	1.63015e+06	1.58775e+06
Q9UJU6	Drebrin-like protein OS=Homo sapiens OX=9606 GN=DBNL PE=1 SV=1	DBNL	960762	1.17397e+06	921285	944617	916459	945609	805098	924220	964479
Q6L8Q7	2',5'-phosphodiesterase 12 OS=Homo sapiens OX=9606 GN=PDE12 PE=1 SV=2	PDE12	717867	614922	738070	690832	776567	543337	555339	528515	574619
Q9UJS0	Calcium-binding mitochondrial carrier protein Aralar2 OS=Homo sapiens OX=9606 GN=SLC25A13 PE=1 SV=2	SLC25A13	4.56713e+06	4.38134e+06	5.08329e+06	4.38002e+06	4.46587e+06	4.48164e+06	4.47899e+06	4.38948e+06	4.52299e+06
P49321	Nuclear autoantigenic sperm protein OS=Homo sapiens OX=9606 GN=NASP PE=1 SV=2	NASP	1.33623e+06	1.23231e+06	1.02991e+06	1.00503e+06	873836	859591	962272	1.83634e+06	757393
Q14847	LIM and SH3 domain protein 1 OS=Homo sapiens OX=9606 GN=LASP1 PE=1 SV=2	LASP1	2.2229e+06	2.58072e+06	2.55066e+06	2.85241e+06	2.78087e+06	2.90514e+06	2.87231e+06	2.83323e+06	2.98012e+06
P68036	Ubiquitin-conjugating enzyme E2 L3 OS=Homo sapiens OX=9606 GN=UBE2L3 PE=1 SV=1	UBE2L3	4.18245e+06	3.66092e+06	4.16432e+06	4.32427e+06	4.09395e+06	3.88463e+06	3.93061e+06	3.82547e+06	3.81428e+06
P61224	Ras-related protein Rap-1b OS=Homo sapiens OX=9606 GN=RAP1B PE=1 SV=1	RAP1B	3.24596e+06	3.2027e+06	3.47638e+06	3.03845e+06	3.10078e+06	2.60644e+06	3.52497e+06	3.28374e+06	2.99016e+06
H7BZJ3	Protein disulfide-isomerase A3 (Fragment) OS=Homo sapiens OX=9606 GN=PDIA3 PE=1 SV=1	PDIA3	9.6862e+06	1.01509e+07	1.11764e+07	1.06462e+07	1.07127e+07	1.20439e+07	1.24441e+07	1.0779e+07	1.15883e+07
E7ETY2	Treacle protein OS=Homo sapiens OX=9606 GN=TCOF1 PE=1 SV=1	TCOF1	226367	240817	245699	227177	126987	237494	226335	241668	232479
O60684	Importin subunit alpha-7 OS=Homo sapiens OX=9606 GN=KPNA6 PE=1 SV=1	KPNA6	638632	488998	596542	895639	591049	606202	561004	775615	473416
Q15021	Condensin complex subunit 1 OS=Homo sapiens OX=9606 GN=NCAPD2 PE=1 SV=3	NCAPD2	307696	266708	244602	227297	242659	212587	220174	200231	217769
P19623	Spermidine synthase OS=Homo sapiens OX=9606 GN=SRM PE=1 SV=1	SRM	1.00218e+06	1.15923e+06	982838	1.12359e+06	1.13429e+06	1.07498e+06	1.18944e+06	1.04676e+06	1.11588e+06
O94925	Glutaminase kidney isoform, mitochondrial OS=Homo sapiens OX=9606 GN=GLS PE=1 SV=1	GLS	806547	834986	625878	656685	729396	780932	555494	671997	662994
Q5JPE7	Nodal modulator 2 OS=Homo sapiens OX=9606 GN=NOMO2 PE=1 SV=1	NOMO2	432284	472530	431621	397524	428557	345671	532394	417743	456006
P15259	Phosphoglycerate mutase 2 OS=Homo sapiens OX=9606 GN=PGAM2 PE=1 SV=3	PGAM2	1.30063e+06	1.54634e+06	1.53914e+06	1.66051e+06	1.20433e+06	1.66481e+06	1.78467e+06	1.68296e+06	1.67892e+06
Q06124	Tyrosine-protein phosphatase non-receptor type 11 OS=Homo sapiens OX=9606 GN=PTPN11 PE=1 SV=2	PTPN11	800244	1.61494e+06	1.11104e+06	1.05433e+06	1.03019e+06	1.00216e+06	890107	1.04249e+06	1.28989e+06
A0A087WZK9	Eukaryotic translation initiation factor 3 subunit H OS=Homo sapiens OX=9606 GN=EIF3H PE=1 SV=1	EIF3H	1.81282e+06	1.87984e+06	1.91789e+06	1.83589e+06	1.82681e+06	1.72764e+06	1.86029e+06	1.69208e+06	1.73058e+06
E9PJH7	Mitochondrial glutamate carrier 1 (Fragment) OS=Homo sapiens OX=9606 GN=SLC25A22 PE=1 SV=5	SLC25A22	727330	746136	973858	898752	804056	752889	1.0246e+06	870845	894812
O75534	Cold shock domain-containing protein E1 OS=Homo sapiens OX=9606 GN=CSDE1 PE=1 SV=2	CSDE1	1.20665e+06	1.15887e+06	1.37738e+06	929402	778261	1.06143e+06	890996	831893	841404
Q9BXW7	Haloacid dehalogenase-like hydrolase domain-containing 5 OS=Homo sapiens OX=9606 GN=HDHD5 PE=1 SV=1	HDHD5	679965	875155	393830	787939	1.16894e+06	917144	940356	1.22819e+06	480945
Q13618	Cullin-3 OS=Homo sapiens OX=9606 GN=CUL3 PE=1 SV=2	CUL3	791412	1.0782e+06	762389	625806	875586	715279	792210	785134	705312
P34913	Bifunctional epoxide hydrolase 2 OS=Homo sapiens OX=9606 GN=EPHX2 PE=1 SV=2	EPHX2	834770	791035	830273	479502	639089	802105	833083	765745	719481
P49756	RNA-binding protein 25 OS=Homo sapiens OX=9606 GN=RBM25 PE=1 SV=3	RBM25	496849	665839	875035	538050	830597	463825	599991	581257	402596
P52895	Aldo-keto reductase family 1 member C2 OS=Homo sapiens OX=9606 GN=AKR1C2 PE=1 SV=3	AKR1C2	1.29977e+06	1.24353e+06	1.3082e+06	1.89579e+06	1.72921e+06	2.1238e+06	1.83541e+06	1.6956e+06	1.46743e+06
A0A087WWU8	Tropomyosin alpha-3 chain OS=Homo sapiens OX=9606 GN=TPM3 PE=1 SV=1	TPM3	1.85937e+06	2.46673e+06	3.31894e+06	4.25968e+06	2.96811e+06	3.25183e+06	3.27055e+06	4.88866e+06	3.08403e+06
Q9UBE0	SUMO-activating enzyme subunit 1 OS=Homo sapiens OX=9606 GN=SAE1 PE=1 SV=1	SAE1	4.15799e+06	3.5858e+06	3.62797e+06	2.75906e+06	2.95238e+06	4.17102e+06	3.78743e+06	4.04699e+06	3.99943e+06
Q99436	Proteasome subunit beta type-7 OS=Homo sapiens OX=9606 GN=PSMB7 PE=1 SV=1	PSMB7	1.22496e+06	1.42349e+06	1.32849e+06	937769	833431	872258	1.18257e+06	1.07309e+06	1.3262e+06
Q9UIG0	Tyrosine-protein kinase BAZ1B OS=Homo sapiens OX=9606 GN=BAZ1B PE=1 SV=2	BAZ1B	2.92742e+06	2.95349e+06	3.04075e+06	2.69393e+06	2.80874e+06	2.75594e+06	2.86172e+06	2.96254e+06	2.81173e+06
A0A096LPI6	Utp12 domain-containing protein (Fragment) OS=Homo sapiens OX=9606 PE=4 SV=2		2.33835e+06	2.60114e+06	2.49123e+06	3.03287e+06	3.02255e+06	2.30367e+06	2.61443e+06	2.34959e+06	3.20502e+06
Q04837	Single-stranded DNA-binding protein, mitochondrial OS=Homo sapiens OX=9606 GN=SSBP1 PE=1 SV=1	SSBP1	4.9825e+06	4.81764e+06	4.44394e+06	4.97577e+06	5.97923e+06	4.90355e+06	5.79969e+06	5.47136e+06	6.32157e+06
Q8IY81	pre-rRNA 2'-O-ribose RNA methyltransferase FTSJ3 OS=Homo sapiens OX=9606 GN=FTSJ3 PE=1 SV=2	FTSJ3	699118	887661	858050	689345	722797	508136	855829	719218	722488
O43615	Mitochondrial import inner membrane translocase subunit TIM44 OS=Homo sapiens OX=9606 GN=TIMM44 PE=1 SV=2	TIMM44	1.12533e+06	1.11235e+06	1.14977e+06	1.57688e+06	2.24807e+06	2.42223e+06	1.40516e+06	1.19541e+06	2.56999e+06
Q96PZ0	Pseudouridylate synthase 7 homolog OS=Homo sapiens OX=9606 GN=PUS7 PE=1 SV=2	PUS7	757198	823741	633479	514915	446970	808385	835379	858093	910577
P11387	DNA topoisomerase 1 OS=Homo sapiens OX=9606 GN=TOP1 PE=1 SV=2	TOP1	2.08673e+06	2.24678e+06	2.22833e+06	2.19313e+06	2.1269e+06	1.87628e+06	2.23446e+06	2.20072e+06	2.0285e+06
B4DDD8	Histidine--tRNA ligase, cytoplasmic OS=Homo sapiens OX=9606 GN=HARS PE=1 SV=1	HARS	2.75557e+06	2.58765e+06	2.57413e+06	2.44461e+06	2.60273e+06	2.66185e+06	2.57974e+06	2.51121e+06	2.56274e+06
Q96KB5	Lymphokine-activated killer T-cell-originated protein kinase OS=Homo sapiens OX=9606 GN=PBK PE=1 SV=3	PBK	1.79116e+06	1.6514e+06	1.47602e+06	1.33623e+06	1.39218e+06	1.43554e+06	1.04934e+06	1.14106e+06	1.23529e+06
A0AV96	RNA-binding protein 47 OS=Homo sapiens OX=9606 GN=RBM47 PE=1 SV=2	RBM47	506115	501273	477558	422583	441109	497107	413301	521924	409429
P05114	Non-histone chromosomal protein HMG-14 OS=Homo sapiens OX=9606 GN=HMGN1 PE=1 SV=3	HMGN1	1.05635e+06	656486	1.80126e+06	748500	987435	532923	1.21592e+06	1.80337e+06	542062
Q9Y5S9	RNA-binding protein 8A OS=Homo sapiens OX=9606 GN=RBM8A PE=1 SV=1	RBM8A	2.96894e+06	3.35448e+06	3.75495e+06	2.59992e+06	3.33077e+06	3.16618e+06	3.09579e+06	3.40415e+06	3.41169e+06
P09661	U2 small nuclear ribonucleoprotein A' OS=Homo sapiens OX=9606 GN=SNRPA1 PE=1 SV=2	SNRPA1	2.16837e+06	2.19705e+06	2.18988e+06	2.10241e+06	2.12324e+06	1.99757e+06	2.0072e+06	2.32314e+06	2.05702e+06
P46063	ATP-dependent DNA helicase Q1 OS=Homo sapiens OX=9606 GN=RECQL PE=1 SV=3	RECQL	862625	898542	971315	825360	816940	793394	932055	846864	801283
P62633	Cellular nucleic acid-binding protein OS=Homo sapiens OX=9606 GN=CNBP PE=1 SV=1	CNBP	1.80422e+06	1.52524e+06	1.22592e+06	1.45953e+06	1.31187e+06	1.67525e+06	1.39407e+06	1.32633e+06	1.28628e+06
P84098	60S ribosomal protein L19 OS=Homo sapiens OX=9606 GN=RPL19 PE=1 SV=1	RPL19	8.57948e+06	7.54239e+06	5.73275e+06	7.86486e+06	8.44423e+06	8.87218e+06	7.46438e+06	7.71926e+06	8.49108e+06
Q9BRP8	Partner of Y14 and mago OS=Homo sapiens OX=9606 GN=PYM1 PE=1 SV=1	PYM1	932985	790825	387272	1.14281e+06	642760	902044	831735	1.22445e+06	808864
P11498	Pyruvate carboxylase, mitochondrial OS=Homo sapiens OX=9606 GN=PC PE=1 SV=2	PC	609553	833170	664887	653539	586837	499119	823366	586340	547973
P48506	Glutamate--cysteine ligase catalytic subunit OS=Homo sapiens OX=9606 GN=GCLC PE=1 SV=2	GCLC	936899	908737	795386	945236	816675	926431	783519	708087	683998
P10909	Clusterin OS=Homo sapiens OX=9606 GN=CLU PE=1 SV=1	CLU	2.40214e+06	2.89528e+06	2.59406e+06	4.18446e+06	3.68872e+06	3.48434e+06	2.71383e+06	2.91975e+06	3.13286e+06
P28070	Proteasome subunit beta type-4 OS=Homo sapiens OX=9606 GN=PSMB4 PE=1 SV=4	PSMB4	1.67349e+06	1.57274e+06	1.22407e+06	1.46219e+06	1.78472e+06	1.63446e+06	1.99591e+06	1.41543e+06	1.83127e+06
Q02978	Mitochondrial 2-oxoglutarate/malate carrier protein OS=Homo sapiens OX=9606 GN=SLC25A11 PE=1 SV=3	SLC25A11	2.61231e+06	2.76031e+06	2.95305e+06	2.36351e+06	2.73857e+06	2.13221e+06	2.97213e+06	2.84175e+06	2.87989e+06
A0A087WZ13	Ribonucleoprotein PTB-binding 1 OS=Homo sapiens OX=9606 GN=RAVER1 PE=1 SV=1	RAVER1	441803	497989	500550	609342	820481	545108	821965	796782	950696
O43684	Mitotic checkpoint protein BUB3 OS=Homo sapiens OX=9606 GN=BUB3 PE=1 SV=1	BUB3	1.53441e+06	1.62317e+06	1.56424e+06	1.55054e+06	1.36507e+06	1.38439e+06	1.44017e+06	1.44924e+06	1.32923e+06
H0YNJ9	Deoxyuridine 5'-triphosphate nucleotidohydrolase, mitochondrial OS=Homo sapiens OX=9606 GN=DUT PE=1 SV=1	DUT	1.23034e+06	1.02681e+06	291236	1.20939e+06	444310	443333	995941	288820	386846
O94906	Pre-mRNA-processing factor 6 OS=Homo sapiens OX=9606 GN=PRPF6 PE=1 SV=1	PRPF6	1.06935e+06	1.01651e+06	813606	855274	968545	959179	812482	992457	788304
Q13045	Protein flightless-1 homolog OS=Homo sapiens OX=9606 GN=FLII PE=1 SV=2	FLII	1.85726e+06	1.87887e+06	1.63504e+06	468465	545271	546448	600808	529905	644624
P10253	Lysosomal alpha-glucosidase OS=Homo sapiens OX=9606 GN=GAA PE=1 SV=4	GAA	2.23953e+06	1.82443e+06	2.2177e+06	2.2354e+06	2.54645e+06	2.32436e+06	2.39905e+06	2.61504e+06	2.62744e+06
P84103	Serine/arginine-rich splicing factor 3 OS=Homo sapiens OX=9606 GN=SRSF3 PE=1 SV=1	SRSF3	1.69978e+07	1.69675e+07	1.50538e+07	1.60673e+07	1.63515e+07	1.62541e+07	1.52272e+07	1.53806e+07	1.58431e+07
Q9H0B6	Kinesin light chain 2 OS=Homo sapiens OX=9606 GN=KLC2 PE=1 SV=1	KLC2	363752	364237	338605	506316	548631	476363	494532	533478	497965
O14828	Secretory carrier-associated membrane protein 3 OS=Homo sapiens OX=9606 GN=SCAMP3 PE=1 SV=3	SCAMP3	2.56238e+06	2.69601e+06	2.51351e+06	2.20642e+06	2.29826e+06	2.41642e+06	2.545e+06	2.41203e+06	2.44885e+06
Q9NR45	Sialic acid synthase OS=Homo sapiens OX=9606 GN=NANS PE=1 SV=2	NANS	1.0845e+06	1.05502e+06	1.33781e+06	1.12947e+06	1.31416e+06	1.41859e+06	1.36452e+06	1.18779e+06	1.30633e+06
Q969Z0	FAST kinase domain-containing protein 4 OS=Homo sapiens OX=9606 GN=TBRG4 PE=1 SV=1	TBRG4	3.69592e+06	3.35485e+06	3.79469e+06	3.11545e+06	3.04623e+06	2.92969e+06	3.35694e+06	3.14015e+06	3.19987e+06
Q15008	26S proteasome non-ATPase regulatory subunit 6 OS=Homo sapiens OX=9606 GN=PSMD6 PE=1 SV=1	PSMD6	1.29441e+06	1.17268e+06	1.18971e+06	1.29379e+06	1.29295e+06	1.55233e+06	1.35367e+06	1.21939e+06	1.42849e+06
Q14151	Scaffold attachment factor B2 OS=Homo sapiens OX=9606 GN=SAFB2 PE=1 SV=1	SAFB2	565813	529127	514292	432843	472003	336169	520097	451793	429253
Q9NP58	ATP-binding cassette sub-family B member 6, mitochondrial OS=Homo sapiens OX=9606 GN=ABCB6 PE=1 SV=1	ABCB6	521491	640262	489361	588755	747460	603142	542317	565343	510738
Q5VW32	BRO1 domain-containing protein BROX OS=Homo sapiens OX=9606 GN=BROX PE=1 SV=1	BROX	626135	724277	528635	473516	476427	467792	609302	507479	433771
P37837	Transaldolase OS=Homo sapiens OX=9606 GN=TALDO1 PE=1 SV=2	TALDO1	3.68895e+06	3.56148e+06	3.86439e+06	6.63771e+06	8.03352e+06	7.82184e+06	6.47058e+06	8.18786e+06	8.77304e+06
P40616	ADP-ribosylation factor-like protein 1 OS=Homo sapiens OX=9606 GN=ARL1 PE=1 SV=1	ARL1	930540	1.99055e+06	2.17891e+06	1.7498e+06	1.73014e+06	2.25241e+06	2.66537e+06	2.67169e+06	2.71909e+06
Q9Y2A7	Nck-associated protein 1 OS=Homo sapiens OX=9606 GN=NCKAP1 PE=1 SV=1	NCKAP1	798993	785895	705353	779505	811369	824842	756624	811724	803679
Q15907	Ras-related protein Rab-11B OS=Homo sapiens OX=9606 GN=RAB11B PE=1 SV=4	RAB11B	4.41183e+06	4.31838e+06	3.67003e+06	4.30702e+06	5.04327e+06	4.14491e+06	4.34911e+06	5.02585e+06	4.90795e+06
Q9BXJ9	N-alpha-acetyltransferase 15, NatA auxiliary subunit OS=Homo sapiens OX=9606 GN=NAA15 PE=1 SV=1	NAA15	836931	911520	1.0048e+06	990430	931678	1.03794e+06	900349	854590	960924
Q92900	Regulator of nonsense transcripts 1 OS=Homo sapiens OX=9606 GN=UPF1 PE=1 SV=2	UPF1	1.24051e+06	1.10081e+06	1.0995e+06	1.1725e+06	1.08376e+06	1.27855e+06	1.3296e+06	936894	1.36109e+06
A0A494C1B8	Tripeptidyl-peptidase 2 OS=Homo sapiens OX=9606 GN=TPP2 PE=1 SV=1	TPP2	653732	495739	540720	629292	720750	587249	469787	547121	558912
F1T0I1	Protein transport protein sec16 OS=Homo sapiens OX=9606 GN=SEC16A PE=1 SV=1	SEC16A	276180	308711	275299	384635	324671	334327	382522	397168	288106
A0A1P0AYU5	Sidoreflexin OS=Homo sapiens OX=9606 GN=SFXN3 PE=1 SV=1	SFXN3	572510	722644	812846	813187	770499	587422	655182	918287	625204
C9JFR7	Cytochrome c (Fragment) OS=Homo sapiens OX=9606 GN=CYCS PE=1 SV=1	CYCS	4.12033e+06	4.18116e+06	4.50975e+06	5.16424e+06	5.11513e+06	4.95531e+06	5.31443e+06	4.98784e+06	4.76222e+06
O75306	NADH dehydrogenase [ubiquinone] iron-sulfur protein 2, mitochondrial OS=Homo sapiens OX=9606 GN=NDUFS2 PE=1 SV=2	NDUFS2	1.31854e+06	1.40132e+06	1.41386e+06	1.48597e+06	1.32974e+06	1.33249e+06	1.31828e+06	1.18707e+06	1.28825e+06
Q14690	Protein RRP5 homolog OS=Homo sapiens OX=9606 GN=PDCD11 PE=1 SV=3	PDCD11	522597	562134	503903	581398	509426	443039	512636	418694	533943
Q13557	Calcium/calmodulin-dependent protein kinase type II subunit delta OS=Homo sapiens OX=9606 GN=CAMK2D PE=1 SV=3	CAMK2D	1.00032e+06	1.07716e+06	994102	1.26555e+06	1.16045e+06	1.20398e+06	858199	876135	835697
P47755	F-actin-capping protein subunit alpha-2 OS=Homo sapiens OX=9606 GN=CAPZA2 PE=1 SV=3	CAPZA2	1.57074e+06	1.35968e+06	1.59038e+06	1.61838e+06	1.4615e+06	1.729e+06	1.59393e+06	1.48613e+06	1.63663e+06
Q5TH69	Brefeldin A-inhibited guanine nucleotide-exchange protein 3 OS=Homo sapiens OX=9606 GN=ARFGEF3 PE=1 SV=3	ARFGEF3	488446	589623	647371	853053	605669	672045	718851	827722	587368
Q9H0D6	5'-3' exoribonuclease 2 OS=Homo sapiens OX=9606 GN=XRN2 PE=1 SV=1	XRN2	809437	837761	931382	743723	747272	731337	771560	702926	748601
J3KPG5	Bromodomain adjacent to zinc finger domain protein 2A OS=Homo sapiens OX=9606 GN=BAZ2A PE=1 SV=1	BAZ2A	407348	539543	482021	405809	371232	370075	358489	424308	398339
O95232	Luc7-like protein 3 OS=Homo sapiens OX=9606 GN=LUC7L3 PE=1 SV=2	LUC7L3	987063	978554	875632	824106	799919	809578	858499	793184	757606
Q8NBS9	Thioredoxin domain-containing protein 5 OS=Homo sapiens OX=9606 GN=TXNDC5 PE=1 SV=2	TXNDC5	1.98585e+06	1.87162e+06	1.51538e+06	2.00972e+06	2.18978e+06	2.33927e+06	2.08845e+06	2.25096e+06	2.37291e+06
O14979	Heterogeneous nuclear ribonucleoprotein D-like OS=Homo sapiens OX=9606 GN=HNRNPDL PE=1 SV=3	HNRNPDL	1.94965e+06	1.91879e+06	2.16106e+06	1.633e+06	1.69821e+06	1.59084e+06	1.90467e+06	1.79478e+06	1.67175e+06
P61289	Proteasome activator complex subunit 3 OS=Homo sapiens OX=9606 GN=PSME3 PE=1 SV=1	PSME3	1.97112e+06	2.25398e+06	2.19918e+06	2.14686e+06	2.02041e+06	1.95129e+06	1.88984e+06	2.13343e+06	1.96841e+06
P30405	Peptidyl-prolyl cis-trans isomerase F, mitochondrial OS=Homo sapiens OX=9606 GN=PPIF PE=1 SV=1	PPIF	1.78688e+06	2.53425e+06	2.26724e+06	2.05839e+06	1.72893e+06	1.87779e+06	2.20805e+06	1.3476e+06	1.62163e+06
Q13442	28 kDa heat- and acid-stable phosphoprotein OS=Homo sapiens OX=9606 GN=PDAP1 PE=1 SV=1	PDAP1	1.50247e+06	1.50451e+06	1.56135e+06	1.53667e+06	1.45357e+06	1.4691e+06	1.54461e+06	1.47718e+06	1.43227e+06
Q14195	Dihydropyrimidinase-related protein 3 OS=Homo sapiens OX=9606 GN=DPYSL3 PE=1 SV=1	DPYSL3	1.09521e+06	917704	781477	969220	1.26635e+06	1.09141e+06	955694	1.02673e+06	1.16014e+06
P09110	3-ketoacyl-CoA thiolase, peroxisomal OS=Homo sapiens OX=9606 GN=ACAA1 PE=1 SV=2	ACAA1	699699	727416	583677	607874	554607	557682	659756	701797	795787
O95782	AP-2 complex subunit alpha-1 OS=Homo sapiens OX=9606 GN=AP2A1 PE=1 SV=3	AP2A1	852996	702552	763169	765047	772101	675809	612199	670445	603171
Q9UHL4	Dipeptidyl peptidase 2 OS=Homo sapiens OX=9606 GN=DPP7 PE=1 SV=3	DPP7	677769	781133	669202	1.25841e+06	1.19446e+06	983716	1.32723e+06	1.28349e+06	1.28289e+06
Q13177	Serine/threonine-protein kinase PAK 2 OS=Homo sapiens OX=9606 GN=PAK2 PE=1 SV=3	PAK2	803715	1.19074e+06	1.03782e+06	546940	748152	874777	1.089e+06	691780	1.1149e+06
O94776	Metastasis-associated protein MTA2 OS=Homo sapiens OX=9606 GN=MTA2 PE=1 SV=1	MTA2	662948	790955	689191	657791	558382	668797	659182	556768	536891
Q8IUE6	Histone H2A type 2-B OS=Homo sapiens OX=9606 GN=HIST2H2AB PE=1 SV=3	HIST2H2AB	4.22905e+06	3.6899e+06	2.80127e+06	4.21263e+06	5.56429e+06	3.87131e+06	4.88467e+06	5.65594e+06	4.86418e+06
A0A087WUL9	26S proteasome non-ATPase regulatory subunit 13 OS=Homo sapiens OX=9606 GN=PSMD13 PE=1 SV=1	PSMD13	910092	948890	798386	951180	942461	1.29805e+06	943655	1.13306e+06	1.26372e+06
Q9UQE7	Structural maintenance of chromosomes protein 3 OS=Homo sapiens OX=9606 GN=SMC3 PE=1 SV=2	SMC3	1.79111e+06	1.15341e+06	634856	1.41609e+06	1.61949e+06	1.44749e+06	1.30612e+06	1.10766e+06	1.57151e+06
P22061	Protein-L-isoaspartate(D-aspartate) O-methyltransferase OS=Homo sapiens OX=9606 GN=PCMT1 PE=1 SV=4	PCMT1	4.23272e+06	4.93637e+06	3.78664e+06	4.40932e+06	4.8688e+06	4.30259e+06	4.55543e+06	4.30075e+06	4.9106e+06
P04264	Keratin, type II cytoskeletal 1 OS=Homo sapiens OX=9606 GN=KRT1 PE=1 SV=6	KRT1	214477	310533	555694	581469	442614	291095	2.07555e+06	1.16677e+06	1.21946e+06
O43598	2'-deoxynucleoside 5'-phosphate N-hydrolase 1 OS=Homo sapiens OX=9606 GN=DNPH1 PE=1 SV=1	DNPH1	1.77452e+06	875339	1.73844e+06	1.86815e+06	1.78039e+06	1.76205e+06	892606	1.54306e+06	1.77759e+06
Q9GZS3	WD repeat-containing protein 61 OS=Homo sapiens OX=9606 GN=WDR61 PE=1 SV=1	WDR61	861555	764572	819193	780405	868645	651677	693008	681977	784739
Q9UNZ2	NSFL1 cofactor p47 OS=Homo sapiens OX=9606 GN=NSFL1C PE=1 SV=2	NSFL1C	1.48178e+06	1.74472e+06	1.75672e+06	2.59412e+06	2.21423e+06	2.27061e+06	1.78873e+06	1.75917e+06	2.04947e+06
Q9BY44	Eukaryotic translation initiation factor 2A OS=Homo sapiens OX=9606 GN=EIF2A PE=1 SV=3	EIF2A	575224	770557	653076	657224	688954	499162	699895	524493	770441
Q14203	Dynactin subunit 1 OS=Homo sapiens OX=9606 GN=DCTN1 PE=1 SV=3	DCTN1	1.33471e+06	1.23849e+06	917398	1.37182e+06	1.32872e+06	1.47686e+06	1.4004e+06	1.30094e+06	1.25829e+06
P53004	Biliverdin reductase A OS=Homo sapiens OX=9606 GN=BLVRA PE=1 SV=2	BLVRA	2.13968e+06	1.8482e+06	1.84357e+06	2.20373e+06	2.02138e+06	2.23285e+06	2.04584e+06	1.9942e+06	2.05869e+06
Q14938	Nuclear factor 1 X-type OS=Homo sapiens OX=9606 GN=NFIX PE=1 SV=2	NFIX	830615	1.4204e+06	1.06881e+06	1.36689e+06	1.299e+06	756975	1.14363e+06	753877	980095
O43396	Thioredoxin-like protein 1 OS=Homo sapiens OX=9606 GN=TXNL1 PE=1 SV=3	TXNL1	2.21569e+06	2.04999e+06	2.29867e+06	2.10916e+06	2.45402e+06	2.46982e+06	2.08634e+06	2.25862e+06	2.50913e+06
P84243	Histone H3.3 OS=Homo sapiens OX=9606 GN=H3F3A PE=1 SV=2	H3F3A	6.92001e+06	1.31029e+07	7.31705e+06	7.91891e+06	3.2693e+06	5.46768e+06	6.80462e+06	4.04443e+06	1.80011e+06
Q92688	Acidic leucine-rich nuclear phosphoprotein 32 family member B OS=Homo sapiens OX=9606 GN=ANP32B PE=1 SV=1	ANP32B	5.29982e+07	3.82522e+07	4.3597e+07	5.14113e+07	4.82775e+07	4.85483e+07	4.97768e+07	4.23041e+07	3.75735e+07
Q96PK6	RNA-binding protein 14 OS=Homo sapiens OX=9606 GN=RBM14 PE=1 SV=2	RBM14	1.48805e+06	2.56857e+06	2.52107e+06	1.76124e+06	1.45449e+06	1.84836e+06	1.82021e+06	2.46963e+06	2.17795e+06
Q9Y6Q5	AP-1 complex subunit mu-2 OS=Homo sapiens OX=9606 GN=AP1M2 PE=1 SV=4	AP1M2	737515	605620	725302	693637	707020	773364	629405	658445	694044
B1ALA9	Ribose-phosphate pyrophosphokinase 1 OS=Homo sapiens OX=9606 GN=PRPS1 PE=1 SV=2	PRPS1	792593	752042	523847	842101	840004	882873	758898	642910	760080
P62995	Transformer-2 protein homolog beta OS=Homo sapiens OX=9606 GN=TRA2B PE=1 SV=1	TRA2B	1.3825e+06	1.34364e+06	1.27771e+06	1.42177e+06	1.58869e+06	1.5062e+06	1.45524e+06	1.63378e+06	1.46173e+06
Q96DI7	U5 small nuclear ribonucleoprotein 40 kDa protein OS=Homo sapiens OX=9606 GN=SNRNP40 PE=1 SV=1	SNRNP40	917493	863212	901118	766289	653695	647096	838797	862665	708162
P62314	Small nuclear ribonucleoprotein Sm D1 OS=Homo sapiens OX=9606 GN=SNRPD1 PE=1 SV=1	SNRPD1	3.92825e+06	3.99767e+06	3.67911e+06	3.6762e+06	3.74947e+06	3.46357e+06	5.16291e+06	4.91265e+06	4.32577e+06
Q5H909	Melanoma-associated antigen D2 OS=Homo sapiens OX=9606 GN=MAGED2 PE=1 SV=2	MAGED2	1.12078e+06	1.03677e+06	649996	1.12414e+06	1.07435e+06	1.07921e+06	1.10225e+06	747740	1.04058e+06
A0A494C1L5	Lipopolysaccharide-responsive and beige-like anchor protein OS=Homo sapiens OX=9606 GN=LRBA PE=4 SV=1	LRBA	432453	390285	488592	410516	661306	573741	589092	565570	520061
P60900	Proteasome subunit alpha type-6 OS=Homo sapiens OX=9606 GN=PSMA6 PE=1 SV=1	PSMA6	2.57104e+06	2.38906e+06	2.62828e+06	2.38607e+06	2.48377e+06	2.65225e+06	2.44131e+06	2.46893e+06	2.63406e+06
Q9NYF8	Bcl-2-associated transcription factor 1 OS=Homo sapiens OX=9606 GN=BCLAF1 PE=1 SV=2	BCLAF1	1.85906e+06	1.82297e+06	1.77432e+06	1.76739e+06	1.83866e+06	1.43469e+06	2.02789e+06	1.96019e+06	1.83418e+06
P11766	Alcohol dehydrogenase class-3 OS=Homo sapiens OX=9606 GN=ADH5 PE=1 SV=4	ADH5	1.92101e+06	1.75436e+06	1.92568e+06	2.00187e+06	1.9692e+06	2.12476e+06	1.93448e+06	1.87697e+06	2.15499e+06
Q2TAY7	WD40 repeat-containing protein SMU1 OS=Homo sapiens OX=9606 GN=SMU1 PE=1 SV=2	SMU1	1.18756e+06	1.13558e+06	1.14853e+06	983575	1.04962e+06	871726	912640	984299	966036
P55036	26S proteasome non-ATPase regulatory subunit 4 OS=Homo sapiens OX=9606 GN=PSMD4 PE=1 SV=1	PSMD4	2.26519e+06	2.29562e+06	2.28914e+06	2.10206e+06	2.00386e+06	2.06247e+06	1.30151e+06	1.30123e+06	1.17358e+06
P51687	Sulfite oxidase, mitochondrial OS=Homo sapiens OX=9606 GN=SUOX PE=1 SV=2	SUOX	488734	528552	528507	275382	369761	383642	423228	422761	458243
Q6Y7W6	GRB10-interacting GYF protein 2 OS=Homo sapiens OX=9606 GN=GIGYF2 PE=1 SV=1	GIGYF2	4.03457e+06	4.61923e+06	4.92469e+06	4.02038e+06	4.3454e+06	3.17201e+06	4.96294e+06	4.85652e+06	3.82752e+06
Q6P2E9	Enhancer of mRNA-decapping protein 4 OS=Homo sapiens OX=9606 GN=EDC4 PE=1 SV=1	EDC4	1.38673e+06	1.34066e+06	1.56805e+06	1.58375e+06	1.72884e+06	1.74905e+06	1.59016e+06	2.03643e+06	2.12904e+06
O96013	Serine/threonine-protein kinase PAK 4 OS=Homo sapiens OX=9606 GN=PAK4 PE=1 SV=1	PAK4	434522	557879	482927	460537	387362	429108	460809	350501	329817
P62854	40S ribosomal protein S26 OS=Homo sapiens OX=9606 GN=RPS26 PE=1 SV=3	RPS26	1.18766e+07	1.19116e+07	1.16358e+07	1.04002e+07	1.04144e+07	1.00228e+07	1.03062e+07	1.03852e+07	9.44312e+06
Q9BYD3	39S ribosomal protein L4, mitochondrial OS=Homo sapiens OX=9606 GN=MRPL4 PE=1 SV=1	MRPL4	3.07483e+06	3.40534e+06	3.7461e+06	3.63722e+06	3.5255e+06	3.32007e+06	3.10162e+06	2.95424e+06	3.37577e+06
F5H157	Ras-related protein Rab-35 (Fragment) OS=Homo sapiens OX=9606 GN=RAB35 PE=1 SV=1	RAB35	1.95259e+06	1.83361e+06	1.97743e+06	1.47903e+06	1.72415e+06	1.63714e+06	1.86367e+06	1.92855e+06	1.8135e+06
Q9NTJ3	Structural maintenance of chromosomes protein 4 OS=Homo sapiens OX=9606 GN=SMC4 PE=1 SV=2	SMC4	410410	369203	831865	740250	332978	325088	310582	805115	350162
Q9UN86	Ras GTPase-activating protein-binding protein 2 OS=Homo sapiens OX=9606 GN=G3BP2 PE=1 SV=2	G3BP2	1.50877e+06	1.40787e+06	751518	1.32609e+06	1.34515e+06	1.31658e+06	955975	1.06772e+06	1.10563e+06
Q02750	Dual specificity mitogen-activated protein kinase kinase 1 OS=Homo sapiens OX=9606 GN=MAP2K1 PE=1 SV=2	MAP2K1	912991	1.13208e+06	799014	931792	949132	1.01188e+06	1.12232e+06	1.07543e+06	1.07233e+06
P46776	60S ribosomal protein L27a OS=Homo sapiens OX=9606 GN=RPL27A PE=1 SV=2	RPL27A	9.75741e+06	9.41183e+06	9.63788e+06	8.99398e+06	9.29341e+06	9.55017e+06	8.99449e+06	8.816e+06	9.24308e+06
O14929	Histone acetyltransferase type B catalytic subunit OS=Homo sapiens OX=9606 GN=HAT1 PE=1 SV=1	HAT1	2.47827e+06	2.46747e+06	2.09523e+06	2.2854e+06	2.09919e+06	2.23107e+06	1.91352e+06	2.16648e+06	2.12468e+06
Q9Y2W2	WW domain-binding protein 11 OS=Homo sapiens OX=9606 GN=WBP11 PE=1 SV=1	WBP11	1.6105e+06	1.69423e+06	1.72328e+06	1.09628e+06	916749	772766	1.04832e+06	496257	494737
Q9P0L0	Vesicle-associated membrane protein-associated protein A OS=Homo sapiens OX=9606 GN=VAPA PE=1 SV=3	VAPA	2.22588e+06	2.38331e+06	2.53233e+06	2.35754e+06	2.36925e+06	2.44189e+06	2.55494e+06	2.46902e+06	2.375e+06
Q96K17	Transcription factor BTF3 homolog 4 OS=Homo sapiens OX=9606 GN=BTF3L4 PE=1 SV=1	BTF3L4	1.22101e+06	1.10977e+06	1.45989e+06	1.71833e+06	1.16353e+06	1.34127e+06	1.6025e+06	1.7589e+06	1.90369e+06
Q9P2M7	Cingulin OS=Homo sapiens OX=9606 GN=CGN PE=1 SV=2	CGN	493967	517767	560545	593734	652685	601314	593173	536757	611190
O14744	Protein arginine N-methyltransferase 5 OS=Homo sapiens OX=9606 GN=PRMT5 PE=1 SV=4	PRMT5	959064	1.02328e+06	1.106e+06	963517	862811	902574	995176	952806	871014
Q8NBX0	Saccharopine dehydrogenase-like oxidoreductase OS=Homo sapiens OX=9606 GN=SCCPDH PE=1 SV=1	SCCPDH	638192	573999	590159	678251	613929	677562	623203	431312	471313
X6R3N0	Solute carrier family 27 (Fatty acid transporter), member 3, isoform CRA_d OS=Homo sapiens OX=9606 GN=SLC27A3 PE=1 SV=1	SLC27A3	618924	764858	786771	733882	624818	665439	742899	649244	737059
P15927	Replication protein A 32 kDa subunit OS=Homo sapiens OX=9606 GN=RPA2 PE=1 SV=1	RPA2	1.46282e+06	1.46662e+06	1.07026e+06	1.46043e+06	1.36603e+06	1.22069e+06	1.24568e+06	972710	1.18807e+06
P53007	Tricarboxylate transport protein, mitochondrial OS=Homo sapiens OX=9606 GN=SLC25A1 PE=1 SV=2	SLC25A1	2.84707e+06	2.97481e+06	2.46623e+06	2.87565e+06	2.99617e+06	2.87063e+06	3.50278e+06	3.40667e+06	3.4609e+06
O15347	High mobility group protein B3 OS=Homo sapiens OX=9606 GN=HMGB3 PE=1 SV=4	HMGB3	8.6559e+06	9.81418e+06	9.84157e+06	1.0392e+07	9.66484e+06	9.58107e+06	1.10428e+07	1.06342e+07	9.69452e+06
P48147	Prolyl endopeptidase OS=Homo sapiens OX=9606 GN=PREP PE=1 SV=2	PREP	507278	564819	508152	508697	397120	593835	380430	512433	407433
P61604	10 kDa heat shock protein, mitochondrial OS=Homo sapiens OX=9606 GN=HSPE1 PE=1 SV=2	HSPE1	2.94486e+07	3.39643e+07	3.13171e+07	3.29992e+07	2.98229e+07	3.17714e+07	3.10218e+07	3.19582e+07	3.17041e+07
G5EA06	28S ribosomal protein S27, mitochondrial OS=Homo sapiens OX=9606 GN=MRPS27 PE=1 SV=1	MRPS27	1.00268e+06	830963	650877	980024	1.03759e+06	973467	866010	1.04021e+06	1.07975e+06
Q96C36	Pyrroline-5-carboxylate reductase 2 OS=Homo sapiens OX=9606 GN=PYCR2 PE=1 SV=1	PYCR2	1.50777e+06	1.60283e+06	1.64389e+06	1.59455e+06	1.65739e+06	1.72185e+06	1.75207e+06	1.51425e+06	1.53271e+06
P00403	Cytochrome c oxidase subunit 2 OS=Homo sapiens OX=9606 GN=MT-CO2 PE=1 SV=1	MT-CO2	3.37688e+06	3.29521e+06	3.41238e+06	2.83011e+06	2.50805e+06	2.83003e+06	2.85178e+06	2.25933e+06	2.45213e+06
P50402	Emerin OS=Homo sapiens OX=9606 GN=EMD PE=1 SV=1	EMD	1.23962e+06	1.24161e+06	915290	1.1131e+06	1.67354e+06	1.03917e+06	926022	1.4279e+06	1.33876e+06
Q10713	Mitochondrial-processing peptidase subunit alpha OS=Homo sapiens OX=9606 GN=PMPCA PE=1 SV=2	PMPCA	858618	1.03197e+06	809994	1.23734e+06	1.3424e+06	1.02104e+06	1.06726e+06	1.06114e+06	912190
A0A0J9YXF2	Paraoxonase 2, isoform CRA_a OS=Homo sapiens OX=9606 GN=PON2 PE=1 SV=1	PON2	683531	716249	772125	815897	685609	640806	772941	801642	629721
P39019	40S ribosomal protein S19 OS=Homo sapiens OX=9606 GN=RPS19 PE=1 SV=2	RPS19	7.60978e+06	7.84907e+06	7.3185e+06	7.55123e+06	7.74619e+06	7.69873e+06	7.47001e+06	7.8186e+06	7.43069e+06
Q13907	Isopentenyl-diphosphate Delta-isomerase 1 OS=Homo sapiens OX=9606 GN=IDI1 PE=1 SV=2	IDI1	852202	771641	571376	563165	545962	503017	1.59142e+06	1.20286e+06	1.42184e+06
Q9NTK5	Obg-like ATPase 1 OS=Homo sapiens OX=9606 GN=OLA1 PE=1 SV=2	OLA1	1.02764e+06	1.08388e+06	867431	1.06564e+06	966642	1.0349e+06	967411	843591	951758
P16403	Histone H1.2 OS=Homo sapiens OX=9606 GN=HIST1H1C PE=1 SV=2	HIST1H1C	5.71018e+07	6.67308e+07	5.65198e+07	5.76688e+07	6.00031e+07	4.04286e+07	6.55741e+07	6.77277e+07	5.5992e+07
Q5W0H4	Translationally-controlled tumor protein OS=Homo sapiens OX=9606 GN=TPT1 PE=1 SV=1	TPT1	1.12658e+06	1.38656e+06	1.30917e+06	1.44559e+06	1.53054e+06	1.67561e+06	1.10206e+06	1.41148e+06	1.51802e+06
Q9NQR4	Omega-amidase NIT2 OS=Homo sapiens OX=9606 GN=NIT2 PE=1 SV=1	NIT2	1.32317e+06	1.2669e+06	871859	1.26342e+06	1.20015e+06	1.12888e+06	1.18482e+06	1.15551e+06	1.13283e+06
Q9BTE3	Mini-chromosome maintenance complex-binding protein OS=Homo sapiens OX=9606 GN=MCMBP PE=1 SV=2	MCMBP	471928	537189	481396	451115	434605	491722	411948	364791	385603
Q9UGI8	Testin OS=Homo sapiens OX=9606 GN=TES PE=1 SV=1	TES	1.15881e+06	1.13876e+06	1.06334e+06	1.48859e+06	1.38211e+06	1.33044e+06	1.54351e+06	1.54744e+06	1.63638e+06
A0A0A0MT83	Isovaleryl-CoA dehydrogenase isoform 1 OS=Homo sapiens OX=9606 GN=IVD PE=1 SV=2	IVD	1.74989e+06	2.02699e+06	1.74564e+06	1.92104e+06	1.98726e+06	2.01161e+06	2.08522e+06	1.93592e+06	2.14644e+06
P50579	Methionine aminopeptidase 2 OS=Homo sapiens OX=9606 GN=METAP2 PE=1 SV=1	METAP2	471168	452780	402052	244423	264212	319938	325061	276093	340674
P62249	40S ribosomal protein S16 OS=Homo sapiens OX=9606 GN=RPS16 PE=1 SV=2	RPS16	1.20064e+07	1.12393e+07	1.1629e+07	1.13987e+07	1.09502e+07	1.11952e+07	1.10796e+07	1.09352e+07	1.11916e+07
Q13409	Cytoplasmic dynein 1 intermediate chain 2 OS=Homo sapiens OX=9606 GN=DYNC1I2 PE=1 SV=3	DYNC1I2	555710	622046	604455	1.19978e+06	1.00244e+06	918980	780067	932369	960889
Q9Y446	Plakophilin-3 OS=Homo sapiens OX=9606 GN=PKP3 PE=1 SV=1	PKP3	2.51833e+06	2.69517e+06	2.69017e+06	2.16822e+06	2.66752e+06	2.79002e+06	2.04005e+06	2.80142e+06	2.39409e+06
Q9Y2L1	Exosome complex exonuclease RRP44 OS=Homo sapiens OX=9606 GN=DIS3 PE=1 SV=2	DIS3	542425	510862	412511	721207	499533	373652	244660	257430	226848
C9JWJ8	Nuclear factor 1 OS=Homo sapiens OX=9606 GN=NFIX PE=1 SV=2	NFIX	228395	401711	356476	409436	292234	194318	257605	322941	319319
P30740	Leukocyte elastase inhibitor OS=Homo sapiens OX=9606 GN=SERPINB1 PE=1 SV=1	SERPINB1	1.34297e+06	1.26586e+06	1.28305e+06	1.35126e+06	1.29597e+06	1.37683e+06	1.38183e+06	1.23143e+06	1.27776e+06
P62316	Small nuclear ribonucleoprotein Sm D2 OS=Homo sapiens OX=9606 GN=SNRPD2 PE=1 SV=1	SNRPD2	7.75389e+06	7.32628e+06	6.45842e+06	6.96411e+06	6.80264e+06	6.54537e+06	7.08055e+06	7.54186e+06	6.54261e+06
Q16795	NADH dehydrogenase [ubiquinone] 1 alpha subcomplex subunit 9, mitochondrial OS=Homo sapiens OX=9606 GN=NDUFA9 PE=1 SV=2	NDUFA9	1.37948e+06	1.34134e+06	1.34728e+06	1.19184e+06	1.15462e+06	1.0037e+06	1.19891e+06	848435	1.09125e+06
P15586	N-acetylglucosamine-6-sulfatase OS=Homo sapiens OX=9606 GN=GNS PE=1 SV=3	GNS	1.02439e+06	1.02333e+06	1.20011e+06	789101	851734	1.00429e+06	1.22805e+06	872376	1.03175e+06
B4DR61	Protein transport protein Sec61 subunit alpha isoform 1 OS=Homo sapiens OX=9606 GN=SEC61A1 PE=1 SV=1	SEC61A1	1.90053e+06	2.20147e+06	2.27666e+06	1.7794e+06	1.70243e+06	1.89564e+06	2.34822e+06	1.99178e+06	2.08126e+06
O60832	H/ACA ribonucleoprotein complex subunit DKC1 OS=Homo sapiens OX=9606 GN=DKC1 PE=1 SV=3	DKC1	1.41687e+06	1.4382e+06	1.29139e+06	1.24954e+06	1.44136e+06	1.07106e+06	1.57181e+06	1.29747e+06	1.4365e+06
Q16181	Septin-7 OS=Homo sapiens OX=9606 GN=SEPTIN7 PE=1 SV=2	SEPTIN7	2.09864e+06	1.80296e+06	1.73447e+06	2.20829e+06	1.81531e+06	2.06871e+06	1.96614e+06	1.88528e+06	2.13173e+06
Q08J23	tRNA (cytosine(34)-C(5))-methyltransferase OS=Homo sapiens OX=9606 GN=NSUN2 PE=1 SV=2	NSUN2	2.46795e+06	2.0368e+06	846542	2.46308e+06	3.21616e+06	2.76894e+06	2.77177e+06	3.90505e+06	3.64968e+06
O43837	Isocitrate dehydrogenase [NAD] subunit beta, mitochondrial OS=Homo sapiens OX=9606 GN=IDH3B PE=1 SV=2	IDH3B	966971	1.05851e+06	1.19425e+06	1.06718e+06	1.1193e+06	958701	1.07738e+06	1.11072e+06	1.15516e+06
Q9UHD1	Cysteine and histidine-rich domain-containing protein 1 OS=Homo sapiens OX=9606 GN=CHORDC1 PE=1 SV=2	CHORDC1	882843	1.07312e+06	829519	870018	652882	886359	857038	767200	797238
Q9Y5P6	Mannose-1-phosphate guanyltransferase beta OS=Homo sapiens OX=9606 GN=GMPPB PE=1 SV=2	GMPPB	2.35988e+06	2.28097e+06	2.34437e+06	2.19062e+06	2.26681e+06	2.24989e+06	2.27533e+06	2.09623e+06	2.13351e+06
O75223	Gamma-glutamylcyclotransferase OS=Homo sapiens OX=9606 GN=GGCT PE=1 SV=1	GGCT	2.70059e+06	2.60573e+06	2.73197e+06	2.77401e+06	2.79033e+06	2.70816e+06	2.74687e+06	2.8001e+06	2.85513e+06
P61026	Ras-related protein Rab-10 OS=Homo sapiens OX=9606 GN=RAB10 PE=1 SV=1	RAB10	2.37054e+06	2.08747e+06	1.55644e+06	3.47619e+06	3.40284e+06	3.58011e+06	3.7165e+06	3.82014e+06	2.68183e+06
P25398	40S ribosomal protein S12 OS=Homo sapiens OX=9606 GN=RPS12 PE=1 SV=3	RPS12	6.33087e+06	6.99112e+06	6.68094e+06	7.84155e+06	7.45363e+06	7.95805e+06	6.37359e+06	7.70162e+06	7.79094e+06
Q9H845	Complex I assembly factor ACAD9, mitochondrial OS=Homo sapiens OX=9606 GN=ACAD9 PE=1 SV=1	ACAD9	507859	574992	617616	577466	618481	620588	572580	578815	641132
Q86UP2	Kinectin OS=Homo sapiens OX=9606 GN=KTN1 PE=1 SV=1	KTN1	957272	870994	1.08703e+06	861209	778005	683224	965321	961244	780439
P08754	Guanine nucleotide-binding protein G(i) subunit alpha OS=Homo sapiens OX=9606 GN=GNAI3 PE=1 SV=3	GNAI3	609194	553504	576466	416302	468173	417170	482493	493346	496486
Q13501	Sequestosome-1 OS=Homo sapiens OX=9606 GN=SQSTM1 PE=1 SV=1	SQSTM1	280092	332820	578676	328873	378396	555800	324695	624582	341428
P50502	Hsc70-interacting protein OS=Homo sapiens OX=9606 GN=ST13 PE=1 SV=2	ST13	6.17154e+06	6.78508e+06	7.11532e+06	7.54002e+06	7.03753e+06	8.07394e+06	7.20456e+06	7.27968e+06	7.29001e+06
Q96EY8	Corrinoid adenosyltransferase OS=Homo sapiens OX=9606 GN=MMAB PE=1 SV=1	MMAB	875956	892461	825941	941502	1.05862e+06	1.01584e+06	1.06091e+06	1.1627e+06	1.29919e+06
Q7Z2W4	Zinc finger CCCH-type antiviral protein 1 OS=Homo sapiens OX=9606 GN=ZC3HAV1 PE=1 SV=3	ZC3HAV1	1.1622e+06	1.1713e+06	1.20863e+06	1.06733e+06	1.22867e+06	1.17509e+06	1.19036e+06	1.19369e+06	1.19783e+06
P22059	Oxysterol-binding protein 1 OS=Homo sapiens OX=9606 GN=OSBP PE=1 SV=1	OSBP	869026	1.1097e+06	1.16485e+06	871902	1.34273e+06	1.05456e+06	894505	990135	1.23519e+06
Q04917	14-3-3 protein eta OS=Homo sapiens OX=9606 GN=YWHAH PE=1 SV=4	YWHAH	2.30148e+06	2.45643e+06	2.38465e+06	2.22328e+06	2.18826e+06	2.34731e+06	2.1102e+06	2.34614e+06	2.19252e+06
Q15637	Splicing factor 1 OS=Homo sapiens OX=9606 GN=SF1 PE=1 SV=4	SF1	2.17327e+06	1.94782e+06	2.10974e+06	2.02826e+06	1.99742e+06	1.9344e+06	1.65871e+06	1.94775e+06	1.72986e+06
F8W7C6	60S ribosomal protein L10 OS=Homo sapiens OX=9606 GN=RPL10 PE=1 SV=2	RPL10
P46459	Vesicle-fusing ATPase OS=Homo sapiens OX=9606 GN=NSF PE=1 SV=3	NSF	1.27503e+06	1.31302e+06	1.32132e+06	1.22957e+06	1.15837e+06	1.28943e+06	1.30062e+06	1.2313e+06	1.26651e+06
A0A3B3IS71	Retinoblastoma-associated protein OS=Homo sapiens OX=9606 GN=RB1 PE=1 SV=1	RB1	731565	697775	912740	740431	861940	560995	597501	521085	678631
A0A286YFF7	Palmitoyl-protein thioesterase 1 OS=Homo sapiens OX=9606 GN=PPT1 PE=1 SV=1	PPT1	1.08727e+06	1.13493e+06	1.19159e+06	570914	646731	675795	917363	1.08746e+06	990393
P09012	U1 small nuclear ribonucleoprotein A OS=Homo sapiens OX=9606 GN=SNRPA PE=1 SV=3	SNRPA	2.30356e+06	2.01939e+06	1.91399e+06	2.37955e+06	2.28628e+06	2.30678e+06	2.53566e+06	2.36943e+06	2.31454e+06
Q96HE7	ERO1-like protein alpha OS=Homo sapiens OX=9606 GN=ERO1A PE=1 SV=2	ERO1A	507962	584583	497329	547412	351105	500823	461429	559139	522546
Q9NZL4	Hsp70-binding protein 1 OS=Homo sapiens OX=9606 GN=HSPBP1 PE=1 SV=2	HSPBP1	490687	567714	610686	582165	613171	570642	342550	368135	338736
O75396	Vesicle-trafficking protein SEC22b OS=Homo sapiens OX=9606 GN=SEC22B PE=1 SV=4	SEC22B	7.47356e+06	7.17886e+06	7.08531e+06	7.40195e+06	6.46256e+06	7.49695e+06	7.32316e+06	6.7086e+06	7.58977e+06
O15144	Actin-related protein 2/3 complex subunit 2 OS=Homo sapiens OX=9606 GN=ARPC2 PE=1 SV=1	ARPC2	993320	1.13618e+06	942578	974771	915116	878619	971964	850352	4.55687e+06
D6RDG3	Transcription factor BTF3 (Fragment) OS=Homo sapiens OX=9606 GN=BTF3 PE=1 SV=3	BTF3	1.035e+06	529591	194055	1.70922e+06	1.75603e+06	1.55344e+06	1.33014e+06	1.67639e+06	1.69166e+06
D6RCB9	Ribonucloprotein (Fragment) OS=Homo sapiens OX=9606 GN=NHP2 PE=1 SV=1	NHP2	897175	900323	611572	1.30049e+06	931485	716705	1.39959e+06	700579	1.0292e+06
Q5T0R9	Adenylyl cyclase-associated protein 1 (Fragment) OS=Homo sapiens OX=9606 GN=CAP1 PE=1 SV=8	CAP1	89943.4	107802	97817.9	76758.2	77752.7	80740.5	81849.4	102483	107216
Q15257	Serine/threonine-protein phosphatase 2A activator OS=Homo sapiens OX=9606 GN=PTPA PE=1 SV=3	PTPA	1.23258e+06	1.19432e+06	1.30888e+06	1.24689e+06	1.2927e+06	1.39829e+06	1.14433e+06	1.19397e+06	1.2002e+06
Q8TEX9	Importin-4 OS=Homo sapiens OX=9606 GN=IPO4 PE=1 SV=2	IPO4	273696	380227	384983	225887	190616	212707	228599	176718	232534
A0A1W2PNV4	Uncharacterized protein OS=Homo sapiens OX=9606 PE=4 SV=1		1.1144e+06	1.3094e+06	1.10938e+06	1.32236e+06	1.14838e+06	1.39489e+06	1.24265e+06	1.27934e+06	1.07279e+06
Q6P996	Pyridoxal-dependent decarboxylase domain-containing protein 1 OS=Homo sapiens OX=9606 GN=PDXDC1 PE=1 SV=2	PDXDC1	727417	819281	614742	687051	631617	792107	746663	599314	720697
P51553	Isocitrate dehydrogenase [NAD] subunit gamma, mitochondrial OS=Homo sapiens OX=9606 GN=IDH3G PE=1 SV=1	IDH3G	560451	654617	556445	660353	613763	587012	666798	658570	671014
P62753	40S ribosomal protein S6 OS=Homo sapiens OX=9606 GN=RPS6 PE=1 SV=1	RPS6	1.11147e+07	1.08949e+07	9.21391e+06	9.59132e+06	9.58429e+06	9.94647e+06	9.68309e+06	9.83997e+06	9.33064e+06
P61020	Ras-related protein Rab-5B OS=Homo sapiens OX=9606 GN=RAB5B PE=1 SV=1	RAB5B	2.25343e+06	1.98298e+06	1.95978e+06	2.14101e+06	2.28346e+06	2.33589e+06	2.37765e+06	2.31792e+06	2.42464e+06
P62277	40S ribosomal protein S13 OS=Homo sapiens OX=9606 GN=RPS13 PE=1 SV=2	RPS13	9.51626e+06	8.44893e+06	9.21311e+06	8.54089e+06	9.31476e+06	8.7587e+06	8.62324e+06	8.69642e+06	8.49996e+06
Q8IZL8	Proline-, glutamic acid- and leucine-rich protein 1 OS=Homo sapiens OX=9606 GN=PELP1 PE=1 SV=2	PELP1	4.77833e+06	4.49927e+06	4.84998e+06	4.76993e+06	4.62456e+06	4.3004e+06	4.78279e+06	4.66816e+06	5.1134e+06
P28066	Proteasome subunit alpha type-5 OS=Homo sapiens OX=9606 GN=PSMA5 PE=1 SV=3	PSMA5	3.96988e+06	4.1569e+06	3.6732e+06	4.22104e+06	4.02198e+06	3.93284e+06	3.98824e+06	4.19197e+06	3.55908e+06
P24534	Elongation factor 1-beta OS=Homo sapiens OX=9606 GN=EEF1B2 PE=1 SV=3	EEF1B2	4.04883e+06	3.08629e+06	3.89045e+06	3.7836e+06	3.47952e+06	3.90533e+06	3.56401e+06	2.9867e+06	2.6197e+06
F5H5I6	G-rich sequence factor 1 OS=Homo sapiens OX=9606 GN=GRSF1 PE=1 SV=2	GRSF1	1.14425e+06	1.14059e+06	1.04645e+06	1.44221e+06	1.30377e+06	1.03023e+06	1.30431e+06	959252	984551
P08574	Cytochrome c1, heme protein, mitochondrial OS=Homo sapiens OX=9606 GN=CYC1 PE=1 SV=3	CYC1	1.89302e+06	2.01074e+06	1.77164e+06	2.34375e+06	2.06424e+06	2.20316e+06	2.11122e+06	2.10406e+06	1.93493e+06
Q9BW04	Specifically androgen-regulated gene protein OS=Homo sapiens OX=9606 GN=SARG PE=1 SV=2	SARG	462643	527799	649151	395725	391142	409986	364586	361288	427950
P62244	40S ribosomal protein S15a OS=Homo sapiens OX=9606 GN=RPS15A PE=1 SV=2	RPS15A	6.21421e+06	5.95612e+06	6.09553e+06	5.69503e+06	5.4955e+06	6.02766e+06	5.18727e+06	5.36836e+06	5.26055e+06
Q9Y5M8	Signal recognition particle receptor subunit beta OS=Homo sapiens OX=9606 GN=SRPRB PE=1 SV=3	SRPRB	1.04654e+06	1.19843e+06	1.29499e+06	1.13206e+06	1.07319e+06	1.04133e+06	1.1126e+06	1.02289e+06	1.03905e+06
B7Z7P8	Eukaryotic peptide chain release factor subunit 1 OS=Homo sapiens OX=9606 GN=ETF1 PE=1 SV=1	ETF1	2.37405e+06	2.28191e+06	2.35943e+06	2.2056e+06	2.02269e+06	2.45943e+06	2.20387e+06	2.22466e+06	2.27123e+06
E7ET15	U2 snRNP-associated SURP motif-containing protein OS=Homo sapiens OX=9606 GN=U2SURP PE=1 SV=1	U2SURP	282798	282891	240167	272263	314639	178051	354756	188384	318349
A5YKK6	CCR4-NOT transcription complex subunit 1 OS=Homo sapiens OX=9606 GN=CNOT1 PE=1 SV=2	CNOT1	976848	1.09305e+06	1.28323e+06	939009	1.01497e+06	1.35939e+06	1.02052e+06	1.24255e+06	1.47307e+06
O15446	DNA-directed RNA polymerase I subunit RPA34 OS=Homo sapiens OX=9606 GN=CD3EAP PE=1 SV=1	CD3EAP	475777	721690	508672	1.89802e+06	660181	662186	2.17958e+06	608483	632834
P62280	40S ribosomal protein S11 OS=Homo sapiens OX=9606 GN=RPS11 PE=1 SV=3	RPS11	8.67043e+06	8.52865e+06	8.22276e+06	8.18418e+06	7.97342e+06	8.75275e+06	8.12451e+06	7.88012e+06	8.07432e+06
P0DN79	Cystathionine beta-synthase-like protein OS=Homo sapiens OX=9606 GN=CBSL PE=1 SV=1	CBSL	933695	915461	879162	1.27119e+06	1.04688e+06	1.16315e+06	1.01075e+06	1.16362e+06	1.10914e+06
H0YHA7	60S ribosomal protein L18 (Fragment) OS=Homo sapiens OX=9606 GN=RPL18 PE=1 SV=1	RPL18	1.64284e+07	1.74496e+07	1.55808e+07	1.62921e+07	1.52447e+07	1.54529e+07	1.57712e+07	1.51801e+07	1.57761e+07
Q96EP5	DAZ-associated protein 1 OS=Homo sapiens OX=9606 GN=DAZAP1 PE=1 SV=1	DAZAP1	1.99577e+06	2.09187e+06	2.03345e+06	2.38951e+06	2.17183e+06	2.26472e+06	2.13476e+06	2.26414e+06	2.18244e+06
B4DDD6	Drebrin-like protein OS=Homo sapiens OX=9606 GN=DBNL PE=1 SV=1	DBNL							75255.9	44709.4	96288.8
Q8TD30	Alanine aminotransferase 2 OS=Homo sapiens OX=9606 GN=GPT2 PE=1 SV=1	GPT2	750167	857652	741825	756189	819385	866260	835508	806212	820675
P55263	Adenosine kinase OS=Homo sapiens OX=9606 GN=ADK PE=1 SV=2	ADK	337148	382893	330324	225853	184170	223012	415289	362272	394231
O43290	U4/U6.U5 tri-snRNP-associated protein 1 OS=Homo sapiens OX=9606 GN=SART1 PE=1 SV=1	SART1	598497	699710	548194	592994	555467	576356	585392	640097	404787
Q15758	Neutral amino acid transporter B(0) OS=Homo sapiens OX=9606 GN=SLC1A5 PE=1 SV=2	SLC1A5	1.32001e+06	975134	1.43052e+06	1.81e+06	1.42741e+06	1.30756e+06	1.84637e+06	1.75029e+06	1.44551e+06
Q7Z5L9	Interferon regulatory factor 2-binding protein 2 OS=Homo sapiens OX=9606 GN=IRF2BP2 PE=1 SV=2	IRF2BP2	385009	302120	331009	392290	499149	459966	473825	694506	475452
O96000	NADH dehydrogenase [ubiquinone] 1 beta subcomplex subunit 10 OS=Homo sapiens OX=9606 GN=NDUFB10 PE=1 SV=3	NDUFB10	1.7597e+06	1.94704e+06	1.9019e+06	1.73364e+06	1.76134e+06	1.60194e+06	1.96948e+06	1.77611e+06	1.87251e+06
Q7L576	Cytoplasmic FMR1-interacting protein 1 OS=Homo sapiens OX=9606 GN=CYFIP1 PE=1 SV=1	CYFIP1	3.08563e+06	3.45801e+06	3.41117e+06	3.41422e+06	3.28167e+06	2.91793e+06	3.30033e+06	3.21196e+06	3.00476e+06
Q9BZE4	Nucleolar GTP-binding protein 1 OS=Homo sapiens OX=9606 GN=GTPBP4 PE=1 SV=3	GTPBP4	1.24424e+06	1.12433e+06	1.38424e+06	1.24805e+06	976638	802977	1.03997e+06	1.09946e+06	783858
Q9Y333	U6 snRNA-associated Sm-like protein LSm2 OS=Homo sapiens OX=9606 GN=LSM2 PE=1 SV=1	LSM2	1.67935e+06	1.71532e+06	1.57366e+06	1.91424e+06	1.89862e+06	1.92745e+06	1.74435e+06	1.48764e+06	1.6071e+06
P49720	Proteasome subunit beta type-3 OS=Homo sapiens OX=9606 GN=PSMB3 PE=1 SV=2	PSMB3	1.41473e+06	1.27212e+06	1.31649e+06	1.44874e+06	1.42246e+06	1.50585e+06	1.50492e+06	1.33411e+06	1.58944e+06
A0A1B0GUS4	Ubiquitin-conjugating enzyme E2 L5 OS=Homo sapiens OX=9606 GN=UBE2L5 PE=2 SV=1	UBE2L5	511324	538930	573114	597659	108984	566625	528218	421365	516487
P13995	Bifunctional methylenetetrahydrofolate dehydrogenase/cyclohydrolase, mitochondrial OS=Homo sapiens OX=9606 GN=MTHFD2 PE=1 SV=2	MTHFD2	5.34426e+06	5.06793e+06	5.29291e+06	5.21965e+06	6.56835e+06	5.6436e+06	6.2791e+06	5.76239e+06	5.91039e+06
Q13492	Phosphatidylinositol-binding clathrin assembly protein OS=Homo sapiens OX=9606 GN=PICALM PE=1 SV=2	PICALM	546323	226936	221217	312578	282732	567287	246397	251108	197342
Q12874	Splicing factor 3A subunit 3 OS=Homo sapiens OX=9606 GN=SF3A3 PE=1 SV=1	SF3A3	1.20755e+06	1.20346e+06	1.2466e+06	1.31113e+06	1.19918e+06	1.31453e+06	1.29992e+06	1.26374e+06	1.38486e+06
Q9NP72	Ras-related protein Rab-18 OS=Homo sapiens OX=9606 GN=RAB18 PE=1 SV=1	RAB18	3.01594e+06	2.81054e+06	3.07154e+06	2.73185e+06	3.25396e+06	2.71787e+06	3.3633e+06	3.18261e+06	3.11025e+06
Q8WWM7	Ataxin-2-like protein OS=Homo sapiens OX=9606 GN=ATXN2L PE=1 SV=2	ATXN2L	1.00324e+06	941582	1.09927e+06	877531	987424	1.10006e+06	914289	942033	810849
O15143	Actin-related protein 2/3 complex subunit 1B OS=Homo sapiens OX=9606 GN=ARPC1B PE=1 SV=3	ARPC1B	417428	453331	607752	559952	482086	494740	537369	554724	431117
P60953	Cell division control protein 42 homolog OS=Homo sapiens OX=9606 GN=CDC42 PE=1 SV=2	CDC42	3.41705e+06	3.08147e+06	2.67991e+06	2.42181e+06	2.13844e+06	2.17297e+06	2.47031e+06	2.35099e+06	2.48672e+06
P23368	NAD-dependent malic enzyme, mitochondrial OS=Homo sapiens OX=9606 GN=ME2 PE=1 SV=1	ME2	440542	477577	465891	443003	347751	396800	432060	420433	333614
P35268	60S ribosomal protein L22 OS=Homo sapiens OX=9606 GN=RPL22 PE=1 SV=2	RPL22	6.9435e+06	6.75446e+06	6.79929e+06	6.96122e+06	7.0233e+06	7.11974e+06	6.85716e+06	7.17155e+06	6.73289e+06
Q9NR31	GTP-binding protein SAR1a OS=Homo sapiens OX=9606 GN=SAR1A PE=1 SV=1	SAR1A	553741	434955	465881	468405	536506	537669	436931	457172	489773
O15260	Surfeit locus protein 4 OS=Homo sapiens OX=9606 GN=SURF4 PE=1 SV=3	SURF4	2.96755e+06	3.04928e+06	3.1922e+06	2.78484e+06	2.71762e+06	2.52906e+06	2.93565e+06	2.78631e+06	2.71879e+06
P62269	40S ribosomal protein S18 OS=Homo sapiens OX=9606 GN=RPS18 PE=1 SV=3	RPS18	1.26766e+07	1.23033e+07	1.12518e+07	1.11942e+07	1.13809e+07	1.1759e+07	1.12433e+07	1.11355e+07	1.16166e+07
Q9Y6E2	Basic leucine zipper and W2 domain-containing protein 2 OS=Homo sapiens OX=9606 GN=BZW2 PE=1 SV=1	BZW2	1.08197e+06	1.21218e+06	822376	982206	907724	950085	635359	606703	600310
P48449	Lanosterol synthase OS=Homo sapiens OX=9606 GN=LSS PE=1 SV=1	LSS	1.59893e+06	1.60382e+06	1.71006e+06	1.6706e+06	1.41359e+06	1.53087e+06	1.97196e+06	1.84724e+06	1.74238e+06
Q9NVP1	ATP-dependent RNA helicase DDX18 OS=Homo sapiens OX=9606 GN=DDX18 PE=1 SV=2	DDX18	665834	818607	713894	760931	730547	563307	777236	704051	542358
Q9Y281	Cofilin-2 OS=Homo sapiens OX=9606 GN=CFL2 PE=1 SV=1	CFL2	832039	765050	714318	368130	260145	382272	227743	609394	614260
Q9UBS4	DnaJ homolog subfamily B member 11 OS=Homo sapiens OX=9606 GN=DNAJB11 PE=1 SV=1	DNAJB11	1.25788e+06	1.17199e+06	970657	745938	1.03898e+06	626110	839808	779486	681996
P00568	Adenylate kinase isoenzyme 1 OS=Homo sapiens OX=9606 GN=AK1 PE=1 SV=3	AK1	1.53893e+06	1.37654e+06	1.48411e+06	1.31061e+06	1.36314e+06	1.32884e+06	1.33304e+06	1.2229e+06	1.13365e+06
O75821	Eukaryotic translation initiation factor 3 subunit G OS=Homo sapiens OX=9606 GN=EIF3G PE=1 SV=2	EIF3G	1.53609e+06	2.15721e+06	1.20321e+06	2.8262e+06	3.30039e+06	2.92274e+06	2.17595e+06	2.99521e+06	3.38928e+06
P61758	Prefoldin subunit 3 OS=Homo sapiens OX=9606 GN=VBP1 PE=1 SV=4	VBP1	2.14796e+06	2.03488e+06	2.12187e+06	1.88451e+06	1.94254e+06	1.8678e+06	1.78562e+06	1.62431e+06	1.73333e+06
Q9GZZ9	Ubiquitin-like modifier-activating enzyme 5 OS=Homo sapiens OX=9606 GN=UBA5 PE=1 SV=1	UBA5	527066	544164	501772	536602	495306	673795	507963	485754	546026
P30520	Adenylosuccinate synthetase isozyme 2 OS=Homo sapiens OX=9606 GN=ADSS PE=1 SV=3	ADSS	1.19389e+06	1.11311e+06	880614	818484	700097	1.03035e+06	1.08358e+06	974095	896300
Q14558	Phosphoribosyl pyrophosphate synthase-associated protein 1 OS=Homo sapiens OX=9606 GN=PRPSAP1 PE=1 SV=2	PRPSAP1	702325	707093	615030	645518	623923	724022	665809	719558	729666
O00231	26S proteasome non-ATPase regulatory subunit 11 OS=Homo sapiens OX=9606 GN=PSMD11 PE=1 SV=3	PSMD11	2.41271e+06	1.60592e+06	1.72948e+06	1.6634e+06	1.96261e+06	1.80135e+06	1.51025e+06	2.27512e+06	1.92832e+06
Q8NBQ5	Estradiol 17-beta-dehydrogenase 11 OS=Homo sapiens OX=9606 GN=HSD17B11 PE=1 SV=3	HSD17B11	1.2285e+06	1.35163e+06	1.34686e+06	1.1343e+06	1.27506e+06	1.0554e+06	1.31817e+06	1.36825e+06	1.36218e+06
Q13564	NEDD8-activating enzyme E1 regulatory subunit OS=Homo sapiens OX=9606 GN=NAE1 PE=1 SV=1	NAE1	3.15916e+06	2.51129e+06	2.98649e+06	3.08553e+06	3.83594e+06	3.85286e+06	3.07046e+06	3.3592e+06	3.61219e+06
S4R369	39S ribosomal protein L37, mitochondrial OS=Homo sapiens OX=9606 GN=MRPL37 PE=1 SV=1	MRPL37	649739	967932	862214	774610	716008	661060	848029	567763	630430
Q96HS1	Serine/threonine-protein phosphatase PGAM5, mitochondrial OS=Homo sapiens OX=9606 GN=PGAM5 PE=1 SV=2	PGAM5	2.58792e+06	2.65844e+06	2.48355e+06	2.36963e+06	2.38155e+06	2.35331e+06	2.56784e+06	2.50604e+06	2.4502e+06
Q96CS3	FAS-associated factor 2 OS=Homo sapiens OX=9606 GN=FAF2 PE=1 SV=2	FAF2	1.05274e+06	1.07844e+06	1.26462e+06	1.01783e+06	949547	862820	1.18312e+06	1.04596e+06	1.0305e+06
P05204	Non-histone chromosomal protein HMG-17 OS=Homo sapiens OX=9606 GN=HMGN2 PE=1 SV=3	HMGN2	1.14671e+06	1.32457e+06	393021	2.86469e+06	3.9974e+06	2.35477e+06	2.39241e+06	3.63134e+06	3.62264e+06
O15042	U2 snRNP-associated SURP motif-containing protein OS=Homo sapiens OX=9606 GN=U2SURP PE=1 SV=2	U2SURP	2.07927e+06	1.50935e+06	2.29041e+06	2.41102e+06	2.42494e+06	1.72034e+06	2.16186e+06	1.93825e+06	2.26633e+06
Q5SSJ5	Heterochromatin protein 1-binding protein 3 OS=Homo sapiens OX=9606 GN=HP1BP3 PE=1 SV=1	HP1BP3	3.4249e+06	3.53232e+06	3.52604e+06	3.72545e+06	3.68042e+06	3.25347e+06	3.89248e+06	3.81866e+06	3.8031e+06
A0A1B0GTG2	Alpha-aminoadipic semialdehyde dehydrogenase OS=Homo sapiens OX=9606 GN=ALDH7A1 PE=1 SV=1	ALDH7A1	2.1983e+06	707865	857557	784352	802332	2.53013e+06	820496	853185	805311
Q92597	Protein NDRG1 OS=Homo sapiens OX=9606 GN=NDRG1 PE=1 SV=1	NDRG1	411656	763642	516989	368975	443181	356410	418655	355776	285996
Q9BWF3	RNA-binding protein 4 OS=Homo sapiens OX=9606 GN=RBM4 PE=1 SV=1	RBM4	993275	820727	716612	380507	520295	344535	613227	731085	739473
Q96A33	Coiled-coil domain-containing protein 47 OS=Homo sapiens OX=9606 GN=CCDC47 PE=1 SV=1	CCDC47	299564	334690	353034	778940	829794	773295	829843	771850	693033
Q9BVP2	Guanine nucleotide-binding protein-like 3 OS=Homo sapiens OX=9606 GN=GNL3 PE=1 SV=2	GNL3	937975	1.04585e+06	1.12757e+06	1.08793e+06	1.03899e+06	841573	975151	1.15015e+06	867659
E9PKP7	Nucleolar transcription factor 1 OS=Homo sapiens OX=9606 GN=UBTF PE=1 SV=1	UBTF	791355	1.37572e+06	838692	1.5015e+06	1.47592e+06	742215	817589	930145	843271
P40937	Replication factor C subunit 5 OS=Homo sapiens OX=9606 GN=RFC5 PE=1 SV=1	RFC5	1.28955e+06	1.2865e+06	1.43828e+06	1.37517e+06	1.23532e+06	1.37421e+06	1.33525e+06	1.3574e+06	1.35221e+06
P61326	Protein mago nashi homolog OS=Homo sapiens OX=9606 GN=MAGOH PE=1 SV=1	MAGOH	8.54683e+06	8.95256e+06	8.51707e+06	8.29758e+06	8.695e+06	8.22076e+06	9.30112e+06	9.16423e+06	8.6364e+06
A0A024R4M0	40S ribosomal protein S9 OS=Homo sapiens OX=9606 GN=RPS9 PE=1 SV=1	RPS9	1.15288e+07	1.12582e+07	1.18499e+07	1.02039e+07	1.03938e+07	1.05662e+07	1.09273e+07	1.04313e+07	1.04343e+07
Q6UXH1	Protein disulfide isomerase CRELD2 OS=Homo sapiens OX=9606 GN=CRELD2 PE=1 SV=1	CRELD2	541758	625702	524671	653589	657085	636255	567238	651584	705817
Q9H0S4	Probable ATP-dependent RNA helicase DDX47 OS=Homo sapiens OX=9606 GN=DDX47 PE=1 SV=1	DDX47	702058	781208	695641	635416	575073	509206	591801	667949	499793
Q6NXG1	Epithelial splicing regulatory protein 1 OS=Homo sapiens OX=9606 GN=ESRP1 PE=1 SV=2	ESRP1	435250	539740	696732	507168	595491	708516	662241	732263	732036
H0YD33	Calpastatin (Fragment) OS=Homo sapiens OX=9606 GN=CAST PE=1 SV=1	CAST	610308	631091	543156	676461	624090	613114	583175	677483	612488
O60828	Polyglutamine-binding protein 1 OS=Homo sapiens OX=9606 GN=PQBP1 PE=1 SV=1	PQBP1	1.25332e+06	1.19042e+06	893845	1.23129e+06	780332	1.15241e+06	1.38492e+06	1.33808e+06	1.21077e+06
Q14914	Prostaglandin reductase 1 OS=Homo sapiens OX=9606 GN=PTGR1 PE=1 SV=2	PTGR1	554319	585608	669140	417699	717171	663666	733347	637219	645044
M0R3D6	60S ribosomal protein L18a (Fragment) OS=Homo sapiens OX=9606 GN=RPL18A PE=1 SV=1	RPL18A	6.10727e+06	6.13711e+06	6.03147e+06	5.96382e+06	5.75712e+06	5.90555e+06	5.85832e+06	6.03331e+06	6.16357e+06
P60981	Destrin OS=Homo sapiens OX=9606 GN=DSTN PE=1 SV=3	DSTN	6.62031e+06	6.05343e+06	6.41166e+06	6.51426e+06	6.94614e+06	6.71785e+06	6.95182e+06	6.95657e+06	7.27634e+06
Q9H857	5'-nucleotidase domain-containing protein 2 OS=Homo sapiens OX=9606 GN=NT5DC2 PE=1 SV=1	NT5DC2	617624	779047	762063	698076	765418	600074	665322	517383	584227
Q03701	CCAAT/enhancer-binding protein zeta OS=Homo sapiens OX=9606 GN=CEBPZ PE=1 SV=3	CEBPZ	1.30731e+06	1.16e+06	1.08421e+06	989847	919659	754113	904609	871863	754155
Q8WXX5	DnaJ homolog subfamily C member 9 OS=Homo sapiens OX=9606 GN=DNAJC9 PE=1 SV=1	DNAJC9	926843	941792	973356	900224	899893	794656	948361	934910	852901
Q96QR8	Transcriptional activator protein Pur-beta OS=Homo sapiens OX=9606 GN=PURB PE=1 SV=3	PURB	726291	572157	458684	809209	850982	836492	733238	825340	870095
O43237	Cytoplasmic dynein 1 light intermediate chain 2 OS=Homo sapiens OX=9606 GN=DYNC1LI2 PE=1 SV=1	DYNC1LI2	254852	269464	198184	245420	269178	230703	225631	214490	257844
A0A494C1M4	10-formyltetrahydrofolate dehydrogenase OS=Homo sapiens OX=9606 GN=ALDH1L2 PE=1 SV=1	ALDH1L2	599644	492505	602989	542095	662675	681120	514632	653545	744810
P31153	S-adenosylmethionine synthase isoform type-2 OS=Homo sapiens OX=9606 GN=MAT2A PE=1 SV=1	MAT2A	2.851e+06	2.95666e+06	2.82712e+06	2.62226e+06	2.49583e+06	2.65279e+06	2.34228e+06	2.73149e+06	2.42932e+06
Q99805	Transmembrane 9 superfamily member 2 OS=Homo sapiens OX=9606 GN=TM9SF2 PE=1 SV=1	TM9SF2	1.46987e+06	1.48949e+06	1.37229e+06	1.54971e+06	1.51243e+06	1.61368e+06	1.53977e+06	1.41554e+06	1.46956e+06
Q9ULV4	Coronin-1C OS=Homo sapiens OX=9606 GN=CORO1C PE=1 SV=1	CORO1C	1.06115e+06	1.33976e+06	975777	1.14824e+06	860610	1.43078e+06	1.26684e+06	988306	942481
P40222	Alpha-taxilin OS=Homo sapiens OX=9606 GN=TXLNA PE=1 SV=3	TXLNA	235601	235141	172232	118236	110382	90378.5	180284	172518	232433
Q8TDD1	ATP-dependent RNA helicase DDX54 OS=Homo sapiens OX=9606 GN=DDX54 PE=1 SV=2	DDX54	1.91432e+06	2.29098e+06	1.76957e+06	2.24981e+06	2.29816e+06	2.21665e+06	1.98988e+06	2.1432e+06	1.92927e+06
P42025	Beta-centractin OS=Homo sapiens OX=9606 GN=ACTR1B PE=1 SV=1	ACTR1B	377756	536170	407961	420052	402382	415092	351379	340650	398820
Q86XP3	ATP-dependent RNA helicase DDX42 OS=Homo sapiens OX=9606 GN=DDX42 PE=1 SV=1	DDX42	304434	513656	453506	522031	496428	553874	413614	654396	500366
Q15363	Transmembrane emp24 domain-containing protein 2 OS=Homo sapiens OX=9606 GN=TMED2 PE=1 SV=1	TMED2	2.70973e+06	2.65613e+06	2.05186e+06	2.63511e+06	2.92299e+06	2.8449e+06	2.7284e+06	2.63974e+06	2.66529e+06
P15924	Desmoplakin OS=Homo sapiens OX=9606 GN=DSP PE=1 SV=3	DSP	150332	143617	150631	187798	167956	176204	540638	562933	546477
P39687	Acidic leucine-rich nuclear phosphoprotein 32 family member A OS=Homo sapiens OX=9606 GN=ANP32A PE=1 SV=1	ANP32A	2.36323e+06	2.38171e+06	2.50082e+06	2.30199e+06	1.93575e+06	2.13608e+06	2.38095e+06	1.79125e+06	1.79219e+06
Q52LJ0	Protein FAM98B OS=Homo sapiens OX=9606 GN=FAM98B PE=1 SV=2	FAM98B	937271	747501	859769	1.01433e+06	1.74456e+06	956766	1.00981e+06	1.44652e+06	1.00961e+06
Q13217	DnaJ homolog subfamily C member 3 OS=Homo sapiens OX=9606 GN=DNAJC3 PE=1 SV=1	DNAJC3	841449	915532	923519	855411	690479	852150	884713	869657	898035
Q9BW27	Nuclear pore complex protein Nup85 OS=Homo sapiens OX=9606 GN=NUP85 PE=1 SV=1	NUP85	373991	414525	423652	265461	261377	210533	265556	235923	295192
Q96EY7	Pentatricopeptide repeat domain-containing protein 3, mitochondrial OS=Homo sapiens OX=9606 GN=PTCD3 PE=1 SV=3	PTCD3	440306	619279	618162	684232	638601	579311	548470	532377	369866
Q92879	CUGBP Elav-like family member 1 OS=Homo sapiens OX=9606 GN=CELF1 PE=1 SV=2	CELF1	631392	768087	787220	670380	682205	573031	674234	695466	687772
P46778	60S ribosomal protein L21 OS=Homo sapiens OX=9606 GN=RPL21 PE=1 SV=2	RPL21	7.98838e+06	8.22894e+06	7.52021e+06	8.09442e+06	8.18926e+06	8.25814e+06	8.04751e+06	8.0706e+06	7.84537e+06
O95487	Protein transport protein Sec24B OS=Homo sapiens OX=9606 GN=SEC24B PE=1 SV=2	SEC24B	478495	349523	322800	288755	417321	287882	346400	314245	274244
Q9Y394	Dehydrogenase/reductase SDR family member 7 OS=Homo sapiens OX=9606 GN=DHRS7 PE=1 SV=1	DHRS7	396503	420764	371192	448723	410177	525031	451356	622154	610851
P21291	Cysteine and glycine-rich protein 1 OS=Homo sapiens OX=9606 GN=CSRP1 PE=1 SV=3	CSRP1	3.9656e+06	4.33616e+06	4.39132e+06	4.31161e+06	4.56056e+06	4.58132e+06	4.65648e+06	4.53596e+06	4.28161e+06
Q96L92	Sorting nexin-27 OS=Homo sapiens OX=9606 GN=SNX27 PE=1 SV=2	SNX27	678679	720076	407416	752583	778719	905082	651239	804860	730755
G3V0I5	NADH dehydrogenase [ubiquinone] flavoprotein 1, mitochondrial OS=Homo sapiens OX=9606 GN=NDUFV1 PE=1 SV=1	NDUFV1	1.44043e+06	1.55704e+06	1.05278e+06	964638	774159	1.50007e+06	1.74225e+06	1.3441e+06	1.4356e+06
P49257	Protein ERGIC-53 OS=Homo sapiens OX=9606 GN=LMAN1 PE=1 SV=2	LMAN1	881956	897509	509793	915990	666010	910044	973757	821244	1.01465e+06
O43818	U3 small nucleolar RNA-interacting protein 2 OS=Homo sapiens OX=9606 GN=RRP9 PE=1 SV=1	RRP9	214758	250098	220521	215041	181586	156259	212848	142881	138819
Q01081	Splicing factor U2AF 35 kDa subunit OS=Homo sapiens OX=9606 GN=U2AF1 PE=1 SV=3	U2AF1	1.95621e+06	1.55598e+06	1.87258e+06	1.49821e+06	1.2438e+06	1.3094e+06	1.81554e+06	2.02454e+06	1.97544e+06
E7EVX8	U4/U6 small nuclear ribonucleoprotein Prp31 OS=Homo sapiens OX=9606 GN=PRPF31 PE=1 SV=1	PRPF31	1.06965e+06	1.11379e+06	1.17286e+06	958109	1.0504e+06	898469	1.02538e+06	968712	983910
P48444	Coatomer subunit delta OS=Homo sapiens OX=9606 GN=ARCN1 PE=1 SV=1	ARCN1	2.1041e+06	2.20664e+06	1.91403e+06	2.28171e+06	2.39211e+06	2.59702e+06	2.31356e+06	2.50384e+06	2.44283e+06
Q53GS9	U4/U6.U5 tri-snRNP-associated protein 2 OS=Homo sapiens OX=9606 GN=USP39 PE=1 SV=2	USP39	554356	646408	650907	574446	623827	691945	546322	632748	542561
O76031	ATP-dependent Clp protease ATP-binding subunit clpX-like, mitochondrial OS=Homo sapiens OX=9606 GN=CLPX PE=1 SV=2	CLPX	1.1327e+06	796112	1.19075e+06	956071	1.05836e+06	1.03834e+06	1.03762e+06	964439	972087
O95716	Ras-related protein Rab-3D OS=Homo sapiens OX=9606 GN=RAB3D PE=1 SV=1	RAB3D	1.97394e+06	1.91719e+06	2.01939e+06	1.8323e+06	1.75635e+06	1.85284e+06	1.98622e+06	1.86502e+06	1.82038e+06
Q71UI9	Histone H2A.V OS=Homo sapiens OX=9606 GN=H2AFV PE=1 SV=3	H2AFV	2.41107e+07	2.7727e+07	2.55836e+07	2.59503e+07	2.36074e+07	1.69413e+07	2.55386e+07	2.65987e+07	2.23122e+07
O75947	ATP synthase subunit d, mitochondrial OS=Homo sapiens OX=9606 GN=ATP5PD PE=1 SV=3	ATP5PD	1.76127e+06	1.88208e+06	1.83386e+06	1.82403e+06	1.60535e+06	1.88947e+06	1.68784e+06	1.78747e+06	1.75976e+06
Q9BYD6	39S ribosomal protein L1, mitochondrial OS=Homo sapiens OX=9606 GN=MRPL1 PE=1 SV=2	MRPL1	694818	774002	596684	661630	805645	795385	795603	719717	778467
P46783	40S ribosomal protein S10 OS=Homo sapiens OX=9606 GN=RPS10 PE=1 SV=1	RPS10	7.04515e+06	5.07393e+06	5.40547e+06	5.2349e+06	6.27118e+06	6.09944e+06	5.45396e+06	5.11932e+06	6.1662e+06
Q8WVM8	Sec1 family domain-containing protein 1 OS=Homo sapiens OX=9606 GN=SCFD1 PE=1 SV=4	SCFD1	2.19975e+06	2.09994e+06	2.05191e+06	2.35691e+06	2.45659e+06	2.75672e+06	1.7321e+06	1.55061e+06	1.60807e+06
Q15061	WD repeat-containing protein 43 OS=Homo sapiens OX=9606 GN=WDR43 PE=1 SV=3	WDR43	722627	664103	682500	685091	674281	658268	701650	626017	587423
Q96HY6	DDRGK domain-containing protein 1 OS=Homo sapiens OX=9606 GN=DDRGK1 PE=1 SV=2	DDRGK1	654635	606451	808997	582198	619855	569929	763455	525606	874693
P48637	Glutathione synthetase OS=Homo sapiens OX=9606 GN=GSS PE=1 SV=1	GSS	1.81034e+06	1.75066e+06	1.87246e+06	1.98428e+06	1.8086e+06	1.93573e+06	1.85231e+06	1.81614e+06	1.99055e+06
Q5BKZ1	DBIRD complex subunit ZNF326 OS=Homo sapiens OX=9606 GN=ZNF326 PE=1 SV=2	ZNF326	733091	726080	705745	564458	701083	684079	696885	691340	646402
J3KTL8	Structural maintenance of chromosomes flexible hinge domain-containing protein 1 (Fragment) OS=Homo sapiens OX=9606 GN=SMCHD1 PE=1 SV=1	SMCHD1	997725	1.05483e+06	520902	908545	903051	861409	886999	870739	769623
A0A0C4DG89	Probable ATP-dependent RNA helicase DDX46 OS=Homo sapiens OX=9606 GN=DDX46 PE=1 SV=1	DDX46	879306	985248	940071	899392	851520	819420	842565	824181	800222
P63167	Dynein light chain 1, cytoplasmic OS=Homo sapiens OX=9606 GN=DYNLL1 PE=1 SV=1	DYNLL1	1.33992e+06	1.36026e+06	977401	1.38514e+06	1.09933e+06	1.25622e+06	834317	1.0301e+06	965013
P50995	Annexin A11 OS=Homo sapiens OX=9606 GN=ANXA11 PE=1 SV=1	ANXA11	1.01056e+06	1.36025e+06	1.36355e+06	884449	1.3382e+06	916695	1.09912e+06	1.20634e+06	1.14559e+06
Q96EY1	DnaJ homolog subfamily A member 3, mitochondrial OS=Homo sapiens OX=9606 GN=DNAJA3 PE=1 SV=2	DNAJA3	946075	967614	910371	902892	905366	802995	1.05954e+06	959273	1.04184e+06
P61201	COP9 signalosome complex subunit 2 OS=Homo sapiens OX=9606 GN=COPS2 PE=1 SV=1	COPS2	682960	708575	656089	708037	688056	827128	741446	749187	736614
P24666	Low molecular weight phosphotyrosine protein phosphatase OS=Homo sapiens OX=9606 GN=ACP1 PE=1 SV=3	ACP1	1.61049e+06	1.7172e+06	1.71281e+06	1.49276e+06	1.60433e+06	1.29215e+06	1.48133e+06	1.25802e+06	1.59256e+06
Q32MZ4	Leucine-rich repeat flightless-interacting protein 1 OS=Homo sapiens OX=9606 GN=LRRFIP1 PE=1 SV=2	LRRFIP1	415612	440800	381665	555213	581162	539947	451680	521546	571055
Q14692	Ribosome biogenesis protein BMS1 homolog OS=Homo sapiens OX=9606 GN=BMS1 PE=1 SV=1	BMS1	398990	454500	340933	412132	431736	336668	458765	414251	436583
Q99848	Probable rRNA-processing protein EBP2 OS=Homo sapiens OX=9606 GN=EBNA1BP2 PE=1 SV=2	EBNA1BP2	843258	912706	915648	820010	810110	616374	927829	831299	779320
O43660	Pleiotropic regulator 1 OS=Homo sapiens OX=9606 GN=PLRG1 PE=1 SV=1	PLRG1	1.83735e+06	1.65783e+06	1.9196e+06	1.85351e+06	2.04496e+06	1.97405e+06	1.84219e+06	1.94429e+06	1.79821e+06
Q9Y2T7	Y-box-binding protein 2 OS=Homo sapiens OX=9606 GN=YBX2 PE=1 SV=2	YBX2	362658	486467	197222	401625	372321	405690	461284	252510	386404
Q14376	UDP-glucose 4-epimerase OS=Homo sapiens OX=9606 GN=GALE PE=1 SV=2	GALE	210551	261288	182804	257581	161592	236248	185059	177841	393702
Q5JSL0	High mobility group nucleosome-binding domain-containing protein 5 (Fragment) OS=Homo sapiens OX=9606 GN=HMGN5 PE=1 SV=1	HMGN5	1.27248e+06	1.63279e+06	1.56582e+06	1.66536e+06	1.41012e+06	1.10222e+06	1.60911e+06	1.76767e+06	1.40253e+06
O75828	Carbonyl reductase [NADPH] 3 OS=Homo sapiens OX=9606 GN=CBR3 PE=1 SV=3	CBR3	220891	184828	188564	318558	315285	362635	289198	233056	310564
P30154	Serine/threonine-protein phosphatase 2A 65 kDa regulatory subunit A beta isoform OS=Homo sapiens OX=9606 GN=PPP2R1B PE=1 SV=3	PPP2R1B	73989.6	69683.4	54720.7	54210	49960.9	48470.5	41305.1	35004.3	39054.3
P60866	40S ribosomal protein S20 OS=Homo sapiens OX=9606 GN=RPS20 PE=1 SV=1	RPS20	1.05785e+07	1.04214e+07	9.4164e+06	8.96373e+06	8.65368e+06	9.02994e+06	9.07387e+06	9.02033e+06	9.15729e+06
Q9Y696	Chloride intracellular channel protein 4 OS=Homo sapiens OX=9606 GN=CLIC4 PE=1 SV=4	CLIC4	489519	503026	469337	1.06032e+06	919723	1.1441e+06	864217	892685	1.03933e+06
Q8NE71	ATP-binding cassette sub-family F member 1 OS=Homo sapiens OX=9606 GN=ABCF1 PE=1 SV=2	ABCF1	551254	512811	379336	500068	453063	506419	672777	444767	536874
S4R341	Nucleolar and coiled-body phosphoprotein 1 OS=Homo sapiens OX=9606 GN=NOLC1 PE=1 SV=1	NOLC1	563732	640344	500267	565725	573373	597250	677404	710608	746245
Q92820	Gamma-glutamyl hydrolase OS=Homo sapiens OX=9606 GN=GGH PE=1 SV=2	GGH	1.11593e+06	1.10977e+06	1.15257e+06	1.32789e+06	1.31371e+06	1.30996e+06	1.33215e+06	1.31117e+06	1.36374e+06
Q15417	Calponin-3 OS=Homo sapiens OX=9606 GN=CNN3 PE=1 SV=1	CNN3	1.06189e+06	1.11826e+06	1.07737e+06	1.0206e+06	1.04215e+06	1.22797e+06	1.66716e+06	1.20083e+06	1.20253e+06
Q9H307	Pinin OS=Homo sapiens OX=9606 GN=PNN PE=1 SV=5	PNN	1.68409e+06	1.85722e+06	1.71853e+06	1.67453e+06	1.82577e+06	1.48715e+06	1.79745e+06	1.72152e+06	1.7225e+06
A0A087WU43	Cadherin-1 OS=Homo sapiens OX=9606 GN=CDH1 PE=1 SV=1	CDH1	4.24279e+06	1.29842e+06	5.02381e+06	5.71705e+06	5.21978e+06	5.08079e+06	5.5314e+06	5.09179e+06	5.34066e+06
Q12769	Nuclear pore complex protein Nup160 OS=Homo sapiens OX=9606 GN=NUP160 PE=1 SV=3	NUP160	829086	791535	733401	739842	473161	558090	740390	703414	737370
O00154	Cytosolic acyl coenzyme A thioester hydrolase OS=Homo sapiens OX=9606 GN=ACOT7 PE=1 SV=3	ACOT7	1.59052e+06	1.07142e+06	1.7072e+06	1.69994e+06	1.1108e+06	1.18582e+06	1.74914e+06	1.73086e+06	1.71454e+06
Q16698	2,4-dienoyl-CoA reductase, mitochondrial OS=Homo sapiens OX=9606 GN=DECR1 PE=1 SV=1	DECR1	1.88587e+06	1.63558e+06	1.8449e+06	1.87456e+06	1.91114e+06	1.73182e+06	1.93125e+06	1.79617e+06	1.85817e+06
Q9Y6U3	Adseverin OS=Homo sapiens OX=9606 GN=SCIN PE=1 SV=4	SCIN	2.66364e+06	2.69709e+06	2.58252e+06	2.44228e+06	2.47642e+06	2.94824e+06	2.56882e+06	2.6195e+06	2.57774e+06
P61088	Ubiquitin-conjugating enzyme E2 N OS=Homo sapiens OX=9606 GN=UBE2N PE=1 SV=1	UBE2N	3.56786e+06	3.95278e+06	3.75114e+06	3.83632e+06	3.79357e+06	4.06429e+06	3.17592e+06	3.49265e+06	3.58399e+06
P47985	Cytochrome b-c1 complex subunit Rieske, mitochondrial OS=Homo sapiens OX=9606 GN=UQCRFS1 PE=1 SV=2	UQCRFS1	1.38326e+06	1.53242e+06	1.32489e+06	1.16215e+06	1.35482e+06	1.26129e+06	1.30132e+06	1.42053e+06	1.43876e+06
P18583	Protein SON OS=Homo sapiens OX=9606 GN=SON PE=1 SV=4	SON	455793	427077	486912	345643	273119	252377	294064	365249	269566
P55735	Protein SEC13 homolog OS=Homo sapiens OX=9606 GN=SEC13 PE=1 SV=3	SEC13	839188	1.14061e+06	932104	887260	991629	1.23145e+06	945774	1.07926e+06	1.21456e+06
P43034	Platelet-activating factor acetylhydrolase IB subunit alpha OS=Homo sapiens OX=9606 GN=PAFAH1B1 PE=1 SV=2	PAFAH1B1	732885	842566	779057	825859	743526	827551	831523	925362	785753
Q16543	Hsp90 co-chaperone Cdc37 OS=Homo sapiens OX=9606 GN=CDC37 PE=1 SV=1	CDC37	5.29842e+06	5.02501e+06	4.64115e+06	4.90832e+06	5.45671e+06	5.11054e+06	5.01908e+06	4.93514e+06	5.00497e+06
Q8IXI1	Mitochondrial Rho GTPase 2 OS=Homo sapiens OX=9606 GN=RHOT2 PE=1 SV=2	RHOT2	863502	1.03084e+06	940196	862907	762693	907641	924499	804306	900157
C9JQD4	Peptidyl-prolyl cis-trans isomerase (Fragment) OS=Homo sapiens OX=9606 GN=PPIH PE=1 SV=1	PPIH	364769	629478	480194	709395	440512	791296	829413	365570	442448
E9PE82	Short-chain-specific acyl-CoA dehydrogenase, mitochondrial OS=Homo sapiens OX=9606 GN=ACADS PE=1 SV=1	ACADS	1.11557e+06	994354	1.01351e+06	1.01887e+06	1.02707e+06	1.00338e+06	1.17735e+06	1.00312e+06	1.05612e+06
Q6SJ93	Protein FAM111B OS=Homo sapiens OX=9606 GN=FAM111B PE=1 SV=1	FAM111B	610548	648819	584065	544735	548957	455704	632450	532562	560266
Q8TBC4	NEDD8-activating enzyme E1 catalytic subunit OS=Homo sapiens OX=9606 GN=UBA3 PE=1 SV=2	UBA3	421447	494747	594265	612048	550118	645031	676637	644784	675674
P62834	Ras-related protein Rap-1A OS=Homo sapiens OX=9606 GN=RAP1A PE=1 SV=1	RAP1A
Q9UI12	V-type proton ATPase subunit H OS=Homo sapiens OX=9606 GN=ATP6V1H PE=1 SV=1	ATP6V1H	375153	421742	450248	427082	450732	479878	491330	370172	428357
O94905	Erlin-2 OS=Homo sapiens OX=9606 GN=ERLIN2 PE=1 SV=1	ERLIN2	1.13089e+06	857207	1.10047e+06	926003	1.03031e+06	963735	1.22955e+06	1.25732e+06	1.16137e+06
Q15435	Protein phosphatase 1 regulatory subunit 7 OS=Homo sapiens OX=9606 GN=PPP1R7 PE=1 SV=1	PPP1R7	829523	741622	1.45189e+06	767791	844888	776405	858593	828521	740270
P30046	D-dopachrome decarboxylase OS=Homo sapiens OX=9606 GN=DDT PE=1 SV=3	DDT	3.15612e+06	3.21745e+06	2.82674e+06	3.09856e+06	2.88532e+06	3.32585e+06	2.76757e+06	2.47472e+06	2.38938e+06
A0A3B3ITX4	Uncharacterized protein OS=Homo sapiens OX=9606 PE=4 SV=1		5.90388e+06	6.48663e+06	5.01353e+06	5.6201e+06	5.62916e+06	5.25042e+06	5.9363e+06	5.9735e+06	5.96311e+06
Q12788	Transducin beta-like protein 3 OS=Homo sapiens OX=9606 GN=TBL3 PE=1 SV=2	TBL3	597380	628199	721804	593243	621354	385346	475131	578259	449395
O43852	Calumenin OS=Homo sapiens OX=9606 GN=CALU PE=1 SV=2	CALU	922393	1.15443e+06	1.04897e+06	1.17742e+06	917053	1.12509e+06	1.01464e+06	1.08909e+06	889313
A0A2R8YFE2	Actin, cytoplasmic 1 (Fragment) OS=Homo sapiens OX=9606 GN=ACTB PE=1 SV=1	ACTB	1.77069e+06	1.67706e+06	1.82445e+06	1.73167e+06	2.13197e+06	1.91297e+06	1.63345e+06	1.64774e+06	1.73228e+06
Q9NRG9	Aladin OS=Homo sapiens OX=9606 GN=AAAS PE=1 SV=1	AAAS	476265	445330	538804	419976	493343	429947	487431	389033	441340
O00425	Insulin-like growth factor 2 mRNA-binding protein 3 OS=Homo sapiens OX=9606 GN=IGF2BP3 PE=1 SV=2	IGF2BP3	981011	893996	1.04526e+06	1.19727e+06	1.28625e+06	932276	1.20108e+06	1.12852e+06	1.04402e+06
F8W8I6	Nucleolysin TIA-1 isoform p40 OS=Homo sapiens OX=9606 GN=TIA1 PE=1 SV=1	TIA1	865741	817404	808896	856731	737419	759761	781028	787838	683978
P19525	Interferon-induced, double-stranded RNA-activated protein kinase OS=Homo sapiens OX=9606 GN=EIF2AK2 PE=1 SV=2	EIF2AK2	878181	820310	747871	529755	653913	791067	595062	539388	740229
J3KS05	Chromobox protein homolog 1 (Fragment) OS=Homo sapiens OX=9606 GN=CBX1 PE=1 SV=8	CBX1	1.28055e+06	1.27215e+06	1.01692e+06	1.66438e+06	1.75071e+06	1.74137e+06	1.38906e+06	1.43767e+06	1.52287e+06
Q92520	Protein FAM3C OS=Homo sapiens OX=9606 GN=FAM3C PE=1 SV=1	FAM3C	985469	1.04016e+06	869685	1.14443e+06	1.11536e+06	1.17824e+06	1.14148e+06	1.09987e+06	1.14237e+06
Q9UEW8	STE20/SPS1-related proline-alanine-rich protein kinase OS=Homo sapiens OX=9606 GN=STK39 PE=1 SV=3	STK39	256304	277454	312594	281937	271611	286308	310033	321599	281776
Q8WXI9	Transcriptional repressor p66-beta OS=Homo sapiens OX=9606 GN=GATAD2B PE=1 SV=1	GATAD2B	559893	651327	610155	626795	617184	399295	606365	725085	534473
Q8WWQ0	PH-interacting protein OS=Homo sapiens OX=9606 GN=PHIP PE=1 SV=2	PHIP	319370	305491	401526	281665	341658	243998	294480	332917	269517
Q92905	COP9 signalosome complex subunit 5 OS=Homo sapiens OX=9606 GN=COPS5 PE=1 SV=4	COPS5	2.04981e+06	1.83054e+06	1.97848e+06	2.08896e+06	2.03298e+06	2.08321e+06	1.98481e+06	2.10296e+06	2.24229e+06
O96005	Cleft lip and palate transmembrane protein 1 OS=Homo sapiens OX=9606 GN=CLPTM1 PE=1 SV=1	CLPTM1	1.49173e+06	1.62003e+06	1.64475e+06	1.77817e+06	1.64074e+06	1.36033e+06	1.33166e+06	1.46928e+06	1.22322e+06
P35613	Basigin OS=Homo sapiens OX=9606 GN=BSG PE=1 SV=2	BSG	1.59713e+06	1.55561e+06	1.6663e+06	2.10116e+06	1.85223e+06	1.74552e+06	1.98465e+06	1.92985e+06	1.69687e+06
O75844	CAAX prenyl protease 1 homolog OS=Homo sapiens OX=9606 GN=ZMPSTE24 PE=1 SV=2	ZMPSTE24	524374	518898	555497	530404	570987	487172	588967	562987	507077
A1L0T0	Acetolactate synthase-like protein OS=Homo sapiens OX=9606 GN=ILVBL PE=1 SV=2	ILVBL	487369	567970	447875	503137	463107	428739	503306	445636	438221
P52294	Importin subunit alpha-5 OS=Homo sapiens OX=9606 GN=KPNA1 PE=1 SV=3	KPNA1	472681	495781	433638	487066	487969	458673	464058	450943	446091
Q96S52	GPI transamidase component PIG-S OS=Homo sapiens OX=9606 GN=PIGS PE=1 SV=3	PIGS	376071	340944	376281	397590	336006	330562	437134	297437	352271
P04035	3-hydroxy-3-methylglutaryl-coenzyme A reductase OS=Homo sapiens OX=9606 GN=HMGCR PE=1 SV=1	HMGCR	362046	237347	353699	536332	637591	520699	965132	877516	1.11419e+06
Q9UL25	Ras-related protein Rab-21 OS=Homo sapiens OX=9606 GN=RAB21 PE=1 SV=3	RAB21	4.22637e+06	3.81631e+06	3.35547e+06	3.70301e+06	3.46634e+06	3.50315e+06	3.60619e+06	3.97796e+06	3.75488e+06
Q5T9A4	ATPase family AAA domain-containing protein 3B OS=Homo sapiens OX=9606 GN=ATAD3B PE=1 SV=1	ATAD3B	790217	1.21425e+06	881199	931759	894150	847826	1.72482e+06	921599	1.35124e+06
H3BMM9	RNA-binding protein with serine-rich domain 1 (Fragment) OS=Homo sapiens OX=9606 GN=RNPS1 PE=1 SV=1	RNPS1	1.53952e+06	1.63684e+06	1.97033e+06	1.40689e+06	1.32573e+06	1.19886e+06	1.84866e+06	1.61468e+06	1.62596e+06
O60306	RNA helicase aquarius OS=Homo sapiens OX=9606 GN=AQR PE=1 SV=4	AQR	2.08665e+06	1.74046e+06	1.90177e+06	1.48451e+06	2.42523e+06	2.175e+06	1.41211e+06	2.07638e+06	2.39231e+06
J3KN67	Tropomyosin alpha-3 chain OS=Homo sapiens OX=9606 GN=TPM3 PE=1 SV=1	TPM3	135552	999209	1.04506e+06	2.31749e+06	1.54945e+06	1.50721e+06	1.50622e+06	1.98012e+06	1.68118e+06
J3QRV5	Lethal(2) giant larvae protein homolog 2 OS=Homo sapiens OX=9606 GN=LLGL2 PE=1 SV=1	LLGL2	708427	703329	586932	266254	350150	248948	341169	299643	363637
Q15056	Eukaryotic translation initiation factor 4H OS=Homo sapiens OX=9606 GN=EIF4H PE=1 SV=5	EIF4H	3.01125e+06	3.26893e+06	2.66239e+06	2.89878e+06	2.46895e+06	2.76964e+06	2.7873e+06	2.43136e+06	2.30275e+06
P26373	60S ribosomal protein L13 OS=Homo sapiens OX=9606 GN=RPL13 PE=1 SV=4	RPL13	1.44582e+07	1.38309e+07	1.2746e+07	1.3745e+07	1.37076e+07	1.35741e+07	1.36052e+07	1.33912e+07	1.38232e+07
E7ESY4	Metastasis-associated protein MTA1 OS=Homo sapiens OX=9606 GN=MTA1 PE=1 SV=1	MTA1	394394	355000	378133	371627	265443	273272	334500	350251	316091
O95671	Probable bifunctional dTTP/UTP pyrophosphatase/methyltransferase protein OS=Homo sapiens OX=9606 GN=ASMTL PE=1 SV=3	ASMTL	322968	261179	293442	297620	390303	355365	343025	306800	346026
Q13242	Serine/arginine-rich splicing factor 9 OS=Homo sapiens OX=9606 GN=SRSF9 PE=1 SV=1	SRSF9	2.56065e+06	2.74955e+06	2.9964e+06	2.89562e+06	2.96557e+06	2.6502e+06	2.87283e+06	3.17317e+06	2.91386e+06
B0QZ18	Copine-1 OS=Homo sapiens OX=9606 GN=CPNE1 PE=1 SV=1	CPNE1	407419	411651	368705	309797	267489	259896	280047	302855	316421
A0A0G2JR96	Cytoplasmic FMR1-interacting protein 1 (Fragment) OS=Homo sapiens OX=9606 GN=CYFIP1 PE=1 SV=4	CYFIP1	191368	250955	213605	228063	245187	216458	225130	153741	206706
Q9Y5L0	Transportin-3 OS=Homo sapiens OX=9606 GN=TNPO3 PE=1 SV=3	TNPO3	522130	562327	614958	515690	493726	522524	532251	535071	526443
H9KV45	Ubiquitin-conjugating enzyme E2 D3 OS=Homo sapiens OX=9606 GN=UBE2D3 PE=1 SV=1	UBE2D3	2.13423e+06	2.12191e+06	1.85814e+06	1.78176e+06	1.44229e+06	1.51127e+06	1.61443e+06	754218	1.34201e+06
Q99426	Tubulin-folding cofactor B OS=Homo sapiens OX=9606 GN=TBCB PE=1 SV=2	TBCB	1.94716e+06	1.75528e+06	2.0407e+06	1.9058e+06	2.5551e+06	2.06336e+06	1.77996e+06	1.98933e+06	1.60364e+06
P20042	Eukaryotic translation initiation factor 2 subunit 2 OS=Homo sapiens OX=9606 GN=EIF2S2 PE=1 SV=2	EIF2S2	919079	966388	943867	1.0872e+06	1.13334e+06	998335	1.13241e+06	1.09513e+06	1.15068e+06
P24928	DNA-directed RNA polymerase II subunit RPB1 OS=Homo sapiens OX=9606 GN=POLR2A PE=1 SV=2	POLR2A	548530	593416	676261	438971	446656	406048	171580	198474	158896
P35250	Replication factor C subunit 2 OS=Homo sapiens OX=9606 GN=RFC2 PE=1 SV=3	RFC2	2.01793e+06	1.92606e+06	2.08317e+06	1.79698e+06	1.68974e+06	1.88139e+06	2.06996e+06	1.91248e+06	1.57539e+06
P51398	28S ribosomal protein S29, mitochondrial OS=Homo sapiens OX=9606 GN=DAP3 PE=1 SV=1	DAP3	455785	478309	430410	519327	516038	550377	673717	464249	672670
P42126	Enoyl-CoA delta isomerase 1, mitochondrial OS=Homo sapiens OX=9606 GN=ECI1 PE=1 SV=1	ECI1	3.15734e+06	3.71455e+06	3.42437e+06	3.8057e+06	3.64805e+06	3.67651e+06	3.34354e+06	3.48807e+06	3.44422e+06
Q13126	S-methyl-5'-thioadenosine phosphorylase OS=Homo sapiens OX=9606 GN=MTAP PE=1 SV=2	MTAP	1.25522e+06	1.05973e+06	1.10425e+06	1.30915e+06	1.33245e+06	1.48063e+06	1.16761e+06	1.162e+06	1.23883e+06
J3QRN6	Unconventional myosin-Id OS=Homo sapiens OX=9606 GN=MYO1D PE=1 SV=1	MYO1D	1.23863e+06	1.34613e+06	1.34805e+06	1.44888e+06	1.0749e+06	1.25268e+06	1.02972e+06	1.09514e+06	1.02507e+06
Q9BQ39	ATP-dependent RNA helicase DDX50 OS=Homo sapiens OX=9606 GN=DDX50 PE=1 SV=1	DDX50	487267	417918	397716	447813	443795	436386	325609	204960	400211
F2Z2Y4	Pyridoxal kinase OS=Homo sapiens OX=9606 GN=PDXK PE=1 SV=1	PDXK	442754	377106	351757	521139	514921	390996	395857	458186	464385
P31350	Ribonucleoside-diphosphate reductase subunit M2 OS=Homo sapiens OX=9606 GN=RRM2 PE=1 SV=1	RRM2	1.56463e+06	1.43944e+06	1.384e+06	1.06009e+06	1.0134e+06	971541	1.07052e+06	952736	1.00302e+06
Q14011	Cold-inducible RNA-binding protein OS=Homo sapiens OX=9606 GN=CIRBP PE=1 SV=1	CIRBP	1.43538e+06	1.4384e+06	1.69411e+06	2.21668e+06	1.56608e+06	1.78469e+06	1.64952e+06	1.99071e+06	1.58269e+06
A0A3B3IUA2	Ribonucloprotein OS=Homo sapiens OX=9606 GN=SNU13 PE=1 SV=1	SNU13	3.35579e+06	4.08643e+06	3.62487e+06	3.81728e+06	3.42288e+06	2.7836e+06	3.70888e+06	3.68679e+06	3.24987e+06
E7EQL5	Cytoplasmic dynein 1 intermediate chain 2 (Fragment) OS=Homo sapiens OX=9606 GN=DYNC1I2 PE=1 SV=1	DYNC1I2	3.06385e+06	2.557e+06	2.4816e+06	2.51641e+06	2.43708e+06	2.50727e+06	4.17605e+06	3.98855e+06	4.45032e+06
Q8IYB3	Serine/arginine repetitive matrix protein 1 OS=Homo sapiens OX=9606 GN=SRRM1 PE=1 SV=2	SRRM1	728006	525211	486687	539061	665576	686903	545741	858986	751019
Q14258	E3 ubiquitin/ISG15 ligase TRIM25 OS=Homo sapiens OX=9606 GN=TRIM25 PE=1 SV=2	TRIM25	8.60688e+06	7.87598e+06	9.42039e+06	6.96697e+06	7.35134e+06	7.34606e+06	7.88426e+06	8.14367e+06	7.89829e+06
Q96C86	m7GpppX diphosphatase OS=Homo sapiens OX=9606 GN=DCPS PE=1 SV=2	DCPS	574648	609825	576325	799248	765107	750886	632130	682558	800664
B4DFG0	Protein DEK OS=Homo sapiens OX=9606 GN=DEK PE=1 SV=1	DEK	2.12471e+06	2.73623e+06	2.72117e+06	2.40427e+06	2.23582e+06	1.61325e+06	2.56407e+06	2.39827e+06	1.85051e+06
P36542	ATP synthase subunit gamma, mitochondrial OS=Homo sapiens OX=9606 GN=ATP5F1C PE=1 SV=1	ATP5F1C	4.33021e+06	4.47687e+06	3.98309e+06	4.05128e+06	4.18375e+06	4.00259e+06	4.50608e+06	4.26678e+06	4.22136e+06
Q6UXN9	WD repeat-containing protein 82 OS=Homo sapiens OX=9606 GN=WDR82 PE=1 SV=1	WDR82	593355	604422	421677	713093	609076	485907	510137	546867	624361
Q9Y3A3	MOB-like protein phocein OS=Homo sapiens OX=9606 GN=MOB4 PE=1 SV=1	MOB4	414850	431868	485666	381243	429796	462583	490828	431413	546735
Q99536	Synaptic vesicle membrane protein VAT-1 homolog OS=Homo sapiens OX=9606 GN=VAT1 PE=1 SV=2	VAT1	1.51457e+06	1.56562e+06	1.47533e+06	1.20375e+06	1.05262e+06	1.03862e+06	1.3234e+06	1.2248e+06	1.1975e+06
Q13724	Mannosyl-oligosaccharide glucosidase OS=Homo sapiens OX=9606 GN=MOGS PE=1 SV=5	MOGS	1.09052e+06	1.01662e+06	996778	954506	783915	928497	1.04259e+06	947240	926971
Q92979	Ribosomal RNA small subunit methyltransferase NEP1 OS=Homo sapiens OX=9606 GN=EMG1 PE=1 SV=4	EMG1	880046	880857	860419	850959	884613	640588	841227	977815	718041
F6TLX2	Glyoxalase domain-containing protein 4 OS=Homo sapiens OX=9606 GN=GLOD4 PE=1 SV=1	GLOD4	1.79463e+06	1.59259e+06	1.65525e+06	1.91978e+06	1.82856e+06	1.83278e+06	1.8379e+06	1.96508e+06	1.81352e+06
P11172	Uridine 5'-monophosphate synthase OS=Homo sapiens OX=9606 GN=UMPS PE=1 SV=1	UMPS	1.21719e+06	1.06345e+06	1.31838e+06	1.19085e+06	1.30464e+06	1.19337e+06	1.19813e+06	1.12886e+06	1.05543e+06
P53999	Activated RNA polymerase II transcriptional coactivator p15 OS=Homo sapiens OX=9606 GN=SUB1 PE=1 SV=3	SUB1	4.12399e+06	4.13033e+06	4.13246e+06	4.07721e+06	4.4007e+06	4.60153e+06	4.23452e+06	4.11903e+06	4.2132e+06
Q9UNE7	E3 ubiquitin-protein ligase CHIP OS=Homo sapiens OX=9606 GN=STUB1 PE=1 SV=2	STUB1	3.88742e+06	4.30407e+06	4.2868e+06	3.77709e+06	3.87725e+06	3.73735e+06	4.02482e+06	4.14056e+06	4.39999e+06
M0QZR8	DNA polymerase OS=Homo sapiens OX=9606 GN=POLD1 PE=1 SV=1	POLD1	405339	364216	369589	295964	323406	309879	460765	363700	428457
Q9NXG2	THUMP domain-containing protein 1 OS=Homo sapiens OX=9606 GN=THUMPD1 PE=1 SV=2	THUMPD1	415916	453666	792347	1.11431e+06	764737	990450	730761	1.11436e+06	1.35296e+06
P63279	SUMO-conjugating enzyme UBC9 OS=Homo sapiens OX=9606 GN=UBE2I PE=1 SV=1	UBE2I	930699	1.05867e+06	1.03142e+06	1.15777e+06	1.15802e+06	1.16283e+06	660436	1.01365e+06	1.05648e+06
P37108	Signal recognition particle 14 kDa protein OS=Homo sapiens OX=9606 GN=SRP14 PE=1 SV=2	SRP14	6.46728e+06	4.533e+06	5.98858e+06	6.36885e+06	4.13892e+06	4.36807e+06	6.02825e+06	5.37699e+06	5.98729e+06
E9PB90	Hexokinase-2 OS=Homo sapiens OX=9606 GN=HK2 PE=1 SV=1	HK2	679886	721801	827243	588505	681527	690915	780766	634894	721199
Q13423	NAD(P) transhydrogenase, mitochondrial OS=Homo sapiens OX=9606 GN=NNT PE=1 SV=3	NNT	687367	723530	902801	786603	796051	725679	815922	835349	809999
Q13098	COP9 signalosome complex subunit 1 OS=Homo sapiens OX=9606 GN=GPS1 PE=1 SV=4	GPS1	771971	591229	619390	804945	726830	793581	669712	764858	732874
P52888	Thimet oligopeptidase OS=Homo sapiens OX=9606 GN=THOP1 PE=1 SV=2	THOP1	716610	576970	446771	640061	659311	491208	693726	413961	426414
Q04760	Lactoylglutathione lyase OS=Homo sapiens OX=9606 GN=GLO1 PE=1 SV=4	GLO1	5.6015e+06	5.66352e+06	5.27725e+06	5.99041e+06	5.65322e+06	6.11388e+06	5.04585e+06	5.37658e+06	5.56845e+06
Q12996	Cleavage stimulation factor subunit 3 OS=Homo sapiens OX=9606 GN=CSTF3 PE=1 SV=1	CSTF3	423701	458468	508686	529477	413072	402834	348503	366569	214274
P52943	Cysteine-rich protein 2 OS=Homo sapiens OX=9606 GN=CRIP2 PE=1 SV=1	CRIP2	946583	987608	972652	1.04677e+06	986049	1.0403e+06	858882	782392	887595
P21399	Cytoplasmic aconitate hydratase OS=Homo sapiens OX=9606 GN=ACO1 PE=1 SV=3	ACO1	509115	518186	525520	446263	332482	455945	416939	391667	354915
Q5QPL9	RNA-binding protein Raly (Fragment) OS=Homo sapiens OX=9606 GN=RALY PE=1 SV=1	RALY	2.1863e+06	1.97374e+06	2.63181e+06	1.94011e+06	2.07151e+06	1.84409e+06	2.14636e+06	1.94385e+06	1.89802e+06
H0YI09	Methyltransferase-like protein 7A (Fragment) OS=Homo sapiens OX=9606 GN=METTL7A PE=1 SV=1	METTL7A	2.81919e+06	3.11121e+06	3.21046e+06	3.02904e+06	2.68199e+06	2.98443e+06	3.26824e+06	3.14735e+06	3.23336e+06
Q9UKX7	Nuclear pore complex protein Nup50 OS=Homo sapiens OX=9606 GN=NUP50 PE=1 SV=2	NUP50	453809	596343	503043	433265	454932	360322	454064	408932	458187
Q9P0M6	Core histone macro-H2A.2 OS=Homo sapiens OX=9606 GN=H2AFY2 PE=1 SV=3	H2AFY2	277053	315469	332316	246018	273007	152253	243249	296088	193253
Q13526	Peptidyl-prolyl cis-trans isomerase NIMA-interacting 1 OS=Homo sapiens OX=9606 GN=PIN1 PE=1 SV=1	PIN1	1.58812e+06	1.48727e+06	1.37435e+06	1.54125e+06	1.43435e+06	1.6641e+06	1.52053e+06	1.34827e+06	1.32075e+06
A0A3B3IRT8	Translocon-associated protein subunit alpha OS=Homo sapiens OX=9606 GN=SSR1 PE=1 SV=1	SSR1	2.11022e+06	2.24126e+06	2.33828e+06	2.24102e+06	2.28964e+06	2.21902e+06	2.54839e+06	2.48954e+06	2.22245e+06
C9J813	Caldesmon (Fragment) OS=Homo sapiens OX=9606 GN=CALD1 PE=1 SV=1	CALD1	426139	601240	452162	531427	481669	574169	600574	600126	471753
A0A0A0MTB8	WD repeat-containing protein 36 OS=Homo sapiens OX=9606 GN=WDR36 PE=1 SV=1	WDR36	667281	653105	699324	677744	684416	541252	587423	619495	619186
O00303	Eukaryotic translation initiation factor 3 subunit F OS=Homo sapiens OX=9606 GN=EIF3F PE=1 SV=1	EIF3F	2.14516e+06	2.05358e+06	2.04547e+06	2.41379e+06	2.381e+06	2.48108e+06	2.14057e+06	2.37244e+06	2.48042e+06
P61353	60S ribosomal protein L27 OS=Homo sapiens OX=9606 GN=RPL27 PE=1 SV=2	RPL27	1.30887e+07	1.2683e+07	1.36079e+07	1.41683e+07	1.4546e+07	1.36634e+07	1.33249e+07	1.43744e+07	1.30025e+07
K7EJV9	60S ribosomal protein L23a (Fragment) OS=Homo sapiens OX=9606 GN=RPL23A PE=1 SV=1	RPL23A	8.68437e+06	7.69359e+06	7.54888e+06	7.85643e+06	7.8298e+06	8.44808e+06	8.12963e+06	7.8293e+06	8.13753e+06
Q13228	Methanethiol oxidase OS=Homo sapiens OX=9606 GN=SELENBP1 PE=1 SV=2	SELENBP1	3.61564e+06	3.6772e+06	4.11264e+06	3.58275e+06	3.75267e+06	3.74029e+06	3.68564e+06	3.79487e+06	3.76206e+06
P16949	Stathmin OS=Homo sapiens OX=9606 GN=STMN1 PE=1 SV=3	STMN1	1.54385e+06	1.95791e+06	1.33936e+06	4.50464e+06	4.68841e+06	5.03326e+06	2.58697e+06	5.1407e+06	5.58967e+06
Q8IVD9	NudC domain-containing protein 3 OS=Homo sapiens OX=9606 GN=NUDCD3 PE=1 SV=3	NUDCD3	512174	433308	354928	400441	411932	376680	421076	277985	305986
Q9Y512	Sorting and assembly machinery component 50 homolog OS=Homo sapiens OX=9606 GN=SAMM50 PE=1 SV=3	SAMM50	657788	675208	681001	710266	691524	602067	627972	684446	689904
P67936	Tropomyosin alpha-4 chain OS=Homo sapiens OX=9606 GN=TPM4 PE=1 SV=3	TPM4	202940	213374	212313	486719	348205	327315	292655	515333	267785
A0A0C4DGQ8	Dehydrogenase/reductase SDR family member 7B OS=Homo sapiens OX=9606 GN=DHRS7B PE=1 SV=1	DHRS7B	535925	575719	563869	528523	527358	528369	524594	547627	597686
Q8IWX8	Calcium homeostasis endoplasmic reticulum protein OS=Homo sapiens OX=9606 GN=CHERP PE=1 SV=3	CHERP	641914	637455	496122	638502	723519	444727	743298	827096	674689
Q9UHB9	Signal recognition particle subunit SRP68 OS=Homo sapiens OX=9606 GN=SRP68 PE=1 SV=2	SRP68	726903	641731	611384	737223	751287	712033	738026	700276	813140
P35251	Replication factor C subunit 1 OS=Homo sapiens OX=9606 GN=RFC1 PE=1 SV=4	RFC1	394050	269777	242134	279175	337113	341524	307382	279639	301912
Q86U42	Polyadenylate-binding protein 2 OS=Homo sapiens OX=9606 GN=PABPN1 PE=1 SV=3	PABPN1	637031	655142	351407	683009	819850	574237	903327	756129	843200
Q15269	Periodic tryptophan protein 2 homolog OS=Homo sapiens OX=9606 GN=PWP2 PE=2 SV=2	PWP2	3.14617e+06	3.38231e+06	3.41539e+06	3.36183e+06	3.21593e+06	3.63117e+06	2.99163e+06	3.51076e+06	3.10642e+06
Q9Y6G9	Cytoplasmic dynein 1 light intermediate chain 1 OS=Homo sapiens OX=9606 GN=DYNC1LI1 PE=1 SV=3	DYNC1LI1	714881	919007	662573	931881	727724	666330	516766	495095	628895
E9PQ57	mRNA export factor OS=Homo sapiens OX=9606 GN=RAE1 PE=1 SV=1	RAE1	996659	1.10722e+06	1.05632e+06	1.18497e+06	1.26168e+06	934121	1.45206e+06	959492	1.14876e+06
P61011	Signal recognition particle 54 kDa protein OS=Homo sapiens OX=9606 GN=SRP54 PE=1 SV=1	SRP54	530983	547766	565100	558967	532768	568879	610987	681013	601262
Q9NZL9	Methionine adenosyltransferase 2 subunit beta OS=Homo sapiens OX=9606 GN=MAT2B PE=1 SV=1	MAT2B	756610	775222	806267	761621	764160	905556	823513	780287	740566
Q9GZL7	Ribosome biogenesis protein WDR12 OS=Homo sapiens OX=9606 GN=WDR12 PE=1 SV=2	WDR12	967538	1.02989e+06	841286	1.07928e+06	1.02374e+06	907234	1.04342e+06	762395	789913
Q16629	Serine/arginine-rich splicing factor 7 OS=Homo sapiens OX=9606 GN=SRSF7 PE=1 SV=1	SRSF7	5.08176e+06	4.71897e+06	4.94693e+06	5.13963e+06	4.86979e+06	4.21748e+06	4.7117e+06	5.08296e+06	4.45469e+06
A0A2R8Y849	40S ribosomal protein S24 OS=Homo sapiens OX=9606 GN=RPS24 PE=1 SV=1	RPS24	5.76393e+06	5.58709e+06	5.54335e+06	5.45113e+06	5.34993e+06	5.48431e+06	5.14413e+06	4.99518e+06	5.21044e+06
Q68E01	Integrator complex subunit 3 OS=Homo sapiens OX=9606 GN=INTS3 PE=1 SV=1	INTS3	382739	570021	464486	277078	398594	381952	323816	409506	339824
P29992	Guanine nucleotide-binding protein subunit alpha-11 OS=Homo sapiens OX=9606 GN=GNA11 PE=1 SV=2	GNA11	247908	268744	246238	219393	213300	222913	284068	209111	224546
P49755	Transmembrane emp24 domain-containing protein 10 OS=Homo sapiens OX=9606 GN=TMED10 PE=1 SV=2	TMED10	3.92097e+06	3.9353e+06	3.63087e+06	3.74226e+06	3.88883e+06	3.54535e+06	4.06914e+06	4.19375e+06	4.31549e+06
Q9P287	BRCA2 and CDKN1A-interacting protein OS=Homo sapiens OX=9606 GN=BCCIP PE=1 SV=1	BCCIP	1.25922e+06	1.23395e+06	1.28689e+06	1.21115e+06	1.24834e+06	1.39545e+06	1.14712e+06	1.16596e+06	1.1801e+06
Q8IXM3	39S ribosomal protein L41, mitochondrial OS=Homo sapiens OX=9606 GN=MRPL41 PE=1 SV=1	MRPL41	833497	858321	782409	818971	758219	802973	641118	610680	571796
O60256	Phosphoribosyl pyrophosphate synthase-associated protein 2 OS=Homo sapiens OX=9606 GN=PRPSAP2 PE=1 SV=1	PRPSAP2	982523	641587	950626	1.0185e+06	903852	735267	549411	629621	744136
Q13620	Cullin-4B OS=Homo sapiens OX=9606 GN=CUL4B PE=1 SV=4	CUL4B	334347	319511	286218	339190	377376	317013	340680	380035	340510
P16930	Fumarylacetoacetase OS=Homo sapiens OX=9606 GN=FAH PE=1 SV=2	FAH	958395	993313	1.11689e+06	997746	1.12734e+06	902700	1.11071e+06	984821	945373
Q6P161	39S ribosomal protein L54, mitochondrial OS=Homo sapiens OX=9606 GN=MRPL54 PE=1 SV=1	MRPL54	966888	1.02134e+06	979389	985474	616971	877789	961747	762325	777666
P07305	Histone H1.0 OS=Homo sapiens OX=9606 GN=H1F0 PE=1 SV=3	H1F0	2.74423e+06	2.53167e+06	2.32668e+06	3.64619e+06	3.85399e+06	2.81871e+06	3.08783e+06	3.98459e+06	3.6034e+06
Q14318	Peptidyl-prolyl cis-trans isomerase FKBP8 OS=Homo sapiens OX=9606 GN=FKBP8 PE=1 SV=2	FKBP8	5.93841e+06	6.77882e+06	8.30484e+06	8.08744e+06	8.49448e+06	6.74797e+06	9.86454e+06	1.08404e+07	8.13549e+06
P36507	Dual specificity mitogen-activated protein kinase kinase 2 OS=Homo sapiens OX=9606 GN=MAP2K2 PE=1 SV=1	MAP2K2	391652	372142	366982	334152	315582	396461	366591	340652	387678
P43155	Carnitine O-acetyltransferase OS=Homo sapiens OX=9606 GN=CRAT PE=1 SV=5	CRAT	374613	477019	419981	405909	424500	397388	420171	369033	395682
Q6YN16	Hydroxysteroid dehydrogenase-like protein 2 OS=Homo sapiens OX=9606 GN=HSDL2 PE=1 SV=1	HSDL2	1.01023e+06	1.17837e+06	1.02101e+06	1.33835e+06	1.31047e+06	1.25905e+06	992466	1.24833e+06	1.30623e+06
Q9Y5K5	Ubiquitin carboxyl-terminal hydrolase isozyme L5 OS=Homo sapiens OX=9606 GN=UCHL5 PE=1 SV=3	UCHL5	547227	570451	688422	756858	699116	847633	573054	1.11072e+06	718290
O43264	Centromere/kinetochore protein zw10 homolog OS=Homo sapiens OX=9606 GN=ZW10 PE=1 SV=3	ZW10	363799	357762	360688	443840	404245	435943	571540	467135	457755
H3BN98	Uncharacterized protein (Fragment) OS=Homo sapiens OX=9606 PE=4 SV=2		8.36477e+06	8.20783e+06	9.08825e+06	8.04573e+06	8.18931e+06	8.17979e+06	7.76783e+06	8.00309e+06	8.37492e+06
B5MCF9	Pescadillo homolog OS=Homo sapiens OX=9606 GN=PES1 PE=1 SV=1	PES1	500910	493534	417682	902753	933207	355940	1.03925e+06	365503	325462
Q9Y2Z0	Protein SGT1 homolog OS=Homo sapiens OX=9606 GN=SUGT1 PE=1 SV=3	SUGT1	1.04252e+06	1.24016e+06	1.07231e+06	1.09162e+06	1.04104e+06	1.10582e+06	1.04771e+06	1.03703e+06	1.04277e+06
O43488	Aflatoxin B1 aldehyde reductase member 2 OS=Homo sapiens OX=9606 GN=AKR7A2 PE=1 SV=3	AKR7A2	1.68658e+06	1.60249e+06	1.58257e+06	1.59357e+06	1.61631e+06	1.69148e+06	1.89022e+06	1.55319e+06	1.52825e+06
Q99988	Growth/differentiation factor 15 OS=Homo sapiens OX=9606 GN=GDF15 PE=1 SV=3	GDF15	70812.5	86458.4	77304.5	684588	752851	799732	957080	1.0791e+06	861691
A0A3B3ISQ4	Epidermal growth factor receptor kinase substrate 8-like protein 2 OS=Homo sapiens OX=9606 GN=EPS8L2 PE=1 SV=1	EPS8L2	190527	183887	157886	137026	196579	123899	121136	147776	134588
Q9NQW7	Xaa-Pro aminopeptidase 1 OS=Homo sapiens OX=9606 GN=XPNPEP1 PE=1 SV=3	XPNPEP1	387573	350857	395640	372678	420884	337858	342484	361742	387145
Q9UBM7	7-dehydrocholesterol reductase OS=Homo sapiens OX=9606 GN=DHCR7 PE=1 SV=1	DHCR7	805887	848999	723623	513830	485539	470286	1.50542e+06	1.37601e+06	1.44031e+06
C9IZ01	Elongation factor G, mitochondrial OS=Homo sapiens OX=9606 GN=GFM1 PE=1 SV=1	GFM1	2.26379e+06	2.29357e+06	2.02834e+06	2.06275e+06	2.22156e+06	2.03986e+06	2.02738e+06	2.03375e+06	2.04126e+06
Q9C0C9	(E3-independent) E2 ubiquitin-conjugating enzyme OS=Homo sapiens OX=9606 GN=UBE2O PE=1 SV=3	UBE2O	418830	403759	441447	454801	386504	344076	364387	377612	325449
O60749	Sorting nexin-2 OS=Homo sapiens OX=9606 GN=SNX2 PE=1 SV=2	SNX2	3.65e+06	3.79698e+06	3.80889e+06	3.45984e+06	3.40361e+06	3.44769e+06	3.38025e+06	3.16341e+06	3.47817e+06
P11182	Lipoamide acyltransferase component of branched-chain alpha-keto acid dehydrogenase complex, mitochondrial OS=Homo sapiens OX=9606 GN=DBT PE=1 SV=3	DBT	443636	492389	724049	495397	475311	480417	477871	695243	511855
Q9H9J2	39S ribosomal protein L44, mitochondrial OS=Homo sapiens OX=9606 GN=MRPL44 PE=1 SV=1	MRPL44	594256	691024	658790	620902	596851	617041	560559	537398	574517
P28072	Proteasome subunit beta type-6 OS=Homo sapiens OX=9606 GN=PSMB6 PE=1 SV=4	PSMB6	2.14028e+06	1.61092e+06	1.97481e+06	1.49177e+06	1.87412e+06	1.87428e+06	1.96917e+06	1.88113e+06	1.83667e+06
Q8TEQ6	Gem-associated protein 5 OS=Homo sapiens OX=9606 GN=GEMIN5 PE=1 SV=3	GEMIN5	270755	285591	251728	251428	282344	359324	277645	244508	317525
P30038	Delta-1-pyrroline-5-carboxylate dehydrogenase, mitochondrial OS=Homo sapiens OX=9606 GN=ALDH4A1 PE=1 SV=3	ALDH4A1	592585	608747	532197	612452	608213	658861	351363	317503	410414
Q92538	Golgi-specific brefeldin A-resistance guanine nucleotide exchange factor 1 OS=Homo sapiens OX=9606 GN=GBF1 PE=1 SV=2	GBF1	218802	211115	210669	175679	209486	233179	251533	232663	233648
P63000	Ras-related C3 botulinum toxin substrate 1 OS=Homo sapiens OX=9606 GN=RAC1 PE=1 SV=1	RAC1	4.9044e+06	5.10605e+06	4.72085e+06	4.23295e+06	4.2036e+06	4.13576e+06	5.14998e+06	4.62326e+06	4.99964e+06
Q08257	Quinone oxidoreductase OS=Homo sapiens OX=9606 GN=CRYZ PE=1 SV=1	CRYZ	1.02651e+06	775986	811880	980942	949665	1.04192e+06	1.01187e+06	1.03052e+06	979240
P83731	60S ribosomal protein L24 OS=Homo sapiens OX=9606 GN=RPL24 PE=1 SV=1	RPL24	8.94508e+06	9.44997e+06	9.68816e+06	8.3309e+06	9.25654e+06	9.49259e+06	8.90785e+06	8.86403e+06	8.8526e+06
Q6PL18	ATPase family AAA domain-containing protein 2 OS=Homo sapiens OX=9606 GN=ATAD2 PE=1 SV=1	ATAD2	502424	431364	592190	399188	405294	392705	426538	421884	455669
Q96F86	Enhancer of mRNA-decapping protein 3 OS=Homo sapiens OX=9606 GN=EDC3 PE=1 SV=1	EDC3	215971	175201	182746	233357	338460	298675	240724	237826	226528
J3QQQ9	KOW domain-containing protein OS=Homo sapiens OX=9606 PE=4 SV=1		6.66374e+06	6.36779e+06	5.24894e+06	6.52958e+06	6.74929e+06	6.48475e+06	6.24535e+06	6.28229e+06	6.74663e+06
O95299	NADH dehydrogenase [ubiquinone] 1 alpha subcomplex subunit 10, mitochondrial OS=Homo sapiens OX=9606 GN=NDUFA10 PE=1 SV=1	NDUFA10	780085	1.06507e+06	891237	555976	807943	731137	1.00359e+06	568439	927424
Q06203	Amidophosphoribosyltransferase OS=Homo sapiens OX=9606 GN=PPAT PE=1 SV=1	PPAT	1.15463e+06	1.10644e+06	1.21477e+06	1.24953e+06	1.12285e+06	1.18252e+06	1.20395e+06	1.19576e+06	1.27958e+06
P63173	60S ribosomal protein L38 OS=Homo sapiens OX=9606 GN=RPL38 PE=1 SV=2	RPL38	6.63263e+06	6.54413e+06	6.80211e+06	6.2016e+06	6.31173e+06	6.58243e+06	6.27714e+06	6.33108e+06	6.43782e+06
B4DXZ6	Fragile X mental retardation syndrome-related protein 1 OS=Homo sapiens OX=9606 GN=FXR1 PE=1 SV=1	FXR1	419645	500367	492712	1.16233e+06	528307	467139	479499	470218	493164
Q96GQ7	Probable ATP-dependent RNA helicase DDX27 OS=Homo sapiens OX=9606 GN=DDX27 PE=1 SV=2	DDX27	4.07872e+06	4.48337e+06	4.08071e+06	4.34918e+06	4.37899e+06	3.99668e+06	4.37789e+06	3.97428e+06	4.02005e+06
P61081	NEDD8-conjugating enzyme Ubc12 OS=Homo sapiens OX=9606 GN=UBE2M PE=1 SV=1	UBE2M	2.05459e+06	2.07302e+06	2.08289e+06	1.98145e+06	1.98642e+06	2.02599e+06	1.94635e+06	1.82355e+06	2.02795e+06
Q7L1Q6	Basic leucine zipper and W2 domain-containing protein 1 OS=Homo sapiens OX=9606 GN=BZW1 PE=1 SV=1	BZW1	535699	633466	572458	412742	399008	457281	448013	320144	334598
Q14CX7	N-alpha-acetyltransferase 25, NatB auxiliary subunit OS=Homo sapiens OX=9606 GN=NAA25 PE=1 SV=1	NAA25	661671	486886	587123	532677	631492	837650	605366	559710	295788
Q9Y4W6	AFG3-like protein 2 OS=Homo sapiens OX=9606 GN=AFG3L2 PE=1 SV=2	AFG3L2	626027	668533	768759	618665	531020	556291	636527	660749	708162
Q6P1J9	Parafibromin OS=Homo sapiens OX=9606 GN=CDC73 PE=1 SV=1	CDC73	523694	502476	486271	427948	414222	413801	459502	379591	404320
E9PR70	Serpin H1 (Fragment) OS=Homo sapiens OX=9606 GN=SERPINH1 PE=1 SV=1	SERPINH1	1.03208e+06	587430	1.00875e+06	606320	1.08899e+06	607623	770917	693818	654261
P41567	Eukaryotic translation initiation factor 1 OS=Homo sapiens OX=9606 GN=EIF1 PE=1 SV=1	EIF1	904430	887107	728438	994874	906614	870677	588612	686056	787893
O14967	Calmegin OS=Homo sapiens OX=9606 GN=CLGN PE=1 SV=1	CLGN	309729	375001	366169	533754	282481	412667	515527	356750	469151
Q14651	Plastin-1 OS=Homo sapiens OX=9606 GN=PLS1 PE=1 SV=2	PLS1	284320	266936	202366	203127	197936	209450	192752	205414	183217
Q5TB53	Transmembrane 9 superfamily member (Fragment) OS=Homo sapiens OX=9606 GN=TM9SF3 PE=1 SV=8	TM9SF3	614186	723956	638068	777702	675292	770962	719869	775552	648958
P22830	Ferrochelatase, mitochondrial OS=Homo sapiens OX=9606 GN=FECH PE=1 SV=2	FECH	2.56104e+06	2.20203e+06	1.79449e+06	2.51756e+06	2.63856e+06	2.78119e+06	2.35234e+06	2.19851e+06	2.46699e+06
Q9Y5Y2	Cytosolic Fe-S cluster assembly factor NUBP2 OS=Homo sapiens OX=9606 GN=NUBP2 PE=1 SV=1	NUBP2	679734	730389	568715	534882	526325	520689	418522	703185	812280
O75489	NADH dehydrogenase [ubiquinone] iron-sulfur protein 3, mitochondrial OS=Homo sapiens OX=9606 GN=NDUFS3 PE=1 SV=1	NDUFS3	1.53124e+06	1.66444e+06	1.60048e+06	1.53298e+06	1.34714e+06	1.2497e+06	1.34948e+06	1.08584e+06	1.25641e+06
Q9NYU2	UDP-glucose:glycoprotein glucosyltransferase 1 OS=Homo sapiens OX=9606 GN=UGGT1 PE=1 SV=3	UGGT1	210147	225514	164048	226560	187552	222474	227813	194253	220031
P42285	Exosome RNA helicase MTR4 OS=Homo sapiens OX=9606 GN=MTREX PE=1 SV=3	MTREX	468136	424701	476652	424780	449999	387679	440809	464902	375887
Q8WUM0	Nuclear pore complex protein Nup133 OS=Homo sapiens OX=9606 GN=NUP133 PE=1 SV=2	NUP133	307567	388347	305269	303393	232587	224009	265123	272911	229492
A0A2R8Y5A6	Ataxin-2 OS=Homo sapiens OX=9606 GN=ATXN2 PE=1 SV=1	ATXN2	269874	268761	394691	270517	367633	439766	330272	337335	369982
Q8NBJ7	Inactive C-alpha-formylglycine-generating enzyme 2 OS=Homo sapiens OX=9606 GN=SUMF2 PE=1 SV=2	SUMF2	1.40393e+06	1.01913e+06	1.63523e+06	1.47688e+06	1.43468e+06	1.44056e+06	1.43162e+06	961029	1.06594e+06
P24941	Cyclin-dependent kinase 2 OS=Homo sapiens OX=9606 GN=CDK2 PE=1 SV=2	CDK2	845316	944589	792755	693039	592544	607105	603376	526127	586537
P50914	60S ribosomal protein L14 OS=Homo sapiens OX=9606 GN=RPL14 PE=1 SV=4	RPL14	1.41519e+07	1.43286e+07	1.38355e+07	1.37048e+07	1.28592e+07	1.43796e+07	1.29338e+07	1.34811e+07	1.35524e+07
Q9BY77	Polymerase delta-interacting protein 3 OS=Homo sapiens OX=9606 GN=POLDIP3 PE=1 SV=2	POLDIP3	578616	699371	724543	638795	517721	465706	581837	551532	496683
Q96QD8	Sodium-coupled neutral amino acid transporter 2 OS=Homo sapiens OX=9606 GN=SLC38A2 PE=1 SV=2	SLC38A2	273911	236965	281285	552715	464885	406193	565714	501970	510131
P51570	Galactokinase OS=Homo sapiens OX=9606 GN=GALK1 PE=1 SV=1	GALK1	513493	404442	437732	452192	426543	540581	437431	470036	463623
O75436	Vacuolar protein sorting-associated protein 26A OS=Homo sapiens OX=9606 GN=VPS26A PE=1 SV=2	VPS26A	1.54917e+06	1.45196e+06	1.6053e+06	1.55973e+06	1.54323e+06	1.61343e+06	1.42478e+06	1.37825e+06	1.49144e+06
A0A1B0GTJ7	Adenylosuccinate lyase OS=Homo sapiens OX=9606 GN=ADSL PE=1 SV=1	ADSL	1.25123e+06	1.06795e+06	646932	1.07319e+06	1.1943e+06	1.16512e+06	1.00722e+06	766261	1.10906e+06
P30419	Glycylpeptide N-tetradecanoyltransferase 1 OS=Homo sapiens OX=9606 GN=NMT1 PE=1 SV=2	NMT1	881226	863018	703897	746996	764921	734122	742068	720381	787599
Q96E11	Ribosome-recycling factor, mitochondrial OS=Homo sapiens OX=9606 GN=MRRF PE=1 SV=1	MRRF	358891	406315	377921	323217	316527	321618	610736	562733	620288
P49753	Acyl-coenzyme A thioesterase 2, mitochondrial OS=Homo sapiens OX=9606 GN=ACOT2 PE=1 SV=6	ACOT2	610357	624320	535878	552937	546248	607168	545330	559860	560116
O95793	Double-stranded RNA-binding protein Staufen homolog 1 OS=Homo sapiens OX=9606 GN=STAU1 PE=1 SV=2	STAU1	1.59601e+06	1.80556e+06	1.47415e+06	2.37423e+06	2.82465e+06	2.55812e+06	2.28584e+06	2.65847e+06	2.98713e+06
Q96GW9	Methionine--tRNA ligase, mitochondrial OS=Homo sapiens OX=9606 GN=MARS2 PE=1 SV=2	MARS2	447369	601179	356332	548063	486177	253665	371045	339199	403256
Q9NQG5	Regulation of nuclear pre-mRNA domain-containing protein 1B OS=Homo sapiens OX=9606 GN=RPRD1B PE=1 SV=1	RPRD1B	1.31992e+06	1.30304e+06	1.30789e+06	1.45167e+06	1.413e+06	1.69616e+06	1.38713e+06	1.39708e+06	1.42565e+06
O43583	Density-regulated protein OS=Homo sapiens OX=9606 GN=DENR PE=1 SV=2	DENR	549567	440325	326797	567035	415594	375411	430135	430806	473084
Q96CW1	AP-2 complex subunit mu OS=Homo sapiens OX=9606 GN=AP2M1 PE=1 SV=2	AP2M1	962170	892090	806759	831731	860712	792388	839085	710283	827132
H7C2N1	Prothymosin alpha (Fragment) OS=Homo sapiens OX=9606 GN=PTMA PE=1 SV=1	PTMA	318301	177839	197364	402804	1.52775e+06	453046	226446	480011	1.268e+06
E9PFR3	Serine/threonine-protein phosphatase 2A 56 kDa regulatory subunit OS=Homo sapiens OX=9606 GN=PPP2R5D PE=1 SV=1	PPP2R5D	714012	606380	589862	464922	556235	660976	592562	539008	471184
Q5JWF2	Guanine nucleotide-binding protein G(s) subunit alpha isoforms XLas OS=Homo sapiens OX=9606 GN=GNAS PE=1 SV=2	GNAS	401591	306847	484123	335680	375636	458654	402448	416218	296510
D3YTB1	60S ribosomal protein L32 (Fragment) OS=Homo sapiens OX=9606 GN=RPL32 PE=1 SV=1	RPL32	8.3454e+06	8.09332e+06	7.54351e+06	7.7969e+06	8.18901e+06	8.48142e+06	7.74441e+06	7.98607e+06	8.04288e+06
Q12792	Twinfilin-1 OS=Homo sapiens OX=9606 GN=TWF1 PE=1 SV=3	TWF1	1.56315e+06	1.54027e+06	1.45445e+06	1.65592e+06	1.4382e+06	1.42317e+06	1.41709e+06	1.28842e+06	1.39822e+06
P47813	Eukaryotic translation initiation factor 1A, X-chromosomal OS=Homo sapiens OX=9606 GN=EIF1AX PE=1 SV=2	EIF1AX	1.3636e+06	1.1748e+06	909327	1.35696e+06	1.44282e+06	1.42691e+06	1.35216e+06	1.22756e+06	1.32693e+06
Q13867	Bleomycin hydrolase OS=Homo sapiens OX=9606 GN=BLMH PE=1 SV=1	BLMH	600263	589615	474261	636871	593861	532854	991690	1.18243e+06	611203
Q01780	Exosome component 10 OS=Homo sapiens OX=9606 GN=EXOSC10 PE=1 SV=2	EXOSC10	729443	780088	748142	502436	543455	546448	940575	569865	860501
E7EUC7	UTP--glucose-1-phosphate uridylyltransferase OS=Homo sapiens OX=9606 GN=UGP2 PE=1 SV=1	UGP2	811032	760784	764020	846704	845801	884845	811094	850560	907001
O95747	Serine/threonine-protein kinase OSR1 OS=Homo sapiens OX=9606 GN=OXSR1 PE=1 SV=1	OXSR1	653731	606795	607925	518264	563402	634023	535568	534144	553262
Q9NW13	RNA-binding protein 28 OS=Homo sapiens OX=9606 GN=RBM28 PE=1 SV=3	RBM28	621307	645499	535930	722013	782541	788561	695397	845748	963121
Q9Y5K6	CD2-associated protein OS=Homo sapiens OX=9606 GN=CD2AP PE=1 SV=1	CD2AP	1.08249e+06	1.04364e+06	1.0063e+06	1.01956e+06	1.1961e+06	970028	962740	988886	1.12719e+06
Q9NQ29	Putative RNA-binding protein Luc7-like 1 OS=Homo sapiens OX=9606 GN=LUC7L PE=1 SV=1	LUC7L	499049	521285	442223	422904	479385	496838	510584	491525	517777
P35249	Replication factor C subunit 4 OS=Homo sapiens OX=9606 GN=RFC4 PE=1 SV=2	RFC4	6.14227e+06	6.75758e+06	6.52763e+06	7.10473e+06	6.89093e+06	7.08543e+06	7.03191e+06	6.73028e+06	7.11447e+06
P51991	Heterogeneous nuclear ribonucleoprotein A3 OS=Homo sapiens OX=9606 GN=HNRNPA3 PE=1 SV=2	HNRNPA3	2.41584e+06	2.87012e+06	2.38975e+06	2.81737e+06	2.57426e+06	2.61782e+06	2.64172e+06	2.86214e+06	2.29295e+06
O75323	Protein NipSnap homolog 2 OS=Homo sapiens OX=9606 GN=NIPSNAP2 PE=1 SV=1	NIPSNAP2	1.48073e+06	1.48579e+06	1.50066e+06	1.31191e+06	1.44623e+06	1.12422e+06	1.88724e+06	1.66687e+06	1.74711e+06
K7ER90	Eukaryotic translation initiation factor 3 subunit G (Fragment) OS=Homo sapiens OX=9606 GN=EIF3G PE=1 SV=1	EIF3G	900154	680179	788145				620855	888792	1.24718e+06
P51572	B-cell receptor-associated protein 31 OS=Homo sapiens OX=9606 GN=BCAP31 PE=1 SV=3	BCAP31	3.18816e+06	3.26066e+06	3.15137e+06	3.11839e+06	3.08733e+06	2.78125e+06	3.36781e+06	3.41882e+06	3.13726e+06
P21397	Amine oxidase [flavin-containing] A OS=Homo sapiens OX=9606 GN=MAOA PE=1 SV=1	MAOA	654413	773297	810937	722404	764890	753309	953034	842139	785810
J3KRC4	5'(3')-deoxyribonucleotidase, cytosolic type OS=Homo sapiens OX=9606 GN=NT5C PE=1 SV=1	NT5C	466567	468341	474426	494182	456789	531133	478303	489533	558157
P61006	Ras-related protein Rab-8A OS=Homo sapiens OX=9606 GN=RAB8A PE=1 SV=1	RAB8A	207048	227403	172884	228719	258593	234182	258145	235758	251753
Q6FI81	Anamorsin OS=Homo sapiens OX=9606 GN=CIAPIN1 PE=1 SV=2	CIAPIN1	541088	527824	631678	644619	547136	447242	464019	379683	505116
P62899	60S ribosomal protein L31 OS=Homo sapiens OX=9606 GN=RPL31 PE=1 SV=1	RPL31	7.53518e+06	8.29992e+06	5.42199e+06	6.21096e+06	6.35342e+06	5.99363e+06	6.65224e+06	6.35941e+06	6.21626e+06
A0A2R8Y7U1	Tripeptidyl-peptidase 1 (Fragment) OS=Homo sapiens OX=9606 GN=TPP1 PE=1 SV=1	TPP1	657720	743746	617422	881069	797359	908475	581699	631544	762038
Q7Z7H5	Transmembrane emp24 domain-containing protein 4 OS=Homo sapiens OX=9606 GN=TMED4 PE=1 SV=1	TMED4	1.44627e+06	1.45627e+06	1.52049e+06	1.37283e+06	1.48624e+06	1.47712e+06	1.62056e+06	1.5057e+06	1.4715e+06
Q9UFN0	Protein NipSnap homolog 3A OS=Homo sapiens OX=9606 GN=NIPSNAP3A PE=1 SV=2	NIPSNAP3A	1.01483e+06	1.05007e+06	1.09558e+06	783378	972208	775955	888917	809971	820017
O94874	E3 UFM1-protein ligase 1 OS=Homo sapiens OX=9606 GN=UFL1 PE=1 SV=2	UFL1	263535	259240	244066	240008	298150	255538	287322	302315	246418
O43432	Eukaryotic translation initiation factor 4 gamma 3 OS=Homo sapiens OX=9606 GN=EIF4G3 PE=1 SV=2	EIF4G3	77320.1	59765.1	65563.2	50856.5	45155.3	63878.4	50403.9	32129.2	36087.8
A0A140T9R1	Flotillin-1 (Fragment) OS=Homo sapiens OX=9606 GN=FLOT1 PE=1 SV=1	FLOT1	2.39844e+06	2.96217e+06	2.66675e+06	3.07261e+06	2.83166e+06	3.20447e+06	2.39256e+06	2.89653e+06	2.87989e+06
H0YHG0	Uncharacterized protein (Fragment) OS=Homo sapiens OX=9606 PE=1 SV=1		2.16933e+06	2.25831e+06	2.115e+06	1.98242e+06	1.98515e+06	1.61953e+06	1.96642e+06	1.87168e+06	1.60285e+06
Q9BQ67	Glutamate-rich WD repeat-containing protein 1 OS=Homo sapiens OX=9606 GN=GRWD1 PE=1 SV=1	GRWD1	709668	640916	613699	673597	607476	507550	561000	550096	512773
P55317	Hepatocyte nuclear factor 3-alpha OS=Homo sapiens OX=9606 GN=FOXA1 PE=1 SV=2	FOXA1	526885	712508	602656	639964	530656	406795	721644	693111	550318
J3QQZ9	Pyridoxine-5'-phosphate oxidase (Fragment) OS=Homo sapiens OX=9606 GN=PNPO PE=1 SV=2	PNPO	1.29314e+06	965005	838123	1.0291e+06	1.5859e+06	512064	1.00303e+06	1.3771e+06	1.13452e+06
Q9UNX4	WD repeat-containing protein 3 OS=Homo sapiens OX=9606 GN=WDR3 PE=1 SV=1	WDR3	255438	259032	308172	268151	245906	187984	258964	241407	228859
Q96CN7	Isochorismatase domain-containing protein 1 OS=Homo sapiens OX=9606 GN=ISOC1 PE=1 SV=3	ISOC1	996279	917645	882221	919791	869132	947354	998966	960881	925063
D6RG39	OCIA domain-containing protein 1 (Fragment) OS=Homo sapiens OX=9606 GN=OCIAD1 PE=1 SV=1	OCIAD1	641565	649825	717269	823237	831013	768536	733662	679879	742347
Q9Y5Z4	Heme-binding protein 2 OS=Homo sapiens OX=9606 GN=HEBP2 PE=1 SV=1	HEBP2	2.83087e+06	2.50217e+06	2.67701e+06	2.03057e+06	2.5058e+06	2.06071e+06	1.77151e+06	2.53959e+06	2.41004e+06
Q8IXB1	DnaJ homolog subfamily C member 10 OS=Homo sapiens OX=9606 GN=DNAJC10 PE=1 SV=2	DNAJC10	218112	247712	211751	281653	321812	318156	315385	258498	285776
Q9NZZ3	Charged multivesicular body protein 5 OS=Homo sapiens OX=9606 GN=CHMP5 PE=1 SV=1	CHMP5	2.8303e+06	3.47423e+06	3.21001e+06	2.23571e+06	2.9997e+06	2.71306e+06	3.05771e+06	3.12236e+06	3.30647e+06
Q8NBY1	Serine/threonine-protein kinase 26 OS=Homo sapiens OX=9606 GN=STK26 PE=1 SV=1	STK26	148111	125974	135577	140539	153693	152294	171105	135405	141327
Q9H0W9	Ester hydrolase C11orf54 OS=Homo sapiens OX=9606 GN=C11orf54 PE=1 SV=1	C11orf54	737953	702832	603483	811470	828531	814062	835713	811078	750124
O75347	Tubulin-specific chaperone A OS=Homo sapiens OX=9606 GN=TBCA PE=1 SV=3	TBCA	1.48774e+06	1.9121e+06	1.4386e+06	2.50638e+06	3.00838e+06	2.43309e+06	2.29738e+06	2.46574e+06	3.32048e+06
Q00577	Transcriptional activator protein Pur-alpha OS=Homo sapiens OX=9606 GN=PURA PE=1 SV=2	PURA	689283	517006	547169	763084	715016	802618	637381	401488	743687
P11717	Cation-independent mannose-6-phosphate receptor OS=Homo sapiens OX=9606 GN=IGF2R PE=1 SV=3	IGF2R	312230	227075	269899	301842	262070	292422	245441	305996	283084
D6REX3	Protein transport protein Sec31A OS=Homo sapiens OX=9606 GN=SEC31A PE=1 SV=1	SEC31A	329563	643139	773814	305918	293964	297506	814149	334627	765708
Q15428	Splicing factor 3A subunit 2 OS=Homo sapiens OX=9606 GN=SF3A2 PE=1 SV=2	SF3A2	490110	512238	554631	515873	595500	556497	532249	563640	568863
O60568	Multifunctional procollagen lysine hydroxylase and glycosyltransferase LH3 OS=Homo sapiens OX=9606 GN=PLOD3 PE=1 SV=1	PLOD3	516587	607370	606012	563002	613623	637281	673444	658588	684483
E9PGZ4	Phosphatidylinositide phosphatase SAC1 OS=Homo sapiens OX=9606 GN=SACM1L PE=1 SV=1	SACM1L	1.88642e+06	1.74683e+06	1.33948e+06	1.81436e+06	1.85423e+06	1.65322e+06	1.86537e+06	1.3144e+06	1.92396e+06
Q12907	Vesicular integral-membrane protein VIP36 OS=Homo sapiens OX=9606 GN=LMAN2 PE=1 SV=1	LMAN2	1.45185e+06	1.7289e+06	1.77084e+06	668108	685232	571951	1.22286e+06	745566	1.13995e+06
G8JLB3	tRNA pseudouridine synthase A (Fragment) OS=Homo sapiens OX=9606 GN=PUS1 PE=1 SV=1	PUS1	2.18911e+06	2.37017e+06	1.84333e+06	2.29641e+06	1.96429e+06	2.2052e+06	2.09885e+06	2.19932e+06	2.03154e+06
C9JYQ9	60S ribosomal protein L22-like 1 OS=Homo sapiens OX=9606 GN=RPL22L1 PE=1 SV=1	RPL22L1	5.98628e+06	5.88371e+06	5.19876e+06	5.08496e+06	4.74611e+06	5.16389e+06	4.79339e+06	4.60362e+06	4.62185e+06
Q6UW68	Transmembrane protein 205 OS=Homo sapiens OX=9606 GN=TMEM205 PE=1 SV=1	TMEM205	4.94997e+06	5.11814e+06	5.12524e+06	5.16491e+06	4.74897e+06	4.70962e+06	5.20467e+06	4.84153e+06	4.9699e+06
Q9BW92	Threonine--tRNA ligase, mitochondrial OS=Homo sapiens OX=9606 GN=TARS2 PE=1 SV=1	TARS2	726405	668244	738790	660131	370649	557784	635131	664777	628328
P62266	40S ribosomal protein S23 OS=Homo sapiens OX=9606 GN=RPS23 PE=1 SV=3	RPS23	4.462e+06	3.75285e+06	3.33851e+06	3.87303e+06	4.77183e+06	4.53997e+06	4.18838e+06	4.21967e+06	4.68658e+06
Q9P035	Very-long-chain (3R)-3-hydroxyacyl-CoA dehydratase 3 OS=Homo sapiens OX=9606 GN=HACD3 PE=1 SV=2	HACD3	2.17749e+06	2.22131e+06	2.23239e+06	2.04364e+06	2.17956e+06	1.798e+06	2.40205e+06	2.28172e+06	2.24853e+06
P10599	Thioredoxin OS=Homo sapiens OX=9606 GN=TXN PE=1 SV=3	TXN	9.42579e+06	9.63498e+06	1.00815e+07	1.02614e+07	9.35637e+06	1.0293e+07	9.21859e+06	9.04651e+06	9.47769e+06
Q9UPQ0	LIM and calponin homology domains-containing protein 1 OS=Homo sapiens OX=9606 GN=LIMCH1 PE=1 SV=4	LIMCH1	136061	116747	106772	323910	267942	290439	295296	305282	271304
P82650	28S ribosomal protein S22, mitochondrial OS=Homo sapiens OX=9606 GN=MRPS22 PE=1 SV=1	MRPS22	635087	584857	627365	562383	635068	530785	614183	592744	563579
Q5VVC8	60S ribosomal protein L11 OS=Homo sapiens OX=9606 GN=RPL11 PE=1 SV=2	RPL11	1.43754e+07	1.47746e+07	1.48875e+07	1.45515e+07	1.47793e+07	1.42055e+07	1.47548e+07	1.44316e+07	1.45535e+07
A0A1W2PNX8	Protein unc-45 homolog A OS=Homo sapiens OX=9606 GN=UNC45A PE=1 SV=1	UNC45A	940288	921409	828363	953134	1.04223e+06	1.06909e+06	937221	1.02494e+06	1.0515e+06
Q8N3U4	Cohesin subunit SA-2 OS=Homo sapiens OX=9606 GN=STAG2 PE=1 SV=3	STAG2	426514	385992	353754	368791	350991	384652	360513	358307	354612
P10620	Microsomal glutathione S-transferase 1 OS=Homo sapiens OX=9606 GN=MGST1 PE=1 SV=1	MGST1	2.94616e+06	2.93387e+06	3.00472e+06	2.99181e+06	3.23297e+06	3.00429e+06	3.4891e+06	3.45977e+06	3.47319e+06
Q9UHQ9	NADH-cytochrome b5 reductase 1 OS=Homo sapiens OX=9606 GN=CYB5R1 PE=1 SV=1	CYB5R1	1.25141e+06	1.16447e+06	1.0992e+06	1.22266e+06	1.15801e+06	1.14468e+06	1.40016e+06	1.29122e+06	1.30948e+06
A0A2R8Y5P7	Probable histidine--tRNA ligase, mitochondrial OS=Homo sapiens OX=9606 GN=HARS2 PE=1 SV=1	HARS2	272433	285086	267857	299750	286735	277302	337615	392571	350642
H0YF29	UPF0598 protein C8orf82 (Fragment) OS=Homo sapiens OX=9606 GN=C8orf82 PE=1 SV=1	C8orf82	496243	561721	577661	547390	540292	566248	496466	555857	528809
Q8TBX8	Phosphatidylinositol 5-phosphate 4-kinase type-2 gamma OS=Homo sapiens OX=9606 GN=PIP4K2C PE=1 SV=3	PIP4K2C	1.17591e+06	981303	954514	891973	871512	694010	705601	630606	688310
P51532	Transcription activator BRG1 OS=Homo sapiens OX=9606 GN=SMARCA4 PE=1 SV=2	SMARCA4	271824	294524	324789	249077	213257	216785	241103	264257	212290
O60664	Perilipin-3 OS=Homo sapiens OX=9606 GN=PLIN3 PE=1 SV=3	PLIN3	242263	241399	237353	193020	232823	337236	172915	263684	313088
Q68CP9	AT-rich interactive domain-containing protein 2 OS=Homo sapiens OX=9606 GN=ARID2 PE=1 SV=2	ARID2	585249	302978	325006	199739	211333	173982	255810	212315	204884
Q9Y4C2	TRPM8 channel-associated factor 1 OS=Homo sapiens OX=9606 GN=TCAF1 PE=1 SV=3	TCAF1	612104	575927	520212	304047	154430	238553	200519	116938	279857
A0A499FJL2	Probable leucine--tRNA ligase, mitochondrial OS=Homo sapiens OX=9606 GN=LARS2 PE=1 SV=1	LARS2	741220	891846	577696	775143	695405	672892	804794	604260	648919
Q96G23	Ceramide synthase 2 OS=Homo sapiens OX=9606 GN=CERS2 PE=1 SV=1	CERS2	559068	676761	634035	588704	540066	548048	579986	541138	597402
Q9Y2U8	Inner nuclear membrane protein Man1 OS=Homo sapiens OX=9606 GN=LEMD3 PE=1 SV=2	LEMD3	3.7116e+06	4.05311e+06	3.20335e+06	4.01498e+06	4.15828e+06	3.94039e+06	3.80385e+06	3.90838e+06	4.17531e+06
O95347	Structural maintenance of chromosomes protein 2 OS=Homo sapiens OX=9606 GN=SMC2 PE=1 SV=2	SMC2	737372	541047	879544	647556	591908	427516	358220	495751	399647
O76003	Glutaredoxin-3 OS=Homo sapiens OX=9606 GN=GLRX3 PE=1 SV=2	GLRX3	1.13939e+06	946649	998914	1.1684e+06	1.20812e+06	1.21327e+06	872741	1.03985e+06	980297
Q9BRJ6	Uncharacterized protein C7orf50 OS=Homo sapiens OX=9606 GN=C7orf50 PE=1 SV=1	C7orf50	1.28495e+06	1.14472e+06	1.08904e+06	1.12354e+06	1.2314e+06	1.21256e+06	1.09689e+06	1.06715e+06	1.15166e+06
A0A140T8Y2	Guanine nucleotide-binding protein-like 1 (Fragment) OS=Homo sapiens OX=9606 GN=GNL1 PE=1 SV=1	GNL1	488436	683723	514209	344051	625672	408697	603348	509936	415798
P13674	Prolyl 4-hydroxylase subunit alpha-1 OS=Homo sapiens OX=9606 GN=P4HA1 PE=1 SV=2	P4HA1	803462	774920	798803	832367	832476	825432	326508	282746	283072
P49750	YLP motif-containing protein 1 OS=Homo sapiens OX=9606 GN=YLPM1 PE=1 SV=4	YLPM1	299538	307180	185840	6.87885e+06	6.8834e+06	7.00128e+06	267392	233932	238002
I3L297	Adapter molecule crk OS=Homo sapiens OX=9606 GN=CRK PE=1 SV=1	CRK	360495	359037	376827	568373	574335	558354	530097	530937	483497
Q9BVK6	Transmembrane emp24 domain-containing protein 9 OS=Homo sapiens OX=9606 GN=TMED9 PE=1 SV=2	TMED9	2.1747e+06	2.30097e+06	2.37528e+06	2.17191e+06	2.28417e+06	2.22063e+06	2.52707e+06	2.3967e+06	2.30769e+06
P82909	28S ribosomal protein S36, mitochondrial OS=Homo sapiens OX=9606 GN=MRPS36 PE=1 SV=2	MRPS36	1.58997e+06	774936	800551	690815	870033	724781	612714	775073	658468
Q9UKY7	Protein CDV3 homolog OS=Homo sapiens OX=9606 GN=CDV3 PE=1 SV=1	CDV3	836636	1.38715e+06	815421	795761	899182	1.55951e+06	1.30674e+06	951904	894242
P30047	GTP cyclohydrolase 1 feedback regulatory protein OS=Homo sapiens OX=9606 GN=GCHFR PE=1 SV=3	GCHFR	1.54315e+06	1.40275e+06	1.08133e+06	1.54723e+06	1.5391e+06	1.29413e+06	1.48112e+06	1.3664e+06	1.33675e+06
P78358	Cancer/testis antigen 1 OS=Homo sapiens OX=9606 GN=CTAG1A PE=1 SV=1	CTAG1A	787732	822022	814425	821505	868237	981060	792493	853906	962330
Q92643	GPI-anchor transamidase OS=Homo sapiens OX=9606 GN=PIGK PE=1 SV=2	PIGK	272851	262209	236174	281704	291514	225833	314866	372049	244385
Q8NCW5	NAD(P)H-hydrate epimerase OS=Homo sapiens OX=9606 GN=NAXE PE=1 SV=2	NAXE	1.28983e+06	1.21165e+06	1.29082e+06	982261	1.13426e+06	1.24326e+06	1.14094e+06	1.10876e+06	1.08732e+06
Q9NYB0	Telomeric repeat-binding factor 2-interacting protein 1 OS=Homo sapiens OX=9606 GN=TERF2IP PE=1 SV=1	TERF2IP	155010	266820	205705	257979	255908	190662	379836	256784	164996
P35573	Glycogen debranching enzyme OS=Homo sapiens OX=9606 GN=AGL PE=1 SV=3	AGL	255817	216282	234847	211480	222768	226577	194143	181362	208100
K7EMM8	Putative oxidoreductase GLYR1 (Fragment) OS=Homo sapiens OX=9606 GN=GLYR1 PE=1 SV=2	GLYR1	320021	385038	429118	441042	297808	192079	377713	384575	388683
Q9Y5J1	U3 small nucleolar RNA-associated protein 18 homolog OS=Homo sapiens OX=9606 GN=UTP18 PE=1 SV=3	UTP18	231591	244805	152311	364719	292156	238531	243730	310307	290316
Q9NZ45	CDGSH iron-sulfur domain-containing protein 1 OS=Homo sapiens OX=9606 GN=CISD1 PE=1 SV=1	CISD1	2.60508e+06	2.50242e+06	3.27003e+06	2.95672e+06	3.30125e+06	2.93226e+06	3.39993e+06	3.19309e+06	3.27811e+06
Q9Y295	Developmentally-regulated GTP-binding protein 1 OS=Homo sapiens OX=9606 GN=DRG1 PE=1 SV=1	DRG1	1.98422e+06	2.07639e+06	2.02175e+06	2.11792e+06	1.98147e+06	1.76902e+06	1.88585e+06	2.08308e+06	1.99621e+06
P78330	Phosphoserine phosphatase OS=Homo sapiens OX=9606 GN=PSPH PE=1 SV=2	PSPH	687478	540401	656827	978891	1.00879e+06	1.10147e+06	1.16202e+06	1.20506e+06	1.16825e+06
G3V5T0	Maleylacetoacetate isomerase OS=Homo sapiens OX=9606 GN=GSTZ1 PE=1 SV=1	GSTZ1	465040	380452	430411	419944	443687	474753	455941	495276	500852
A0A2R8Y6Y7	Succinate--CoA ligase [ADP-forming] subunit beta, mitochondrial OS=Homo sapiens OX=9606 GN=SUCLA2 PE=1 SV=1	SUCLA2	1.35429e+06	1.38095e+06	1.23322e+06	1.25905e+06	1.17499e+06	1.24424e+06	1.22931e+06	1.26902e+06	1.2379e+06
Q9Y6E0	Serine/threonine-protein kinase 24 OS=Homo sapiens OX=9606 GN=STK24 PE=1 SV=1	STK24	532985	473960	630234	576892	494678	553268	489912	355908	493475
Q01970	1-phosphatidylinositol 4,5-bisphosphate phosphodiesterase beta-3 OS=Homo sapiens OX=9606 GN=PLCB3 PE=1 SV=2	PLCB3	258242	353497	426862	230031	213944	139495	259800	168971	271629
P53597	Succinate--CoA ligase [ADP/GDP-forming] subunit alpha, mitochondrial OS=Homo sapiens OX=9606 GN=SUCLG1 PE=1 SV=4	SUCLG1	2.36042e+06	2.5321e+06	2.55334e+06	2.64383e+06	2.42897e+06	2.62494e+06	2.49899e+06	2.46258e+06	2.36259e+06
Q8N684	Cleavage and polyadenylation specificity factor subunit 7 OS=Homo sapiens OX=9606 GN=CPSF7 PE=1 SV=1	CPSF7	8.48815e+06	8.25177e+06	8.94156e+06	8.6798e+06	9.31807e+06	1.01555e+07	9.03547e+06	9.47498e+06	9.86803e+06
Q9NX58	Cell growth-regulating nucleolar protein OS=Homo sapiens OX=9606 GN=LYAR PE=1 SV=2	LYAR	457583	378092	386009	350873	436139	335440	357581	367814	368922
M0R2N5	Very-long-chain enoyl-CoA reductase OS=Homo sapiens OX=9606 GN=TECR PE=1 SV=1	TECR	2.55378e+06	2.72809e+06	2.71719e+06	2.38339e+06	2.44283e+06	2.27724e+06	2.61858e+06	2.37056e+06	2.38658e+06
Q02338	D-beta-hydroxybutyrate dehydrogenase, mitochondrial OS=Homo sapiens OX=9606 GN=BDH1 PE=1 SV=3	BDH1	1.26776e+06	1.36801e+06	1.37339e+06	1.23321e+06	1.34057e+06	1.17808e+06	1.43439e+06	1.26764e+06	1.35485e+06
I3L448	ATP synthase mitochondrial F1 complex assembly factor 1 OS=Homo sapiens OX=9606 GN=ATPAF1 PE=1 SV=1	ATPAF1	930069	1.03921e+06	605105	1.09936e+06	595519	843956	643314	584456	616052
Q8NFH4	Nucleoporin Nup37 OS=Homo sapiens OX=9606 GN=NUP37 PE=1 SV=1	NUP37	442006	575844	509972	426168	367837	334823	418558	381372	358000
Q7L0Y3	tRNA methyltransferase 10 homolog C OS=Homo sapiens OX=9606 GN=TRMT10C PE=1 SV=2	TRMT10C	351647	350135	369633	326234	295443	276407	340204	257173	292754
Q9Y4W2	Ribosomal biogenesis protein LAS1L OS=Homo sapiens OX=9606 GN=LAS1L PE=1 SV=2	LAS1L	291426	299479	308504	268656	270260	225926	274336	283526	288489
Q16537	Serine/threonine-protein phosphatase 2A 56 kDa regulatory subunit epsilon isoform OS=Homo sapiens OX=9606 GN=PPP2R5E PE=1 SV=1	PPP2R5E	374069	320801	410324	322954	323341	343199	282531	373194	307789
A0A087WVZ9	DNA-directed RNA polymerases I, II, and III subunit RPABC1 OS=Homo sapiens OX=9606 GN=POLR2E PE=1 SV=1	POLR2E	710491	638305	669561	675702	504929	521986	623874	752133	725343
O14880	Microsomal glutathione S-transferase 3 OS=Homo sapiens OX=9606 GN=MGST3 PE=1 SV=1	MGST3	754308	433587	791226	789907	677008	755155	872246	792645	619861
Q8N8S7	Protein enabled homolog OS=Homo sapiens OX=9606 GN=ENAH PE=1 SV=2	ENAH	537403	641834	535280	158998	154679	172233	582171	521292	614353
Q8WX92	Negative elongation factor B OS=Homo sapiens OX=9606 GN=NELFB PE=1 SV=1	NELFB	240758	253067	226394	215533	197912	234222	214742	203143	183633
P13807	Glycogen [starch] synthase, muscle OS=Homo sapiens OX=9606 GN=GYS1 PE=1 SV=2	GYS1	460532	538844	478152	426318	431573	582926	405241	446188	372434
G3V3A4	SNW domain-containing protein 1 OS=Homo sapiens OX=9606 GN=SNW1 PE=1 SV=1	SNW1	546645	541941	538213	485549	482972	424786	382610	399834	441198
A0A087WUC6	Signal peptidase complex subunit 2 OS=Homo sapiens OX=9606 GN=SPCS2 PE=1 SV=1	SPCS2	1.324e+06	1.54921e+06	1.16469e+06	1.50309e+06	1.27869e+06	1.02842e+06	1.31698e+06	925813	1.13916e+06
P54727	UV excision repair protein RAD23 homolog B OS=Homo sapiens OX=9606 GN=RAD23B PE=1 SV=1	RAD23B	793840	843492	698386	975772	644391	945865	814780	833757	792821
Q9BWS9	Chitinase domain-containing protein 1 OS=Homo sapiens OX=9606 GN=CHID1 PE=1 SV=1	CHID1	501347	491466	381185	439706	386214	404216	399555	370830	343235
Q14232	Translation initiation factor eIF-2B subunit alpha OS=Homo sapiens OX=9606 GN=EIF2B1 PE=1 SV=1	EIF2B1	618731	647388	518759	700365	755320	657781	567105	579882	501179
A0A140TA86	MICOS complex subunit MIC13 OS=Homo sapiens OX=9606 GN=MICOS13 PE=1 SV=1	MICOS13	509240	646452	607190	362543	402706	330185	406240	377196	406728
O75663	TIP41-like protein OS=Homo sapiens OX=9606 GN=TIPRL PE=1 SV=2	TIPRL	993436	655224	746884	1.04426e+06	1.02252e+06	670865	862288	565912	778237
F8VXU5	Vacuolar protein sorting-associated protein 29 OS=Homo sapiens OX=9606 GN=VPS29 PE=1 SV=1	VPS29	1.22911e+06	1.30376e+06	1.24392e+06	1.27022e+06	1.22501e+06	1.33448e+06	1.07946e+06	1.03492e+06	1.15576e+06
Q9P0J7	E3 ubiquitin-protein ligase KCMF1 OS=Homo sapiens OX=9606 GN=KCMF1 PE=1 SV=2	KCMF1	287546	213778	220073	237232	294932	289742	275024	220823	258778
Q9BUQ8	Probable ATP-dependent RNA helicase DDX23 OS=Homo sapiens OX=9606 GN=DDX23 PE=1 SV=3	DDX23	427193	431941	357653	396759	400311	288924	338898	481379	343590
P57088	Transmembrane protein 33 OS=Homo sapiens OX=9606 GN=TMEM33 PE=1 SV=2	TMEM33	2.40293e+06	2.39937e+06	2.28849e+06	2.3731e+06	2.79744e+06	2.4021e+06	3.29181e+06	2.67979e+06	2.78609e+06
Q71RC2	La-related protein 4 OS=Homo sapiens OX=9606 GN=LARP4 PE=1 SV=3	LARP4	760806	707580	783769	689870	642788	540200	442802	401405	563854
Q96GA7	Serine dehydratase-like OS=Homo sapiens OX=9606 GN=SDSL PE=1 SV=1	SDSL	608050	499788	615293	691096	645688	637014	619451	647883	541135
A0A087WUT0	Myelin expression factor 2 OS=Homo sapiens OX=9606 GN=MYEF2 PE=1 SV=1	MYEF2	562290	615869	585630	532285	530715	497964	639541	591705	612103
Q9H078	Caseinolytic peptidase B protein homolog OS=Homo sapiens OX=9606 GN=CLPB PE=1 SV=1	CLPB	656281	349808	570027	5.46316e+06	585892	530123	801216	687758	777362
Q9Y2Q3	Glutathione S-transferase kappa 1 OS=Homo sapiens OX=9606 GN=GSTK1 PE=1 SV=3	GSTK1	491637	611670	533072	574041	616158	602517	510676	628624	609356
Q96N66	Lysophospholipid acyltransferase 7 OS=Homo sapiens OX=9606 GN=MBOAT7 PE=1 SV=2	MBOAT7	896058	901165	882308	789422	757927	705542	889112	797671	836996
K7EIE8	Methyl-CpG binding domain protein 3, isoform CRA_b OS=Homo sapiens OX=9606 GN=MBD3 PE=1 SV=1	MBD3	302111	342036	264174	323238	352398	333903	367174	360698	351891
Q12959	Disks large homolog 1 OS=Homo sapiens OX=9606 GN=DLG1 PE=1 SV=2	DLG1	2.28847e+06	2.5744e+06	1.83464e+06	2.00144e+06	2.06224e+06	2.07065e+06	2.66834e+06	2.82469e+06	2.28222e+06
Q9BSD7	Cancer-related nucleoside-triphosphatase OS=Homo sapiens OX=9606 GN=NTPCR PE=1 SV=1	NTPCR	659098	651392	665218	682680	590829	602898	603682	560782	607439
O00505	Importin subunit alpha-4 OS=Homo sapiens OX=9606 GN=KPNA3 PE=1 SV=2	KPNA3	299184	280535	243357	169879	240408	191692	239976	215453	200400
O75915	PRA1 family protein 3 OS=Homo sapiens OX=9606 GN=ARL6IP5 PE=1 SV=1	ARL6IP5	788323	867183	884202	821619	858504	1.09051e+06	1.24212e+06	813433	763061
Q96IZ0	PRKC apoptosis WT1 regulator protein OS=Homo sapiens OX=9606 GN=PAWR PE=1 SV=1	PAWR	569699	632621	512957	687253	715901	570246	515907	536466	522393
F5H5P2	2-oxoisovalerate dehydrogenase subunit alpha OS=Homo sapiens OX=9606 PE=3 SV=1		668787	447255	546047	525032	506347	725780	516248	412757	581476
Q9UKD2	mRNA turnover protein 4 homolog OS=Homo sapiens OX=9606 GN=MRTO4 PE=1 SV=2	MRTO4	1.83174e+06	1.92453e+06	1.8822e+06	1.70495e+06	1.79706e+06	1.52435e+06	2.06996e+06	1.79556e+06	1.78323e+06
Q6UN15	Pre-mRNA 3'-end-processing factor FIP1 OS=Homo sapiens OX=9606 GN=FIP1L1 PE=1 SV=1	FIP1L1	737260	608475	899704	706939	784536	679185	796417	750754	709100
P63220	40S ribosomal protein S21 OS=Homo sapiens OX=9606 GN=RPS21 PE=1 SV=1	RPS21	5.56675e+06	5.86788e+06	5.71506e+06	5.74349e+06	5.0754e+06	5.25578e+06	4.83219e+06	5.3323e+06	5.24147e+06
Q9Y3C4	EKC/KEOPS complex subunit TPRKB OS=Homo sapiens OX=9606 GN=TPRKB PE=1 SV=1	TPRKB	128101	141419	97506.9	107794	125527	151515	93161.8	87659.7	98917.1
A0A3B3ISH6	Nucleolar protein 9 (Fragment) OS=Homo sapiens OX=9606 GN=NOP9 PE=1 SV=1	NOP9	246097	275273	217905	192005	202950	217573	167986	148132	197965
C9JRZ6	MICOS complex subunit OS=Homo sapiens OX=9606 GN=CHCHD3 PE=1 SV=2	CHCHD3	1.11858e+06	1.34502e+06	1.19092e+06	1.24733e+06	1.31542e+06	1.28069e+06	1.36222e+06	1.10437e+06	1.51743e+06
P49916	DNA ligase 3 OS=Homo sapiens OX=9606 GN=LIG3 PE=1 SV=2	LIG3	1.1788e+06	893619	949929	931973	884255	859816	980854	973852	819010
Q8TB61	Adenosine 3'-phospho 5'-phosphosulfate transporter 1 OS=Homo sapiens OX=9606 GN=SLC35B2 PE=1 SV=1	SLC35B2	621617	220411	317712	698960	736775	749232	808169	327787	594784
Q9H009	Nascent polypeptide-associated complex subunit alpha-2 OS=Homo sapiens OX=9606 GN=NACA2 PE=1 SV=1	NACA2	6.561e+06	6.49164e+06	6.79338e+06	5.77311e+06	5.53998e+06	5.85749e+06	5.77832e+06	5.38079e+06	6.1861e+06
Q9BVI4	Nucleolar complex protein 4 homolog OS=Homo sapiens OX=9606 GN=NOC4L PE=1 SV=1	NOC4L	250568	180516	239464	248382	199849	183067	247538	230131	202756
Q13247	Serine/arginine-rich splicing factor 6 OS=Homo sapiens OX=9606 GN=SRSF6 PE=1 SV=2	SRSF6	2.99299e+06	2.84189e+06	2.69891e+06	2.68785e+06	2.61142e+06	2.53646e+06	2.73398e+06	2.96802e+06	2.66228e+06
A6NFX8	ADP-sugar pyrophosphatase OS=Homo sapiens OX=9606 GN=NUDT5 PE=1 SV=1	NUDT5	930261	706616	855536	804018	937257	1.04572e+06	807540	999571	802835
H0Y368	Dolichol-phosphate mannosyltransferase subunit 1 (Fragment) OS=Homo sapiens OX=9606 GN=DPM1 PE=1 SV=1	DPM1	1.05433e+06	1.06473e+06	886690	1.10923e+06	1.10283e+06	1.04887e+06	1.20676e+06	1.1313e+06	1.03876e+06
Q9BRA2	Thioredoxin domain-containing protein 17 OS=Homo sapiens OX=9606 GN=TXNDC17 PE=1 SV=1	TXNDC17	1.75697e+06	1.76635e+06	1.75522e+06	1.76088e+06	1.678e+06	1.99165e+06	1.54602e+06	1.53127e+06	1.64004e+06
Q96DV4	39S ribosomal protein L38, mitochondrial OS=Homo sapiens OX=9606 GN=MRPL38 PE=1 SV=2	MRPL38	392906	449677	480425	431182	452084	437883	484750	436158	446650
P35914	Hydroxymethylglutaryl-CoA lyase, mitochondrial OS=Homo sapiens OX=9606 GN=HMGCL PE=1 SV=2	HMGCL	912088	742245	696503	701044	960900	974404	940795	836598	1.00168e+06
P09382	Galectin-1 OS=Homo sapiens OX=9606 GN=LGALS1 PE=1 SV=2	LGALS1	1.15383e+06	1.12434e+06	1.01444e+06	1.1298e+06	787169	970211	842247	930644	761845
O14787	Transportin-2 OS=Homo sapiens OX=9606 GN=TNPO2 PE=1 SV=3	TNPO2	244721	250214	257540	254674	211110	237362	264965	259456	229714
Q9P265	Disco-interacting protein 2 homolog B OS=Homo sapiens OX=9606 GN=DIP2B PE=1 SV=3	DIP2B	166079	175523	254588	265972	210112	264022	347491	292347	207850
Q5T1J5	Putative coiled-coil-helix-coiled-coil-helix domain-containing protein CHCHD2P9, mitochondrial OS=Homo sapiens OX=9606 GN=CHCHD2P9 PE=5 SV=1	CHCHD2P9	1.27745e+06	1.86693e+06	1.65042e+06	1.86163e+06	1.74334e+06	1.90298e+06	1.23463e+06	813208	1.39605e+06
Q7Z7K6	Centromere protein V OS=Homo sapiens OX=9606 GN=CENPV PE=1 SV=1	CENPV	658206	653532	627941	694470	677718	590910	624491	706292	609776
Q16643	Drebrin OS=Homo sapiens OX=9606 GN=DBN1 PE=1 SV=4	DBN1	191008	230683	208108	263278	261552	286765	201132	272986	214260
Q13619	Cullin-4A OS=Homo sapiens OX=9606 GN=CUL4A PE=1 SV=3	CUL4A	412112	382949	377417	390864	442329	399000	407464	315476	364123
Q9Y399	28S ribosomal protein S2, mitochondrial OS=Homo sapiens OX=9606 GN=MRPS2 PE=1 SV=1	MRPS2	68979.2	84943.5	63411.2	107799	117611	107187	137269	121167	108817
Q8IU81	Interferon regulatory factor 2-binding protein 1 OS=Homo sapiens OX=9606 GN=IRF2BP1 PE=1 SV=1	IRF2BP1	1.03674e+06	854858	1.00896e+06	905767	994203	737505	1.01785e+06	1.06779e+06	982485
Q14126	Desmoglein-2 OS=Homo sapiens OX=9606 GN=DSG2 PE=1 SV=2	DSG2	626590	627007	491674	342050	264019	362506	304136	342609	347503
Q14764	Major vault protein OS=Homo sapiens OX=9606 GN=MVP PE=1 SV=4	MVP	1.83281e+06	1.74972e+06	1.76764e+06	1.98386e+06	2.01949e+06	1.90961e+06	1.61352e+06	1.65996e+06	1.70733e+06
P13645	Keratin, type I cytoskeletal 10 OS=Homo sapiens OX=9606 GN=KRT10 PE=1 SV=6	KRT10	110212	154696	186640	147555	149218	95991.1	328461	208590	293973
O60271	C-Jun-amino-terminal kinase-interacting protein 4 OS=Homo sapiens OX=9606 GN=SPAG9 PE=1 SV=4	SPAG9	888517	919635	752992	855942	849254	807010	880024	822572	796604
Q16186	Proteasomal ubiquitin receptor ADRM1 OS=Homo sapiens OX=9606 GN=ADRM1 PE=1 SV=2	ADRM1	515817	428727	332757	600759	689028	664621	464252	615453	703872
P31949	Protein S100-A11 OS=Homo sapiens OX=9606 GN=S100A11 PE=1 SV=2	S100A11	587769	678891	628985	931285	776291	979180	659859	769933	707483
P14678	Small nuclear ribonucleoprotein-associated proteins B and B' OS=Homo sapiens OX=9606 GN=SNRPB PE=1 SV=2	SNRPB	5.79653e+06	5.23571e+06	4.57455e+06	4.93468e+06	5.09233e+06	5.36109e+06	5.14656e+06	5.07455e+06	5.05754e+06
X6R700	Chromatin target of PRMT1 protein OS=Homo sapiens OX=9606 GN=CHTOP PE=1 SV=1	CHTOP	2.04984e+06	2.25834e+06	1.86507e+06	2.22961e+06	2.14173e+06	1.829e+06	2.23094e+06	2.10489e+06	1.95555e+06
A0A0A0MQX8	Muscleblind-like protein 1 OS=Homo sapiens OX=9606 GN=MBNL1 PE=1 SV=1	MBNL1	588513	502423	580718	560606	552191	513456	465935	494424	517846
O95292	Vesicle-associated membrane protein-associated protein B/C OS=Homo sapiens OX=9606 GN=VAPB PE=1 SV=3	VAPB	1.6387e+06	1.91183e+06	1.3287e+06	1.7044e+06	1.94174e+06	1.8729e+06	1.67762e+06	1.57872e+06	1.54743e+06
P55011	Solute carrier family 12 member 2 OS=Homo sapiens OX=9606 GN=SLC12A2 PE=1 SV=1	SLC12A2	217490	196321	191214	288044	475407	441906	334935	382208	625328
P51571	Translocon-associated protein subunit delta OS=Homo sapiens OX=9606 GN=SSR4 PE=1 SV=1	SSR4	2.44086e+06	2.44397e+06	2.76945e+06	2.09883e+06	2.49097e+06	1.9261e+06	2.33643e+06	2.03956e+06	2.20746e+06
Q7Z4S6	Kinesin-like protein KIF21A OS=Homo sapiens OX=9606 GN=KIF21A PE=1 SV=2	KIF21A	296915	317450	378827	304915	339358	284294	314156	297508	269135
F5H8H2	Mevalonate kinase OS=Homo sapiens OX=9606 GN=MVK PE=1 SV=1	MVK	390011	334835	416522	288456	337511	323230	584856	511706	671708
A0A1W2PQR6	Lysosome membrane protein 2 OS=Homo sapiens OX=9606 GN=SCARB2 PE=1 SV=1	SCARB2	466760	536630	590885	707694	809694	812702	843840	820211	808308
P49006	MARCKS-related protein OS=Homo sapiens OX=9606 GN=MARCKSL1 PE=1 SV=2	MARCKSL1	39164	35570.6	38162.1	135190	250826	211827	189813	256420	413971
O00233	26S proteasome non-ATPase regulatory subunit 9 OS=Homo sapiens OX=9606 GN=PSMD9 PE=1 SV=3	PSMD9	3.76009e+06	3.68454e+06	3.02496e+06	3.55894e+06	3.3909e+06	3.65861e+06	3.54413e+06	3.0375e+06	3.58971e+06
Q13363	C-terminal-binding protein 1 OS=Homo sapiens OX=9606 GN=CTBP1 PE=1 SV=2	CTBP1	280010	338750	296642	316657	334999	356688	320941	347440	273232
A0A0A0MSN9	Negative elongation factor E (Fragment) OS=Homo sapiens OX=9606 GN=NELFE PE=1 SV=6	NELFE	170769	152388	107180	202044	212000	278854	181627	232994	151898
P26885	Peptidyl-prolyl cis-trans isomerase FKBP2 OS=Homo sapiens OX=9606 GN=FKBP2 PE=1 SV=2	FKBP2	1.13555e+06	1.22706e+06	1.46753e+06	1.29942e+06	1.24179e+06	1.4339e+06	1.3299e+06	1.20486e+06	1.35398e+06
P46109	Crk-like protein OS=Homo sapiens OX=9606 GN=CRKL PE=1 SV=1	CRKL	514656	681032	639413	611323	660071	801774	732222	640613	599027
Q53H82	Endoribonuclease LACTB2 OS=Homo sapiens OX=9606 GN=LACTB2 PE=1 SV=2	LACTB2	1.01728e+06	674742	979796	1.13265e+06	1.18908e+06	766980	605837	740150	730868
A0A499FIX8	Extended synaptotagmin-2 OS=Homo sapiens OX=9606 GN=ESYT2 PE=1 SV=1	ESYT2	329718	373662	303732	338984	364975	341657	375816	362298	568915
H7BYY1	Tropomyosin 1 (Alpha), isoform CRA_m OS=Homo sapiens OX=9606 GN=TPM1 PE=1 SV=1	TPM1	262186	587882	341984	712442	703398	778518	833601	1.07811e+06	926367
F8W7Q4	Protein FAM162A OS=Homo sapiens OX=9606 GN=FAM162A PE=1 SV=1	FAM162A	3.86295e+06	5.05467e+06	3.97608e+06	4.2812e+06	3.65691e+06	2.98574e+06	4.36136e+06	3.60118e+06	3.51103e+06
O75607	Nucleoplasmin-3 OS=Homo sapiens OX=9606 GN=NPM3 PE=1 SV=3	NPM3	1.91558e+06	2.0787e+06	1.9329e+06	2.09377e+06	1.85471e+06	1.9624e+06	2.02926e+06	2.06101e+06	1.85391e+06
Q9Y263	Phospholipase A-2-activating protein OS=Homo sapiens OX=9606 GN=PLAA PE=1 SV=2	PLAA	602142	549809	420406	485908	502424	506623	468769	435013	468275
Q16718	NADH dehydrogenase [ubiquinone] 1 alpha subcomplex subunit 5 OS=Homo sapiens OX=9606 GN=NDUFA5 PE=1 SV=3	NDUFA5	408844	439579	454423	417637	337267	408418	410302	230247	291991
Q16763	Ubiquitin-conjugating enzyme E2 S OS=Homo sapiens OX=9606 GN=UBE2S PE=1 SV=2	UBE2S	367978	328894	364048	218938	203673	241999	200512	212494	238031
Q7KZ85	Transcription elongation factor SPT6 OS=Homo sapiens OX=9606 GN=SUPT6H PE=1 SV=2	SUPT6H	83731.1	235138	126847	141200	120210	132935	156753	148861	137943
P20339	Ras-related protein Rab-5A OS=Homo sapiens OX=9606 GN=RAB5A PE=1 SV=2	RAB5A	861304	658855	909830	893481	877380	842780	921030	1.12075e+06	637200
F8W031	DUF3456 domain-containing protein (Fragment) OS=Homo sapiens OX=9606 PE=1 SV=1		366609	429156	397809	497684	335405	407499	387885	475304	295967
Q14684	Ribosomal RNA processing protein 1 homolog B OS=Homo sapiens OX=9606 GN=RRP1B PE=1 SV=3	RRP1B	588542	642160	683683	328698	466170	471769	492110	344627	583569
Q8NBU5	ATPase family AAA domain-containing protein 1 OS=Homo sapiens OX=9606 GN=ATAD1 PE=1 SV=1	ATAD1	249070	303354	279282	252128	222125	252842	128409	284259	236854
Q9BZK3	Putative nascent polypeptide-associated complex subunit alpha-like protein OS=Homo sapiens OX=9606 GN=NACA4P PE=5 SV=1	NACA4P	2.99352e+06	2.78263e+06	2.94243e+06	2.92016e+06	2.59895e+06	3.16552e+06	3.07314e+06	3.00947e+06	2.64246e+06
Q9UJY5	ADP-ribosylation factor-binding protein GGA1 OS=Homo sapiens OX=9606 GN=GGA1 PE=1 SV=1	GGA1	141530	204772	126408	203072	183499	186924	191401	173606	179045
C9JND6	Programmed cell death protein 10 (Fragment) OS=Homo sapiens OX=9606 GN=PDCD10 PE=1 SV=1	PDCD10	2.44378e+06	2.22364e+06	2.21137e+06	2.31751e+06	2.11901e+06	2.29841e+06	2.16368e+06	2.07118e+06	2.25394e+06
Q14534	Squalene monooxygenase OS=Homo sapiens OX=9606 GN=SQLE PE=1 SV=3	SQLE	94046.5	90624.2	116447	9526.27	13856.2	11599.3	581889	590077	578091
Q9UHY7	Enolase-phosphatase E1 OS=Homo sapiens OX=9606 GN=ENOPH1 PE=1 SV=1	ENOPH1	613082	703449	666113	749229	741184	720363	589021	642513	616266
O43172	U4/U6 small nuclear ribonucleoprotein Prp4 OS=Homo sapiens OX=9606 GN=PRPF4 PE=1 SV=2	PRPF4	781687	795322	976907	782725	742552	652791	845400	836385	671192
Q9H6R4	Nucleolar protein 6 OS=Homo sapiens OX=9606 GN=NOL6 PE=1 SV=2	NOL6	190542	213005	190999	463053	192037	277449	483228	461635	351653
Q7L2J0	7SK snRNA methylphosphate capping enzyme OS=Homo sapiens OX=9606 GN=MEPCE PE=1 SV=1	MEPCE	528477	856072	561056	833341	931886	1.02588e+06	618759	925933	1.03666e+06
P20336	Ras-related protein Rab-3A OS=Homo sapiens OX=9606 GN=RAB3A PE=1 SV=1	RAB3A	4.9131e+06	6.17941e+06	3.05036e+06	5.22615e+06	6.33809e+06	5.94046e+06	5.72559e+06	5.73217e+06	5.63414e+06
Q9BXR0	Queuine tRNA-ribosyltransferase catalytic subunit 1 OS=Homo sapiens OX=9606 GN=QTRT1 PE=1 SV=3	QTRT1	403326	450769	443686	440709	448212	502247	428864	320475	429154
P62304	Small nuclear ribonucleoprotein E OS=Homo sapiens OX=9606 GN=SNRPE PE=1 SV=1	SNRPE	5.04685e+06	4.60847e+06	4.73623e+06	4.78826e+06	4.55224e+06	4.48104e+06	4.56912e+06	4.29749e+06	4.43609e+06
P62851	40S ribosomal protein S25 OS=Homo sapiens OX=9606 GN=RPS25 PE=1 SV=1	RPS25	1.27951e+07	1.23026e+07	1.26216e+07	1.1804e+07	1.22134e+07	1.28734e+07	1.26555e+07	1.26464e+07	1.21688e+07
Q8WW12	PEST proteolytic signal-containing nuclear protein OS=Homo sapiens OX=9606 GN=PCNP PE=1 SV=2	PCNP	1.55042e+06	1.32181e+06	661529	1.54157e+06	1.63864e+06	1.49352e+06	1.34389e+06	1.29123e+06	1.53311e+06
E7ERK9	Translation initiation factor eIF-2B subunit delta OS=Homo sapiens OX=9606 GN=EIF2B4 PE=1 SV=1	EIF2B4	508379	464225	384559	1.01846e+06	466723	371118	444830	408335	371565
P29353	SHC-transforming protein 1 OS=Homo sapiens OX=9606 GN=SHC1 PE=1 SV=4	SHC1	212556	162078	165058	167616	179593	188027	183413	163214	189153
O43395	U4/U6 small nuclear ribonucleoprotein Prp3 OS=Homo sapiens OX=9606 GN=PRPF3 PE=1 SV=2	PRPF3	1.09076e+06	1.08558e+06	941220	1.34663e+06	1.39368e+06	1.40911e+06	1.44673e+06	1.29835e+06	1.33103e+06
Q9H2U1	ATP-dependent DNA/RNA helicase DHX36 OS=Homo sapiens OX=9606 GN=DHX36 PE=1 SV=2	DHX36	417976	364999	415824	388030	355374	324697	248839	255560	216370
Q15067	Peroxisomal acyl-coenzyme A oxidase 1 OS=Homo sapiens OX=9606 GN=ACOX1 PE=1 SV=3	ACOX1	257528	240956	362672	466167	460945	399648	389051	306069	430652
Q9Y3D6	Mitochondrial fission 1 protein OS=Homo sapiens OX=9606 GN=FIS1 PE=1 SV=2	FIS1	2.82914e+06	3.23608e+06	2.56843e+06	3.1523e+06	3.24263e+06	3.23676e+06	3.00942e+06	3.24575e+06	3.16539e+06
Q04609	Glutamate carboxypeptidase 2 OS=Homo sapiens OX=9606 GN=FOLH1 PE=1 SV=1	FOLH1	357592	403662	451333	450484	492105	446380	488712	614133	560907
Q96EK5	KIF1-binding protein OS=Homo sapiens OX=9606 GN=KIF1BP PE=1 SV=1	KIF1BP	841069	717354	1.01116e+06	825436	619955	812848	885482	912222	724012
Q9BSC4	Nucleolar protein 10 OS=Homo sapiens OX=9606 GN=NOL10 PE=1 SV=1	NOL10	198679	248487	139593	182078	133442	158359	110992	104204	105557
Q96SI9	Spermatid perinuclear RNA-binding protein OS=Homo sapiens OX=9606 GN=STRBP PE=1 SV=1	STRBP	289687	232785	395633	222771	403668	398450	390390	304225	300496
Q8NFW8	N-acylneuraminate cytidylyltransferase OS=Homo sapiens OX=9606 GN=CMAS PE=1 SV=2	CMAS	1.86936e+06	2.0068e+06	1.80076e+06	2.10233e+06	1.89186e+06	2.03042e+06	1.97686e+06	2.03225e+06	2.03406e+06
Q969T4	Ubiquitin-conjugating enzyme E2 E3 OS=Homo sapiens OX=9606 GN=UBE2E3 PE=1 SV=1	UBE2E3	468770	511544	449444	512368	429193	432832	375887	347063	457948
Q96GC9	Vacuole membrane protein 1 OS=Homo sapiens OX=9606 GN=VMP1 PE=1 SV=1	VMP1	425057	657247	90611.5	574555	129711	502447	476062	666340	507873
P82933	28S ribosomal protein S9, mitochondrial OS=Homo sapiens OX=9606 GN=MRPS9 PE=1 SV=2	MRPS9	573601	530324	880779	792573	534856	824243	731538	744191	695238
Q93096	Protein tyrosine phosphatase type IVA 1 OS=Homo sapiens OX=9606 GN=PTP4A1 PE=1 SV=2	PTP4A1	232936	226317	285841	222003	286294	220381	325995	408085	313035
A0A0C4DGG8	Cell division cycle and apoptosis regulator protein 1 (Fragment) OS=Homo sapiens OX=9606 GN=CCAR1 PE=1 SV=1	CCAR1	381714	402334	290183	307651	366733	421178	327982	561337	516040
P11233	Ras-related protein Ral-A OS=Homo sapiens OX=9606 GN=RALA PE=1 SV=1	RALA	1.24134e+06	1.14349e+06	1.33691e+06	1.24699e+06	1.24361e+06	1.23018e+06	1.30188e+06	1.30488e+06	1.27562e+06
Q06323	Proteasome activator complex subunit 1 OS=Homo sapiens OX=9606 GN=PSME1 PE=1 SV=1	PSME1	2.92241e+06	2.8731e+06	3.27729e+06	3.67854e+06	3.27073e+06	3.77793e+06	2.90346e+06	3.70912e+06	3.90505e+06
P35269	General transcription factor IIF subunit 1 OS=Homo sapiens OX=9606 GN=GTF2F1 PE=1 SV=2	GTF2F1	284633	328249	196996	248584	306092	259791	276465	285400	228140
Q5T760	Serine/arginine-rich-splicing factor 11 (Fragment) OS=Homo sapiens OX=9606 GN=SRSF11 PE=1 SV=1	SRSF11	635175	863684	657517	1.0215e+06	745347	705092	774363	965925	773155
Q9Y316	Protein MEMO1 OS=Homo sapiens OX=9606 GN=MEMO1 PE=1 SV=1	MEMO1	199980	141739	155209	209154	181418	178045	276808	262139	280180
O15160	DNA-directed RNA polymerases I and III subunit RPAC1 OS=Homo sapiens OX=9606 GN=POLR1C PE=1 SV=1	POLR1C	541169	542781	437638	435307	535765	416021	469458	406892	485171
Q9UBU9	Nuclear RNA export factor 1 OS=Homo sapiens OX=9606 GN=NXF1 PE=1 SV=1	NXF1	335243	308398	372271	476184	202906	152895	401595	531070	352814
Q9H3K6	BolA-like protein 2 OS=Homo sapiens OX=9606 GN=BOLA2 PE=1 SV=1	BOLA2	1.15691e+06	1.1359e+06	1.1131e+06	1.15464e+06	851911	1.1534e+06	893267	901865	997631
Q9GZT3	SRA stem-loop-interacting RNA-binding protein, mitochondrial OS=Homo sapiens OX=9606 GN=SLIRP PE=1 SV=1	SLIRP	2.43515e+06	1.9023e+06	2.59449e+06	2.32595e+06	2.21999e+06	1.94996e+06	2.5778e+06	2.43299e+06	2.47841e+06
H7BZW6	Histone deacetylase complex subunit SAP18 (Fragment) OS=Homo sapiens OX=9606 GN=SAP18 PE=1 SV=2	SAP18	517554	318271	415096	440930	531422	502592	399825	668450	480249
Q96KR1	Zinc finger RNA-binding protein OS=Homo sapiens OX=9606 GN=ZFR PE=1 SV=2	ZFR	272342	326638	257731	277060	262271	289161	288958	301487	305824
A0A1B0GUL7	Protein kinase domain-containing protein OS=Homo sapiens OX=9606 PE=1 SV=1		834165	990347	590343	973160	837564	895664	1.33552e+06	1.62455e+06	1.02523e+06
Q2TAA2	Isoamyl acetate-hydrolyzing esterase 1 homolog OS=Homo sapiens OX=9606 GN=IAH1 PE=1 SV=1	IAH1	538881	584383	590323	1.28774e+06	1.21123e+06	1.27626e+06	1.35404e+06	567187	600524
Q9Y6A9	Signal peptidase complex subunit 1 OS=Homo sapiens OX=9606 GN=SPCS1 PE=1 SV=4	SPCS1	2.44393e+06	3.17868e+06	3.19882e+06	2.73451e+06	2.61071e+06	2.57407e+06	3.07787e+06	2.70608e+06	2.92154e+06
Q8NFV4	Protein ABHD11 OS=Homo sapiens OX=9606 GN=ABHD11 PE=1 SV=1	ABHD11	542276	1.06688e+06	682489	576767	946582	723181	577079	554031	656654
A0A087WY55	Chromosome 6 open reading frame 55, isoform CRA_b OS=Homo sapiens OX=9606 GN=VTA1 PE=1 SV=1	VTA1	325321	453247	308020	615560	507067	744466	416044	514478	661618
Q9BTV4	Transmembrane protein 43 OS=Homo sapiens OX=9606 GN=TMEM43 PE=1 SV=1	TMEM43	898455	998851	989817	902427	855820	779954	935626	943755	933757
H0YKT5	Transducin-like enhancer protein 3 OS=Homo sapiens OX=9606 GN=TLE3 PE=1 SV=1	TLE3	356667	409133	390319	403468	402334	384813	399570	378622	435230
O60216	Double-strand-break repair protein rad21 homolog OS=Homo sapiens OX=9606 GN=RAD21 PE=1 SV=2	RAD21	529047	645686	480029	574139	448047	499857	430405	518061	565683
Q9H2W6	39S ribosomal protein L46, mitochondrial OS=Homo sapiens OX=9606 GN=MRPL46 PE=1 SV=1	MRPL46	420740	521179	478754	455131	393143	489592	459722	496497	303258
Q9Y570	Protein phosphatase methylesterase 1 OS=Homo sapiens OX=9606 GN=PPME1 PE=1 SV=3	PPME1	966741	992917	1.07906e+06	977634	980983	993904	985268	894608	1.07204e+06
Q5T6F2	Ubiquitin-associated protein 2 OS=Homo sapiens OX=9606 GN=UBAP2 PE=1 SV=1	UBAP2	389514	324863	341644	329858	281485	396468	417906	332668	294668
J3KR44	Ubiquitin thioesterase OS=Homo sapiens OX=9606 GN=OTUB1 PE=1 SV=2	OTUB1	735602	629440	757818	630144	654645	586203	564544	908774	816966
B4DHE8	RNA-binding protein Musashi homolog 2 OS=Homo sapiens OX=9606 GN=MSI2 PE=1 SV=1	MSI2	577881	579160	563801	641919	632273	597652	643658	621543	518788
Q96P11	Probable 28S rRNA (cytosine-C(5))-methyltransferase OS=Homo sapiens OX=9606 GN=NSUN5 PE=1 SV=2	NSUN5	403480	425028	453616	469216	319635	297904	472798	286932	405081
Q6P587	Acylpyruvase FAHD1, mitochondrial OS=Homo sapiens OX=9606 GN=FAHD1 PE=1 SV=2	FAHD1	657842	978759	923664	865281	936373	981728	892840	926784	901889
Q92522	Histone H1x OS=Homo sapiens OX=9606 GN=H1FX PE=1 SV=1	H1FX	4.20041e+06	4.49433e+06	4.54819e+06	4.38961e+06	4.28077e+06	4.00581e+06	4.45607e+06	4.90031e+06	4.19845e+06
P61513	60S ribosomal protein L37a OS=Homo sapiens OX=9606 GN=RPL37A PE=1 SV=2	RPL37A	6.85836e+06	6.79901e+06	7.33512e+06	7.56343e+06	6.87588e+06	7.41575e+06	6.31268e+06	7.0283e+06	7.33401e+06
C9J2Y9	DNA-directed RNA polymerase subunit beta OS=Homo sapiens OX=9606 GN=POLR2B PE=1 SV=2	POLR2B	425162	503553	511375	485423	457312	487607	423224	375219	358354
H3BRQ4	LIM zinc-binding domain-containing protein (Fragment) OS=Homo sapiens OX=9606 PE=1 SV=1		1.04714e+06	1.31857e+06	1.13773e+06	1.31668e+06	1.27004e+06	1.42991e+06	1.07348e+06	1.30661e+06	787640
Q8TAT6	Nuclear protein localization protein 4 homolog OS=Homo sapiens OX=9606 GN=NPLOC4 PE=1 SV=3	NPLOC4	475951	438335	378934	365093	544271	380774	433449	426350	514811
P00395	Cytochrome c oxidase subunit 1 OS=Homo sapiens OX=9606 GN=MT-CO1 PE=1 SV=1	MT-CO1	1.20545e+06	1.31574e+06	1.22685e+06	863127	839052	1.08326e+06	958986	795675	301211
P49790	Nuclear pore complex protein Nup153 OS=Homo sapiens OX=9606 GN=NUP153 PE=1 SV=2	NUP153	234223	315789	327265	268897	261589	215866	303604	223890	236040
Q93034	Cullin-5 OS=Homo sapiens OX=9606 GN=CUL5 PE=1 SV=4	CUL5	190318	195473	171931	177353	197577	212788	200631	195334	187466
Q969X5	Endoplasmic reticulum-Golgi intermediate compartment protein 1 OS=Homo sapiens OX=9606 GN=ERGIC1 PE=1 SV=1	ERGIC1	745431	990554	1.08568e+06	1.1685e+06	1.0545e+06	1.05554e+06	1.16101e+06	1.00064e+06	1.04774e+06
Q96TA1	Protein Niban 2 OS=Homo sapiens OX=9606 GN=NIBAN2 PE=1 SV=3	NIBAN2	978267	986632	813782	942015	890582	943336	911515	925945	944558
Q9Y3U8	60S ribosomal protein L36 OS=Homo sapiens OX=9606 GN=RPL36 PE=1 SV=3	RPL36	9.01311e+06	8.38939e+06	8.7036e+06	8.34001e+06	8.71255e+06	8.75807e+06	8.62875e+06	8.7043e+06	8.09619e+06
Q9UKN8	General transcription factor 3C polypeptide 4 OS=Homo sapiens OX=9606 GN=GTF3C4 PE=1 SV=2	GTF3C4	169876	178376	158515	126371	121533	117398	142784	126657	106360
Q8TDN6	Ribosome biogenesis protein BRX1 homolog OS=Homo sapiens OX=9606 GN=BRIX1 PE=1 SV=2	BRIX1	1.47097e+06	1.79887e+06	1.71585e+06	1.07722e+06	795302	1.19268e+06	1.64146e+06	2.00441e+06	1.04514e+06
Q7Z4H8	Protein O-glucosyltransferase 3 OS=Homo sapiens OX=9606 GN=POGLUT3 PE=1 SV=2	POGLUT3	191619	231777	203622	361672	428876	372835	479924	374387	429128
H7C1M2	Protein SON (Fragment) OS=Homo sapiens OX=9606 GN=SON PE=1 SV=1	SON	232619	354039	234917	231640	240215	239843	466351	199800	307027
Q15075	Early endosome antigen 1 OS=Homo sapiens OX=9606 GN=EEA1 PE=1 SV=2	EEA1	216120	244243	244450	284917	276593	298121	277097	334316	255721
O75691	Small subunit processome component 20 homolog OS=Homo sapiens OX=9606 GN=UTP20 PE=1 SV=3	UTP20	177174	219474	205279	143684	184065	112141	178648	149340	127134
J3QTA6	MICOS complex subunit OS=Homo sapiens OX=9606 GN=CHCHD6 PE=1 SV=1	CHCHD6	297915	345438	407000	414895	496730	362292	421274	452121	431570
Q9Y6B6	GTP-binding protein SAR1b OS=Homo sapiens OX=9606 GN=SAR1B PE=1 SV=1	SAR1B	1.32451e+06	1.44545e+06	1.52863e+06	1.26615e+06	1.20047e+06	1.50709e+06	1.33999e+06	1.36566e+06	1.31404e+06
P13073	Cytochrome c oxidase subunit 4 isoform 1, mitochondrial OS=Homo sapiens OX=9606 GN=COX4I1 PE=1 SV=1	COX4I1	5.67035e+06	6.24489e+06	5.83339e+06	5.93008e+06	5.53731e+06	5.23297e+06	5.71621e+06	4.72902e+06	5.66473e+06
P25788	Proteasome subunit alpha type-3 OS=Homo sapiens OX=9606 GN=PSMA3 PE=1 SV=2	PSMA3	3.67208e+06	3.45347e+06	3.61464e+06	4.06019e+06	4.16067e+06	4.26884e+06	4.05683e+06	4.04705e+06	4.21641e+06
Q9H2J4	Phosducin-like protein 3 OS=Homo sapiens OX=9606 GN=PDCL3 PE=1 SV=1	PDCL3	690444	715328	436919	544091	520975	480227	374545	383383	529547
E7EQ69	N-alpha-acetyltransferase 50 OS=Homo sapiens OX=9606 GN=NAA50 PE=1 SV=1	NAA50	2.1139e+06	2.0143e+06	2.01702e+06	2.01734e+06	1.86033e+06	2.26769e+06	1.88403e+06	1.87394e+06	1.99701e+06
Q9BYG3	MKI67 FHA domain-interacting nucleolar phosphoprotein OS=Homo sapiens OX=9606 GN=NIFK PE=1 SV=1	NIFK	330013	296578	304654	605053	649122	584306	542238	679280	619946
Q7RTV0	PHD finger-like domain-containing protein 5A OS=Homo sapiens OX=9606 GN=PHF5A PE=1 SV=1	PHF5A	594256	540724	524080	528712	496844	465054	528223	545865	499290
A0A087WZK0	Deoxyhypusine synthase OS=Homo sapiens OX=9606 GN=DHPS PE=1 SV=1	DHPS	1.09278e+06	881372	975222	1.08064e+06	1.04647e+06	1.11786e+06	1.00154e+06	1.09823e+06	1.04607e+06
Q9BZK7	F-box-like/WD repeat-containing protein TBL1XR1 OS=Homo sapiens OX=9606 GN=TBL1XR1 PE=1 SV=1	TBL1XR1	277979	315026	220606	388822	292227	344493	342124	326708	283314
A0A0A0MTI1	Delta(24)-sterol reductase OS=Homo sapiens OX=9606 GN=DHCR24 PE=1 SV=1	DHCR24	1.59525e+06	1.45723e+06	1.49383e+06	1.42486e+06	1.44636e+06	1.22848e+06	1.9144e+06	2.09531e+06	1.84755e+06
Q9BYD2	39S ribosomal protein L9, mitochondrial OS=Homo sapiens OX=9606 GN=MRPL9 PE=1 SV=2	MRPL9	1.09926e+06	1.20277e+06	1.25378e+06	1.17639e+06	1.21357e+06	1.11563e+06	1.20505e+06	942324	1.14687e+06
E9PQ61	Zinc finger CCCH domain-containing protein 11A OS=Homo sapiens OX=9606 GN=ZC3H11A PE=1 SV=1	ZC3H11A	292188	328656	314988	320390	297905	295189	343140	418782	298716
P51116	Fragile X mental retardation syndrome-related protein 2 OS=Homo sapiens OX=9606 GN=FXR2 PE=1 SV=2	FXR2	808292	794619	833445	890296	731851	801435	817030	733937	800551
Q9NQX3	Gephyrin OS=Homo sapiens OX=9606 GN=GPHN PE=1 SV=1	GPHN	484151	426649	365062	399334	401885	344535	385909	388583	343367
Q9Y2S7	Polymerase delta-interacting protein 2 OS=Homo sapiens OX=9606 GN=POLDIP2 PE=1 SV=1	POLDIP2	1.47026e+06	1.607e+06	1.66082e+06	1.59048e+06	1.5485e+06	1.46727e+06	1.57101e+06	1.42501e+06	1.49759e+06
P51153	Ras-related protein Rab-13 OS=Homo sapiens OX=9606 GN=RAB13 PE=1 SV=1	RAB13	1.35769e+06	1.08293e+07	1.53903e+06	8.71407e+06	1.28896e+06	1.20707e+06	1.30252e+06	1.29502e+06	1.17527e+06
Q96EL3	39S ribosomal protein L53, mitochondrial OS=Homo sapiens OX=9606 GN=MRPL53 PE=1 SV=1	MRPL53	478147	479462	548191	515855	483302	505862	403272	456329	405337
P53582	Methionine aminopeptidase 1 OS=Homo sapiens OX=9606 GN=METAP1 PE=1 SV=2	METAP1	518853	539479	515467	487612	482304	438292	483013	452496	492175
P35527	Keratin, type I cytoskeletal 9 OS=Homo sapiens OX=9606 GN=KRT9 PE=1 SV=3	KRT9	1.06521e+06	697399	1.13549e+06	918547	985063	1.00544e+06	1.16175e+06	1.05904e+06	1.15712e+06
O75717	WD repeat and HMG-box DNA-binding protein 1 OS=Homo sapiens OX=9606 GN=WDHD1 PE=1 SV=1	WDHD1	214499	181370	185807	235886	174269	215754	120499	173880	198241
P05556	Integrin beta-1 OS=Homo sapiens OX=9606 GN=ITGB1 PE=1 SV=2	ITGB1	1.65259e+06	1.55391e+06	1.60918e+06	1.51719e+06	1.68227e+06	1.70646e+06	1.38839e+06	1.50859e+06	1.60812e+06
Q9UBF2	Coatomer subunit gamma-2 OS=Homo sapiens OX=9606 GN=COPG2 PE=1 SV=1	COPG2	209745	182579	223684	202158	212338	251953	199264	186508	208354
P49903	Selenide, water dikinase 1 OS=Homo sapiens OX=9606 GN=SEPHS1 PE=1 SV=2	SEPHS1	547913	550269	314348	315908	620863	402012	271408	388861	328029
Q9UN81	LINE-1 retrotransposable element ORF1 protein OS=Homo sapiens OX=9606 GN=L1RE1 PE=1 SV=1	L1RE1	391639	360462	338579	303019	250022	299839	299187	296038	267890
Q16740	ATP-dependent Clp protease proteolytic subunit, mitochondrial OS=Homo sapiens OX=9606 GN=CLPP PE=1 SV=1	CLPP	538084	703901	722384	755733	722127	632644	877666	558144	691831
Q9BQ15	SOSS complex subunit B1 OS=Homo sapiens OX=9606 GN=NABP2 PE=1 SV=1	NABP2	248985	250279	229805	220842	213536	139756	260511	228649	180876
Q8IWA0	WD repeat-containing protein 75 OS=Homo sapiens OX=9606 GN=WDR75 PE=1 SV=1	WDR75	286976	282211	291739	162056	138140	111045	327256	305385	316082
O00267	Transcription elongation factor SPT5 OS=Homo sapiens OX=9606 GN=SUPT5H PE=1 SV=1	SUPT5H	451055	343517	312472	163032	173395	156677	244094	174424	188291
Q96EE3	Nucleoporin SEH1 OS=Homo sapiens OX=9606 GN=SEH1L PE=1 SV=3	SEH1L	745898	736896	774078	325365	383456	244516	669951	523623	616429
P20337	Ras-related protein Rab-3B OS=Homo sapiens OX=9606 GN=RAB3B PE=1 SV=2	RAB3B	147226	192692	155854	162245	151615	149433	177580	120850	125770
H0YGJ7	Eukaryotic translation initiation factor 3 subunit J (Fragment) OS=Homo sapiens OX=9606 GN=EIF3J PE=1 SV=1	EIF3J	805893	928311	935238	1.03946e+06	1.15159e+06	1.13865e+06	1.2114e+06	1.21324e+06	1.02828e+06
Q13232	Nucleoside diphosphate kinase 3 OS=Homo sapiens OX=9606 GN=NME3 PE=1 SV=2	NME3	736156	787450	793903	731617	696770	726765	702972	632396	668591
P62745	Rho-related GTP-binding protein RhoB OS=Homo sapiens OX=9606 GN=RHOB PE=1 SV=1	RHOB	78388	73626.1	85341.9	57185.1	62936.2	65414.5	70573.5	81047.6	76659.4
Q9NVH1	DnaJ homolog subfamily C member 11 OS=Homo sapiens OX=9606 GN=DNAJC11 PE=1 SV=2	DNAJC11	244967	234448	261931	373027	319891	327883	292149	311191	304644
E9PQW4	Mitogen-activated protein kinase OS=Homo sapiens OX=9606 GN=MAPK3 PE=1 SV=1	MAPK3	222247	181259	175280	193479	248821	318927	288878	264646	208710
Q8NI27	THO complex subunit 2 OS=Homo sapiens OX=9606 GN=THOC2 PE=1 SV=2	THOC2	501674	425432	563753	592252	371974	291067	378580	372367	320953
P35658	Nuclear pore complex protein Nup214 OS=Homo sapiens OX=9606 GN=NUP214 PE=1 SV=2	NUP214	347756	387981	221463	670660	917548	603518	766368	426205	568966
P98175	RNA-binding protein 10 OS=Homo sapiens OX=9606 GN=RBM10 PE=1 SV=3	RBM10	315168	472513	372331	390031	387756	346468	434170	448310	396783
O00165	HCLS1-associated protein X-1 OS=Homo sapiens OX=9606 GN=HAX1 PE=1 SV=2	HAX1	277921	328307	340458	311129	339110	304584	439570	329584	346476
Q9Y3C1	Nucleolar protein 16 OS=Homo sapiens OX=9606 GN=NOP16 PE=1 SV=2	NOP16	5.75882e+06	6.34866e+06	5.71218e+06	5.71587e+06	6.5683e+06	6.26835e+06	5.61442e+06	5.68182e+06	6.00936e+06
Q9BQ61	Telomerase RNA component interacting RNase OS=Homo sapiens OX=9606 GN=TRIR PE=1 SV=1	TRIR	702422	714547	796238	644818	620359	487622	851241	822727	718247
B4DLN1	cDNA FLJ60124, highly similar to Mitochondrial dicarboxylate carrier OS=Homo sapiens OX=9606 PE=2 SV=1		653380	620345	710446	547814	640196	591956	688744	737631	901660
Q8WY22	BRI3-binding protein OS=Homo sapiens OX=9606 GN=BRI3BP PE=1 SV=1	BRI3BP	566801	533969	478228	494171	529045	484170	569710	661099	592854
Q9NPF4	Probable tRNA N6-adenosine threonylcarbamoyltransferase OS=Homo sapiens OX=9606 GN=OSGEP PE=1 SV=1	OSGEP	334941	302232	333230	312350	315165	344602	312626	343208	356857
A0A2R8Y595	Transcriptional repressor CTCF OS=Homo sapiens OX=9606 GN=CTCF PE=1 SV=1	CTCF	270394	250730	274172	200462	184142	123741	259648	281144	229191
I3L2C7	Gem-associated protein 4 OS=Homo sapiens OX=9606 GN=GEMIN4 PE=1 SV=1	GEMIN4	109573	174782	93073.5	215353	198068	159721	103863	102359	51519.7
B3KTM8	Mortality factor 4-like protein 1 OS=Homo sapiens OX=9606 GN=MORF4L1 PE=1 SV=1	MORF4L1	273423	234734	193974	197804	165932	141171	145002	151764	145219
P36871	Phosphoglucomutase-1 OS=Homo sapiens OX=9606 GN=PGM1 PE=1 SV=3	PGM1	128994	148222	109821	139366	131369	145025	128354	106574	108720
H3BMV3	Jupiter microtubule-associated homolog 2 (Fragment) OS=Homo sapiens OX=9606 GN=JPT2 PE=1 SV=1	JPT2	1.97156e+06	2.18081e+06	2.1397e+06	2.35549e+06	2.27649e+06	2.37088e+06	2.34877e+06	2.59405e+06	2.27658e+06
J3KT75	Mannose-P-dolichol utilization defect 1 protein (Fragment) OS=Homo sapiens OX=9606 GN=MPDU1 PE=1 SV=1	MPDU1	1.08334e+06	1.17505e+06	1.2222e+06	971249	1.03819e+06	858641	1.03124e+06	943136	1.04093e+06
P52948	Nuclear pore complex protein Nup98-Nup96 OS=Homo sapiens OX=9606 GN=NUP98 PE=1 SV=4	NUP98	5.70074e+06	5.6325e+06	5.72365e+06	5.51235e+06	5.64629e+06	6.05959e+06	6.15625e+06	5.76134e+06	5.88274e+06
P20645	Cation-dependent mannose-6-phosphate receptor OS=Homo sapiens OX=9606 GN=M6PR PE=1 SV=1	M6PR	922236	1.06402e+06	1.06423e+06	1.19602e+06	1.23044e+06	1.11544e+06	985838	1.12612e+06	1.25848e+06
Q9UH99	SUN domain-containing protein 2 OS=Homo sapiens OX=9606 GN=SUN2 PE=1 SV=3	SUN2	227538	236530	200974	158138	168343	142855	149363	157888	115139
G3V3E8	NPC intracellular cholesterol transporter 2 OS=Homo sapiens OX=9606 GN=NPC2 PE=1 SV=1	NPC2	840890	728049	568613	878356	822674	1.05128e+06	819021	919887	892357
A0A0A0MRF6	A-kinase anchor protein 9 OS=Homo sapiens OX=9606 GN=AKAP9 PE=1 SV=1	AKAP9	337972	405901	380779	345070	261530	269178	400833	289739	281223
P40938	Replication factor C subunit 3 OS=Homo sapiens OX=9606 GN=RFC3 PE=1 SV=2	RFC3	404166	435355	315378	356324	375197	413890	340091	337685	336353
P42695	Condensin-2 complex subunit D3 OS=Homo sapiens OX=9606 GN=NCAPD3 PE=1 SV=2	NCAPD3	164754	143226	157483	95771.4	108771	116018	17133.2	24593.9	26640
O15145	Actin-related protein 2/3 complex subunit 3 OS=Homo sapiens OX=9606 GN=ARPC3 PE=1 SV=3	ARPC3	3.08812e+06	3.86836e+06	3.90022e+06	4.10293e+06	4.32343e+06	3.79829e+06	3.60675e+06	4.15643e+06	4.32359e+06
Q9BV20	Methylthioribose-1-phosphate isomerase OS=Homo sapiens OX=9606 GN=MRI1 PE=1 SV=1	MRI1	545948	708111	582625	651651	567343	649095	696690	767550	650509
Q9NQT5	Exosome complex component RRP40 OS=Homo sapiens OX=9606 GN=EXOSC3 PE=1 SV=3	EXOSC3	355767	354090	450785	390400	355254	370806	337709	308607	323498
A0A1W2PR36	Guanidinoacetate N-methyltransferase OS=Homo sapiens OX=9606 GN=GAMT PE=1 SV=1	GAMT	798690	785274	664347	688043	732421	683574	712287	648862	736958
O00515	Ladinin-1 OS=Homo sapiens OX=9606 GN=LAD1 PE=1 SV=2	LAD1	1.14578e+06	1.19564e+06	785441	1.80634e+06	1.77669e+06	1.84852e+06	1.28787e+06	1.47557e+06	1.6051e+06
Q96S66	Chloride channel CLIC-like protein 1 OS=Homo sapiens OX=9606 GN=CLCC1 PE=1 SV=1	CLCC1	84715.4	189634	154347	51566.5	61775	58982.7	97488	162263	132898
Q92922	SWI/SNF complex subunit SMARCC1 OS=Homo sapiens OX=9606 GN=SMARCC1 PE=1 SV=3	SMARCC1	369042	450939	576746	416480	410292	393437	287811	471291	217776
Q9UBB4	Ataxin-10 OS=Homo sapiens OX=9606 GN=ATXN10 PE=1 SV=1	ATXN10	472111	528549	500885	482779	481085	482195	478674	450279	460653
Q9NVI1	Fanconi anemia group I protein OS=Homo sapiens OX=9606 GN=FANCI PE=1 SV=4	FANCI	137326	119139	103526	136217	119719	113804	96060.7	129041	138283
P60602	Reactive oxygen species modulator 1 OS=Homo sapiens OX=9606 GN=ROMO1 PE=1 SV=1	ROMO1	2.61463e+06	2.53879e+06	2.44665e+06	2.12543e+06	2.14355e+06	2.00118e+06	2.03812e+06	2.09502e+06	1.79389e+06
O75175	CCR4-NOT transcription complex subunit 3 OS=Homo sapiens OX=9606 GN=CNOT3 PE=1 SV=1	CNOT3	108808	92253.2	102717	160476	139751	114148	143819	144707	186913
P42766	60S ribosomal protein L35 OS=Homo sapiens OX=9606 GN=RPL35 PE=1 SV=2	RPL35	9.31682e+06	9.6896e+06	8.29902e+06	8.99089e+06	9.84964e+06	9.30805e+06	8.80293e+06	9.52814e+06	9.69467e+06
Q96G03	Phosphoglucomutase-2 OS=Homo sapiens OX=9606 GN=PGM2 PE=1 SV=4	PGM2	628219	658581	569383	609118	685834	719693	611491	661621	580746
A0A0U1RR22	Protein kinase C and casein kinase substrate in neurons protein 2 (Fragment) OS=Homo sapiens OX=9606 GN=PACSIN2 PE=1 SV=1	PACSIN2	243768	249865	259232	330637	328611	412099	321510	300778	280148
Q9P0S9	Transmembrane protein 14C OS=Homo sapiens OX=9606 GN=TMEM14C PE=1 SV=1	TMEM14C	484704	559440	533834	171124	175332	170011	603755	423851	395631
P00374	Dihydrofolate reductase OS=Homo sapiens OX=9606 GN=DHFR PE=1 SV=2	DHFR	839189	792460	754479	486031	472992	417467	382114	369590	449859
Q8NBN7	Retinol dehydrogenase 13 OS=Homo sapiens OX=9606 GN=RDH13 PE=1 SV=2	RDH13	376529	399038	327573	370771	323099	430713	377020	329385	362067
P35908	Keratin, type II cytoskeletal 2 epidermal OS=Homo sapiens OX=9606 GN=KRT2 PE=1 SV=2	KRT2	146958	175510	209760	248382	198964	248871	540432	379486	478112
P49773	Histidine triad nucleotide-binding protein 1 OS=Homo sapiens OX=9606 GN=HINT1 PE=1 SV=2	HINT1	1.34937e+06	1.65943e+06	939253	1.30758e+06	1.11557e+06	1.51194e+06	621797	1.45691e+06	985837
Q9H2P0	Activity-dependent neuroprotector homeobox protein OS=Homo sapiens OX=9606 GN=ADNP PE=1 SV=1	ADNP				947959	997524	901180	19064.9	42066.4	50892
H0YBL1	Inositol-1-monophosphatase (Fragment) OS=Homo sapiens OX=9606 GN=IMPA1 PE=1 SV=1	IMPA1	1.276e+06	1.39123e+06	882975	1.06573e+06	1.34815e+06	944416	1.56162e+06	943642	902809
Q9NR77	Peroxisomal membrane protein 2 OS=Homo sapiens OX=9606 GN=PXMP2 PE=1 SV=3	PXMP2	603328	602406	504514	524566	624313	559614	583861	548774	579886
Q9UJA5	tRNA (adenine(58)-N(1))-methyltransferase non-catalytic subunit TRM6 OS=Homo sapiens OX=9606 GN=TRMT6 PE=1 SV=1	TRMT6	290020	318423	265020	353557	279971	370637	324940	309497	321309
P54725	UV excision repair protein RAD23 homolog A OS=Homo sapiens OX=9606 GN=RAD23A PE=1 SV=1	RAD23A	163352	421726	333012	311854	258375	321475	123858	83119.1	186072
O60869	Endothelial differentiation-related factor 1 OS=Homo sapiens OX=9606 GN=EDF1 PE=1 SV=1	EDF1	801327	760920	822938	650580	492021	522650	572404	618286	530712
P04080	Cystatin-B OS=Homo sapiens OX=9606 GN=CSTB PE=1 SV=2	CSTB	1.43321e+06	1.57225e+06	1.48868e+06	1.38684e+06	1.18864e+06	1.54731e+06	1.18331e+06	1.40725e+06	1.41316e+06
Q8WUF5	RelA-associated inhibitor OS=Homo sapiens OX=9606 GN=PPP1R13L PE=1 SV=4	PPP1R13L	325894	328059	316315	247181	254063	283424	297194	281717	273078
O43819	Protein SCO2 homolog, mitochondrial OS=Homo sapiens OX=9606 GN=SCO2 PE=1 SV=3	SCO2	1.65068e+06	1.55554e+06	689317	1.47429e+06	1.60391e+06	1.6242e+06	1.59398e+06	1.7825e+06	1.59362e+06
Q9Y3Z3	Deoxynucleoside triphosphate triphosphohydrolase SAMHD1 OS=Homo sapiens OX=9606 GN=SAMHD1 PE=1 SV=2	SAMHD1	2.00734e+06	2.18932e+06	1.45851e+06	2.04175e+06	2.28705e+06	2.08735e+06	1.98421e+06	2.20391e+06	2.00704e+06
Q6XQN6	Nicotinate phosphoribosyltransferase OS=Homo sapiens OX=9606 GN=NAPRT PE=1 SV=2	NAPRT	367330	402238	443334	338673	323193	345428	330805	278859	346649
Q9HD20	Manganese-transporting ATPase 13A1 OS=Homo sapiens OX=9606 GN=ATP13A1 PE=1 SV=2	ATP13A1	334760	322341	316742	322674	309851	328305	290342	314951	293987
D6RG15	Twinfilin-2 OS=Homo sapiens OX=9606 GN=TWF2 PE=1 SV=1	TWF2	325127	294497	434502	347404	461047	415229	454822	416569	447254
O00487	26S proteasome non-ATPase regulatory subunit 14 OS=Homo sapiens OX=9606 GN=PSMD14 PE=1 SV=1	PSMD14	281809	324541	254940	231843	189661	202948	198896	281573	245429
G3V4P8	Glia maturation factor beta (Fragment) OS=Homo sapiens OX=9606 GN=GMFB PE=1 SV=1	GMFB	804879	914844	890409	721351	850661	875889	779286	633378	681932
P15170	Eukaryotic peptide chain release factor GTP-binding subunit ERF3A OS=Homo sapiens OX=9606 GN=GSPT1 PE=1 SV=1	GSPT1	1.0601e+06	1.00428e+06	1.03771e+06	1.02664e+06	1.05664e+06	1.13598e+06	1.09747e+06	1.09727e+06	1.05626e+06
Q9BQ69	ADP-ribose glycohydrolase MACROD1 OS=Homo sapiens OX=9606 GN=MACROD1 PE=1 SV=2	MACROD1	700221	971998	789691	746162	944628	778596	860258	822698	837611
A8MQB8	Synaptic functional regulator FMR1 OS=Homo sapiens OX=9606 GN=FMR1 PE=1 SV=1	FMR1	69347.5	83841.5	88863.6	194003	354143	237129	170738	251175	295718
Q9BU76	Multiple myeloma tumor-associated protein 2 OS=Homo sapiens OX=9606 GN=MMTAG2 PE=1 SV=1	MMTAG2	1.39362e+06	1.39057e+06	1.48761e+06	1.48573e+06	1.44866e+06	1.45014e+06	1.53632e+06	1.45923e+06	1.51501e+06
Q2NL82	Pre-rRNA-processing protein TSR1 homolog OS=Homo sapiens OX=9606 GN=TSR1 PE=1 SV=1	TSR1	383584	341472	367405	329253	358873	450972	305939	341383	312107
Q96JJ7	Protein disulfide-isomerase TMX3 OS=Homo sapiens OX=9606 GN=TMX3 PE=1 SV=2	TMX3	226848	300066	254511	301802	326759	313827	326157	305939	349389
O95602	DNA-directed RNA polymerase I subunit RPA1 OS=Homo sapiens OX=9606 GN=POLR1A PE=1 SV=2	POLR1A	273528	323584	298743	284333	267278	236078	277186	305581	259052
Q13868	Exosome complex component RRP4 OS=Homo sapiens OX=9606 GN=EXOSC2 PE=1 SV=2	EXOSC2	647315	446632	711767	544993	643578	562680	694741	599573	341760
Q16401	26S proteasome non-ATPase regulatory subunit 5 OS=Homo sapiens OX=9606 GN=PSMD5 PE=1 SV=3	PSMD5	402201	633987	514023	761143	495977	734201	579380	616922	613368
Q86U86	Protein polybromo-1 OS=Homo sapiens OX=9606 GN=PBRM1 PE=1 SV=1	PBRM1	604324	632142	695259	647960	573397	532567	669575	635760	654214
P02533	Keratin, type I cytoskeletal 14 OS=Homo sapiens OX=9606 GN=KRT14 PE=1 SV=4	KRT14	86437.6	64696	89335.8	64224	50222.1	59694.1	68846.3	62944.3	77287.9
P62942	Peptidyl-prolyl cis-trans isomerase FKBP1A OS=Homo sapiens OX=9606 GN=FKBP1A PE=1 SV=2	FKBP1A	2.52664e+06	2.3562e+06	2.34746e+06	2.82659e+06	2.6318e+06	2.59957e+06	2.33994e+06	2.60661e+06	2.65952e+06
Q96B26	Exosome complex component RRP43 OS=Homo sapiens OX=9606 GN=EXOSC8 PE=1 SV=1	EXOSC8	463345	588766	394288	416062	306931	422553	458155	317387	228873
A0A3B3ITL1	Ras-related protein Rab-2B OS=Homo sapiens OX=9606 GN=RAB2B PE=1 SV=1	RAB2B	877456	905942	962778	1.04681e+06	1.14887e+06	977051	927728	927998	896135
A0A2R8YGH5	AP complex subunit sigma OS=Homo sapiens OX=9606 GN=AP1S1 PE=1 SV=1	AP1S1	489333	483676	472486	432242	454162	545700	351137	454316	384566
Q8TEA8	D-aminoacyl-tRNA deacylase 1 OS=Homo sapiens OX=9606 GN=DTD1 PE=1 SV=2	DTD1	647564	814312	576664	623874	636343	550181	694989	687258	733419
P21266	Glutathione S-transferase Mu 3 OS=Homo sapiens OX=9606 GN=GSTM3 PE=1 SV=3	GSTM3	824504	893546	881812	957324	998056	726969	1.04262e+06	982684	946325
Q9H6T3	RNA polymerase II-associated protein 3 OS=Homo sapiens OX=9606 GN=RPAP3 PE=1 SV=2	RPAP3	384172	322981	246851	316658	319679	336511	220809	213108	303475
Q7L775	EPM2A-interacting protein 1 OS=Homo sapiens OX=9606 GN=EPM2AIP1 PE=1 SV=1	EPM2AIP1	400796	409324	387456	307147	368202	420487	408750	432798	353624
O75608	Acyl-protein thioesterase 1 OS=Homo sapiens OX=9606 GN=LYPLA1 PE=1 SV=1	LYPLA1	549490	579044	510701	576972	510307	583771	451127	446877	475686
Q9GZY0	Nuclear RNA export factor 2 OS=Homo sapiens OX=9606 GN=NXF2 PE=1 SV=1	NXF2	208298	166059	192932	691972	667295	691022	160799	152572	167929
O60518	Ran-binding protein 6 OS=Homo sapiens OX=9606 GN=RANBP6 PE=1 SV=2	RANBP6	1.51028e+06	1.79982e+06	1.46139e+06	1.69664e+06	985068	909142	1.24959e+06	1.47419e+06	1.09973e+06
Q13084	39S ribosomal protein L28, mitochondrial OS=Homo sapiens OX=9606 GN=MRPL28 PE=1 SV=4	MRPL28	317538	256441	164406	257686	327441	279427	299296	214617	253249
J3KP15	Serine/arginine-rich-splicing factor 2 (Fragment) OS=Homo sapiens OX=9606 GN=SRSF2 PE=1 SV=8	SRSF2	6.01876e+06	5.50849e+06	5.58355e+06	5.24578e+06	5.22258e+06	5.31683e+06	5.2141e+06	5.25823e+06	4.78349e+06
P36543	V-type proton ATPase subunit E 1 OS=Homo sapiens OX=9606 GN=ATP6V1E1 PE=1 SV=1	ATP6V1E1	2.2665e+06	2.05479e+06	1.79458e+06	2.15542e+06	2.26148e+06	2.17346e+06	2.3026e+06	2.41187e+06	2.40837e+06
B8ZZA8	Glutaminase kidney isoform, mitochondrial OS=Homo sapiens OX=9606 GN=GLS PE=1 SV=1	GLS	454060	469347	394858	451327	423715	422437	482337	404445	421157
I3L0A0	HCG2044781 OS=Homo sapiens OX=9606 GN=TMEM189-UBE2V1 PE=4 SV=1	TMEM189-UBE2V1	1.74008e+06	1.9041e+06	1.60719e+06	1.92906e+06	1.90465e+06	2.08611e+06	1.47571e+06	1.4451e+06	1.23063e+06
G3V599	Melanoma inhibitory activity protein 2 OS=Homo sapiens OX=9606 GN=MIA2 PE=1 SV=1	MIA2	236645	301179	194842	300197	383881	315476	327493	414692	363001
Q5URX0	Beta-hexosaminidase subunit beta OS=Homo sapiens OX=9606 GN=HEXB PE=1 SV=1	HEXB	442434	641458	585851	744148	520237	562207	720635	367509	707607
P42677	40S ribosomal protein S27 OS=Homo sapiens OX=9606 GN=RPS27 PE=1 SV=3	RPS27	8.20588e+06	8.19548e+06	6.37354e+06	7.90675e+06	7.55339e+06	7.83709e+06	6.93391e+06	7.03241e+06	7.87915e+06
Q9BTC0	Death-inducer obliterator 1 OS=Homo sapiens OX=9606 GN=DIDO1 PE=1 SV=5	DIDO1	353043	550633	355348	484942	262445	231980	339369	517417	276294
Q13595	Transformer-2 protein homolog alpha OS=Homo sapiens OX=9606 GN=TRA2A PE=1 SV=1	TRA2A	884920	756873	894503	880658	868937	830191	991804	1.05632e+06	906445
Q96DX5	Ankyrin repeat and SOCS box protein 9 OS=Homo sapiens OX=9606 GN=ASB9 PE=1 SV=1	ASB9	162294	208294	241573	280606	220196	255263	258540	249149	223401
A0A087WXK2	Retrotransposon-derived protein PEG10 OS=Homo sapiens OX=9606 GN=PEG10 PE=1 SV=1	PEG10	432546	436763	388400	949173	923738	955309	614648	631944	643365
A8MXV4	Nucleoside diphosphate-linked moiety X motif 19 OS=Homo sapiens OX=9606 GN=NUDT19 PE=1 SV=1	NUDT19	154740	218815	151658	153829	153412	184588	179374	203570	210477
Q99598	Translin-associated protein X OS=Homo sapiens OX=9606 GN=TSNAX PE=1 SV=1	TSNAX	325176	289512	219674	248673	267115	252893	316740	276003	289632
Q13596	Sorting nexin-1 OS=Homo sapiens OX=9606 GN=SNX1 PE=1 SV=3	SNX1	689463	681376	717240	644737	597449	721045	594529	619590	603306
Q01650	Large neutral amino acids transporter small subunit 1 OS=Homo sapiens OX=9606 GN=SLC7A5 PE=1 SV=2	SLC7A5	438674	417917	402660	582815	551778	519156	681516	539239	633817
Q86VU5	Catechol O-methyltransferase domain-containing protein 1 OS=Homo sapiens OX=9606 GN=COMTD1 PE=1 SV=1	COMTD1	1.84571e+06	1.98024e+06	1.79197e+06	1.6769e+06	1.56613e+06	1.6335e+06	1.91521e+06	2.01537e+06	1.80562e+06
P48729	Casein kinase I isoform alpha OS=Homo sapiens OX=9606 GN=CSNK1A1 PE=1 SV=2	CSNK1A1	2.58638e+06	2.47398e+06	2.61791e+06	3.21219e+06	2.96302e+06	3.08123e+06	2.82357e+06	2.76597e+06	2.88572e+06
Q04323	UBX domain-containing protein 1 OS=Homo sapiens OX=9606 GN=UBXN1 PE=1 SV=2	UBXN1	326045	162395	278157	243197	247295	257499	354323	237440	299908
O43493	Trans-Golgi network integral membrane protein 2 OS=Homo sapiens OX=9606 GN=TGOLN2 PE=1 SV=4	TGOLN2	97653	109982	30978.2	177498	202023	199524	160276	141487	185557
O95140	Mitofusin-2 OS=Homo sapiens OX=9606 GN=MFN2 PE=1 SV=3	MFN2	353915	347768	332174	338765	324852	287500	389014	304286	320115
J3KQ48	Peptidyl-tRNA hydrolase 2, mitochondrial OS=Homo sapiens OX=9606 GN=PTRH2 PE=1 SV=1	PTRH2	341454	373346	376218	408181	453945	318258	387952	347892	392271
Q9BY32	Inosine triphosphate pyrophosphatase OS=Homo sapiens OX=9606 GN=ITPA PE=1 SV=2	ITPA	486795	436939	436285	382239	389297	466038	374671	384513	380465
G3V3H3	Kinesin light chain 1 OS=Homo sapiens OX=9606 GN=KLC1 PE=1 SV=1	KLC1	299027	369035	379470	380096	247842	374638	329780	405809	305556
P05026	Sodium/potassium-transporting ATPase subunit beta-1 OS=Homo sapiens OX=9606 GN=ATP1B1 PE=1 SV=1	ATP1B1	2.83984e+06	2.22024e+06	2.78324e+06	1.90897e+06	2.22727e+06	2.09947e+06	2.27694e+06	2.71772e+06	2.24824e+06
P41227	N-alpha-acetyltransferase 10 OS=Homo sapiens OX=9606 GN=NAA10 PE=1 SV=1	NAA10	983862	800598	905994	1.07622e+06	985565	1.11259e+06	900011	1.03213e+06	1.08617e+06
P48739	Phosphatidylinositol transfer protein beta isoform OS=Homo sapiens OX=9606 GN=PITPNB PE=1 SV=2	PITPNB	755219	798505	647084	911770	696142	900153	538440	652582	697844
H0YNG3	Signal peptidase complex catalytic subunit SEC11 OS=Homo sapiens OX=9606 GN=SEC11A PE=1 SV=1	SEC11A	1.78208e+06	1.82734e+06	2.0452e+06	1.75368e+06	1.79932e+06	1.67991e+06	2.10404e+06	1.89677e+06	1.88896e+06
O00566	U3 small nucleolar ribonucleoprotein protein MPP10 OS=Homo sapiens OX=9606 GN=MPHOSPH10 PE=1 SV=2	MPHOSPH10	717298	610722	617696	715419	543800	447499	645449	602176	433921
Q9Y3D9	28S ribosomal protein S23, mitochondrial OS=Homo sapiens OX=9606 GN=MRPS23 PE=1 SV=2	MRPS23	1.06052e+06	1.14961e+06	1.09077e+06	993325	910807	977660	1.04952e+06	969814	876331
F5H8H3	START domain-containing protein 10 OS=Homo sapiens OX=9606 GN=STARD10 PE=1 SV=1	STARD10	724624	722864	800803	727769	902999	830970	806398	773873	829768
Q92667	A-kinase anchor protein 1, mitochondrial OS=Homo sapiens OX=9606 GN=AKAP1 PE=1 SV=1	AKAP1	95358.4	67593.6	71809.2	30784.3	15423.5	53204.7	23537.2	18753.1	13985.3
P04818	Thymidylate synthase OS=Homo sapiens OX=9606 GN=TYMS PE=1 SV=3	TYMS	315536	280265	361570	131352	144709	173150	109283	112395	112781
Q5TDH0	Protein DDI1 homolog 2 OS=Homo sapiens OX=9606 GN=DDI2 PE=1 SV=1	DDI2	331648	247780	215078	386474	445229	305035	408317	430363	416077
Q6P1L8	39S ribosomal protein L14, mitochondrial OS=Homo sapiens OX=9606 GN=MRPL14 PE=1 SV=1	MRPL14	359807	374615	421211	404202	426172	381092	398235	346367	398095
O15397	Importin-8 OS=Homo sapiens OX=9606 GN=IPO8 PE=1 SV=2	IPO8	772677	1.17223e+06	326997	860505	373454	387679	396561	366872	370676
Q9Y320	Thioredoxin-related transmembrane protein 2 OS=Homo sapiens OX=9606 GN=TMX2 PE=1 SV=1	TMX2	431396	476591	371729	307307	390133	344043	534010	513092	552002
O95486	Protein transport protein Sec24A OS=Homo sapiens OX=9606 GN=SEC24A PE=1 SV=2	SEC24A	186242	209354	243113	184980	123440	142724	194683	157187	174153
A0A087X2D5	39S ribosomal protein L45, mitochondrial OS=Homo sapiens OX=9606 GN=MRPL45 PE=1 SV=1	MRPL45	616780	630797	813725	579345	657851	537137	563491	651618	641418
Q9H6Z4	Ran-binding protein 3 OS=Homo sapiens OX=9606 GN=RANBP3 PE=1 SV=1	RANBP3	355181	393568	409376	402941	403125	391099	358705	403369	360647
P11137	Microtubule-associated protein 2 OS=Homo sapiens OX=9606 GN=MAP2 PE=1 SV=4	MAP2	193507	193557	192978	204183	189288	163274	223757	172645	190758
P36941	Tumor necrosis factor receptor superfamily member 3 OS=Homo sapiens OX=9606 GN=LTBR PE=1 SV=1	LTBR	99441.8	136020	99610.3	154755	106563	110238	163032	119286	90888.7
H7C170	Probable 18S rRNA (guanine-N(7))-methyltransferase (Fragment) OS=Homo sapiens OX=9606 GN=BUD23 PE=1 SV=1	BUD23	899541	828718	982107	907062	1.08487e+06	1.00127e+06	954925	850614	659184
P48634	Protein PRRC2A OS=Homo sapiens OX=9606 GN=PRRC2A PE=1 SV=3	PRRC2A	415636	338977	381629	379827	451965	501289	427050	376860	294229
A0A2Q2TH77	Golgin subfamily A member 2 OS=Homo sapiens OX=9606 GN=GOLGA2 PE=1 SV=1	GOLGA2	183932	161330	121251	222170	214474	207588	213958	203872	226137
Q9H9P8	L-2-hydroxyglutarate dehydrogenase, mitochondrial OS=Homo sapiens OX=9606 GN=L2HGDH PE=1 SV=3	L2HGDH	442148	461378	472835	427767	507253	424640	436900	383614	559975
Q7Z4V5	Hepatoma-derived growth factor-related protein 2 OS=Homo sapiens OX=9606 GN=HDGFL2 PE=1 SV=1	HDGFL2	697461	756312	767018	681405	648917	611201	668217	691478	587650
F5H345	Porphobilinogen deaminase OS=Homo sapiens OX=9606 GN=HMBS PE=1 SV=1	HMBS	525102	392402	391089	523368	470498	478492	508767	397053	423680
Q9BTE6	Alanyl-tRNA editing protein Aarsd1 OS=Homo sapiens OX=9606 GN=AARSD1 PE=1 SV=2	AARSD1	296188	253714	204951	218074	258357	188012	213995	232812	243590
H7C4G8	5'-nucleotidase domain-containing protein 2 (Fragment) OS=Homo sapiens OX=9606 GN=NT5DC2 PE=1 SV=1	NT5DC2	364337	480537	314915	199796	89461.6	140599	118679	65721.6	59819.3
F5H7A5	Caseinolytic peptidase B protein homolog (Fragment) OS=Homo sapiens OX=9606 GN=CLPB PE=1 SV=8	CLPB	480638	565423	539523	592528	526296	580933	683968	655266	559732
P01116	GTPase KRas OS=Homo sapiens OX=9606 GN=KRAS PE=1 SV=1	KRAS	256598	240481	215261	305164	210493	239149	343700	213754	354696
U3KPZ7	Uncharacterized protein OS=Homo sapiens OX=9606 PE=1 SV=1		1.24656e+06	1.29588e+06	1.25126e+06	1.14382e+06	1.17406e+06	996874	1.32638e+06	1.27502e+06	1.22915e+06
A0A0G2JIC6	28S ribosomal protein S18b, mitochondrial OS=Homo sapiens OX=9606 GN=MRPS18B PE=1 SV=1	MRPS18B	577617	613162	562496	634640	613294	582705	551776	585896	599968
Q9NR50	Translation initiation factor eIF-2B subunit gamma OS=Homo sapiens OX=9606 GN=EIF2B3 PE=1 SV=1	EIF2B3	328469	377009	299752	376584	345944	375970	341330	333178	333073
J3QRU1	Tyrosine-protein kinase OS=Homo sapiens OX=9606 GN=YES1 PE=1 SV=1	YES1	416157	309391	377379	308297	331106	337348	384142	381080	356712
Q8WYA6	Beta-catenin-like protein 1 OS=Homo sapiens OX=9606 GN=CTNNBL1 PE=1 SV=1	CTNNBL1	334601	410807	370536	361476	429138	335425	418936	332325	382348
H0YDU8	Serine/threonine-protein phosphatase (Fragment) OS=Homo sapiens OX=9606 GN=PPP5C PE=1 SV=1	PPP5C	618383	655307	706083	727257	700414	620091	688649	587140	663848
Q8IYS2	Uncharacterized protein KIAA2013 OS=Homo sapiens OX=9606 GN=KIAA2013 PE=1 SV=1	KIAA2013	207335	199696	191307	199983	170480	249752	189657	232777	156266
P04179	Superoxide dismutase [Mn], mitochondrial OS=Homo sapiens OX=9606 GN=SOD2 PE=1 SV=3	SOD2	785620	829862	867745	1.03724e+06	930690	1.10592e+06	771948	962985	1.05423e+06
K7EJL1	AP-1 complex subunit mu-1 OS=Homo sapiens OX=9606 GN=AP1M1 PE=1 SV=1	AP1M1	287383	280859	265617	246631	277653	328301	352865	298555	289491
Q5T1J1	HCG20471, isoform CRA_c OS=Homo sapiens OX=9606 GN=SIGMAR1 PE=1 SV=1	SIGMAR1	542211	489706	444719	435873	676995	476916	399428	535624	456334
P14550	Aldo-keto reductase family 1 member A1 OS=Homo sapiens OX=9606 GN=AKR1A1 PE=1 SV=3	AKR1A1	757924	765696	715224	845299	918898	891268	976169	862615	855088
A0A087WZF1	Lipoma-preferred partner OS=Homo sapiens OX=9606 GN=LPP PE=1 SV=1	LPP	202636	193164	236552	237306	204395	299602	177495	233360	215763
Q8WTT2	Nucleolar complex protein 3 homolog OS=Homo sapiens OX=9606 GN=NOC3L PE=1 SV=1	NOC3L	1.66098e+06	1.73696e+06	1.87753e+06	1.7022e+06	1.66112e+06	1.1758e+06	1.8225e+06	1.83414e+06	1.52912e+06
H0YD13	CD44 antigen OS=Homo sapiens OX=9606 GN=CD44 PE=1 SV=2	CD44	456392	618829	616080	568285	478672	356773	493861	490915	621333
Q6DKI1	60S ribosomal protein L7-like 1 OS=Homo sapiens OX=9606 GN=RPL7L1 PE=1 SV=2	RPL7L1	1.04463e+06	1.02365e+06	1.16893e+06	1.03642e+06	1.03446e+06	885103	1.01183e+06	971154	1.08179e+06
P27144	Adenylate kinase 4, mitochondrial OS=Homo sapiens OX=9606 GN=AK4 PE=1 SV=1	AK4	245100	186366	130684	266876	282577	275189	246704	229716	235407
P20020	Plasma membrane calcium-transporting ATPase 1 OS=Homo sapiens OX=9606 GN=ATP2B1 PE=1 SV=4	ATP2B1	368784	439032	331332	375432	442564	389590	580659	307699	339116
A0A1B0GUS7	Protein unc-13 homolog B OS=Homo sapiens OX=9606 GN=UNC13B PE=1 SV=1	UNC13B	190314	183560	229530	235292	216336	395469	273208	205700	211923
O75027	ATP-binding cassette sub-family B member 7, mitochondrial OS=Homo sapiens OX=9606 GN=ABCB7 PE=1 SV=2	ABCB7	163218	151141	168645	198599	173299	144418	176889	211710	144619
Q13601	KRR1 small subunit processome component homolog OS=Homo sapiens OX=9606 GN=KRR1 PE=1 SV=4	KRR1	474554	466872	549354	420771	437706	472516	561539	375725	484079
P17612	cAMP-dependent protein kinase catalytic subunit alpha OS=Homo sapiens OX=9606 GN=PRKACA PE=1 SV=2	PRKACA	614195	500152	575250	593649	675825	653357	594131	563121	574901
P62993	Growth factor receptor-bound protein 2 OS=Homo sapiens OX=9606 GN=GRB2 PE=1 SV=1	GRB2	751376	698611	229408	237351	184601	610997	501716	185315	184899
E9PSI1	Transmembrane 9 superfamily member OS=Homo sapiens OX=9606 PE=3 SV=1		3.57783e+06	3.72437e+06	3.5221e+06	3.53245e+06	3.74903e+06	3.84172e+06	3.60563e+06	3.62075e+06	3.62239e+06
P43007	Neutral amino acid transporter A OS=Homo sapiens OX=9606 GN=SLC1A4 PE=1 SV=1	SLC1A4				445296	436025	429272	875234	496183	544216
Q9Y3E0	Vesicle transport protein GOT1B OS=Homo sapiens OX=9606 GN=GOLT1B PE=1 SV=1	GOLT1B	684680	571117	721761	635905	632340	601417	748430	614592	527648
Q5VT66	Mitochondrial amidoxime-reducing component 1 OS=Homo sapiens OX=9606 GN=MARC1 PE=1 SV=1	MARC1	270616	265038	305512	250726	230520	239130	287218	225549	246481
P20839	Inosine-5'-monophosphate dehydrogenase 1 OS=Homo sapiens OX=9606 GN=IMPDH1 PE=1 SV=2	IMPDH1	480694	499225	354339	480837	474678	476551	452767	545364	497665
Q9H6F5	Coiled-coil domain-containing protein 86 OS=Homo sapiens OX=9606 GN=CCDC86 PE=1 SV=1	CCDC86	733924	682103	750497	689543	737073	713810	644163	607709	656179
Q8NFF5	FAD synthase OS=Homo sapiens OX=9606 GN=FLAD1 PE=1 SV=1	FLAD1	211762	194847	183650	195455	225473	174942	214903	185166	196555
F8W9U3	Protein ABHD14B OS=Homo sapiens OX=9606 GN=ABHD14B PE=1 SV=1	ABHD14B	1.0361e+06	1.0502e+06	980202	1.23716e+06	1.19142e+06	1.33384e+06	1.10891e+06	904490	1.13249e+06
Q8N7H5	RNA polymerase II-associated factor 1 homolog OS=Homo sapiens OX=9606 GN=PAF1 PE=1 SV=2	PAF1	386061	394622	357096	329380	334642	340574	344594	329043	302257
P50750	Cyclin-dependent kinase 9 OS=Homo sapiens OX=9606 GN=CDK9 PE=1 SV=3	CDK9	2.14673e+06	1.73021e+06	1.18738e+06	2.36426e+06	3.47578e+06	2.67527e+06	1.68849e+06	2.53892e+06	3.69436e+06
P13051	Uracil-DNA glycosylase OS=Homo sapiens OX=9606 GN=UNG PE=1 SV=2	UNG	429040	584428	450573	247738	193088	219322	195634	276322	287448
Q8TD43	Transient receptor potential cation channel subfamily M member 4 OS=Homo sapiens OX=9606 GN=TRPM4 PE=1 SV=1	TRPM4	246311	245042	302783	239016	250334	304954	254797	277531	286511
Q14527	Helicase-like transcription factor OS=Homo sapiens OX=9606 GN=HLTF PE=1 SV=2	HLTF	286108	277583	277180	209431	177447	197731	221648	211044	215364
Q5VXN0	Ribosome production factor 2 homolog (Fragment) OS=Homo sapiens OX=9606 GN=RPF2 PE=1 SV=1	RPF2	495969	525916	475938	496923	495125	299213	555157	577378	491728
P50148	Guanine nucleotide-binding protein G(q) subunit alpha OS=Homo sapiens OX=9606 GN=GNAQ PE=1 SV=4	GNAQ	206930	191091	161524	170887	192850	187989	228106	181510	151723
Q92925	SWI/SNF-related matrix-associated actin-dependent regulator of chromatin subfamily D member 2 OS=Homo sapiens OX=9606 GN=SMARCD2 PE=1 SV=3	SMARCD2	253806	220159	275025	196148	260010	172769	184224	266647	205426
Q5JTZ9	Alanine--tRNA ligase, mitochondrial OS=Homo sapiens OX=9606 GN=AARS2 PE=1 SV=1	AARS2	162620	161247	178448	134143	145052	143620	137482	103890	100694
Q9Y3A5	Ribosome maturation protein SBDS OS=Homo sapiens OX=9606 GN=SBDS PE=1 SV=4	SBDS	591934	865230	707628	677070	660831	620278	624020	634696	785453
H0Y6Z7	Receptor-type tyrosine-protein phosphatase F (Fragment) OS=Homo sapiens OX=9606 GN=PTPRF PE=1 SV=1	PTPRF	276519	183779	230608	226081	146118	222081	247644	208462	230700
Q9Y4X5	E3 ubiquitin-protein ligase ARIH1 OS=Homo sapiens OX=9606 GN=ARIH1 PE=1 SV=2	ARIH1	280100	222336	226746	217147	197077	184114	218679	202529	224702
Q14677	Clathrin interactor 1 OS=Homo sapiens OX=9606 GN=CLINT1 PE=1 SV=1	CLINT1	451638	460518	405808	348612	378127	355631	409592	425497	382170
Q9Y6Y8	SEC23-interacting protein OS=Homo sapiens OX=9606 GN=SEC23IP PE=1 SV=1	SEC23IP	864737	935185	709074	1.18058e+06	939986	859408	903804	912927	896206
A0A0C4DFX9	Negative elongation factor A OS=Homo sapiens OX=9606 GN=NELFA PE=1 SV=1	NELFA	1.08787e+06	1.0059e+06	1.02945e+06	816320	838919	860624	804957	991962	894992
A0A0G2JPP5	Protein scribble homolog OS=Homo sapiens OX=9606 GN=SCRIB PE=1 SV=1	SCRIB	300257	315260	324013	319247	311429	340914	287478	243961	260249
Q99567	Nuclear pore complex protein Nup88 OS=Homo sapiens OX=9606 GN=NUP88 PE=1 SV=2	NUP88	234168	242116	115597	213720	238984	210147	242262	202704	252048
Q04446	1,4-alpha-glucan-branching enzyme OS=Homo sapiens OX=9606 GN=GBE1 PE=1 SV=3	GBE1	365024	354086	302050	354889	355409	415568	373322	426695	468585
O14974	Protein phosphatase 1 regulatory subunit 12A OS=Homo sapiens OX=9606 GN=PPP1R12A PE=1 SV=1	PPP1R12A	201633	227912	177995	82096.3	85102.3	76773.8	295493	325982	302580
Q13405	39S ribosomal protein L49, mitochondrial OS=Homo sapiens OX=9606 GN=MRPL49 PE=1 SV=1	MRPL49	437385	457111	467890	488114	427310	455351	269372	416676	455481
Q92542	Nicastrin OS=Homo sapiens OX=9606 GN=NCSTN PE=1 SV=2	NCSTN	266922	310162	364388	439026	394001	541411	478896	397400	557264
Q00535	Cyclin-dependent-like kinase 5 OS=Homo sapiens OX=9606 GN=CDK5 PE=1 SV=3	CDK5	792697	603552	716474	703113	630843	704605	497167	682163	671021
P27449	V-type proton ATPase 16 kDa proteolipid subunit OS=Homo sapiens OX=9606 GN=ATP6V0C PE=1 SV=1	ATP6V0C	3.50121e+06	3.36775e+06	3.73117e+06	3.15953e+06	3.25766e+06	3.27543e+06	3.41193e+06	3.59448e+06	3.89607e+06
A0A087X142	Septin-8 OS=Homo sapiens OX=9606 GN=SEPTIN8 PE=1 SV=1	SEPTIN8	230840	231778	225948	272756	295724	275544	239722	190485	233140
Q96CT7	Coiled-coil domain-containing protein 124 OS=Homo sapiens OX=9606 GN=CCDC124 PE=1 SV=1	CCDC124	977910	924370	757054	896199	961902	907470	844931	761967	922965
Q96IX5	ATP synthase membrane subunit DAPIT, mitochondrial OS=Homo sapiens OX=9606 GN=ATP5MD PE=1 SV=1	ATP5MD	2.69767e+06	2.51187e+06	3.17092e+06	2.95044e+06	3.55458e+06	3.27839e+06	3.17991e+06	3.09994e+06	2.95855e+06
P30536	Translocator protein OS=Homo sapiens OX=9606 GN=TSPO PE=1 SV=3	TSPO	3.54409e+06	3.93585e+06	3.53317e+06	3.91492e+06	3.68132e+06	3.28793e+06	4.12345e+06	3.59858e+06	3.43082e+06
C9JVE2	DCN1-like protein OS=Homo sapiens OX=9606 GN=DCUN1D1 PE=1 SV=1	DCUN1D1	332558	371890	289797	276819	349844	323654	299006	217668	280049
Q9BPX3	Condensin complex subunit 3 OS=Homo sapiens OX=9606 GN=NCAPG PE=1 SV=1	NCAPG	440382	447637	440372	539748	509128	527498	413403	485281	428711
V9GYM8	Rho guanine nucleotide exchange factor 2 OS=Homo sapiens OX=9606 GN=ARHGEF2 PE=1 SV=1	ARHGEF2	28810.7	32356.6	25989	129856	184018	189436	188977	224611	193788
Q92917	G-patch domain and KOW motifs-containing protein OS=Homo sapiens OX=9606 GN=GPKOW PE=1 SV=2	GPKOW	155812	172034	171721	155871	189040	164720	168718	154774	151577
Q9NRV9	Heme-binding protein 1 OS=Homo sapiens OX=9606 GN=HEBP1 PE=1 SV=1	HEBP1	9.18611e+06	1.025e+07	1.24504e+07	1.19765e+07	1.28203e+07	1.05492e+07	1.50329e+07	1.63144e+07	1.24273e+07
P49721	Proteasome subunit beta type-2 OS=Homo sapiens OX=9606 GN=PSMB2 PE=1 SV=1	PSMB2	1.09171e+06	941283	937310	1.03018e+06	1.05337e+06	1.00164e+06	955828	992364	960350
Q9NQT4	Exosome complex component RRP46 OS=Homo sapiens OX=9606 GN=EXOSC5 PE=1 SV=1	EXOSC5	601587	642155	606146	596093	559993	484885	581220	578298	493563
O75477	Erlin-1 OS=Homo sapiens OX=9606 GN=ERLIN1 PE=1 SV=2	ERLIN1	491585	450937	362155	420895	430926	511454	440757	536365	464851
Q15050	Ribosome biogenesis regulatory protein homolog OS=Homo sapiens OX=9606 GN=RRS1 PE=1 SV=2	RRS1	434451	455024	438898	464155	485743	405903	479143	463785	359793
Q9UG63	ATP-binding cassette sub-family F member 2 OS=Homo sapiens OX=9606 GN=ABCF2 PE=1 SV=2	ABCF2	573229	534825	581067	431075	406808	427169	446137	430560	408816
O15173	Membrane-associated progesterone receptor component 2 OS=Homo sapiens OX=9606 GN=PGRMC2 PE=1 SV=1	PGRMC2	756373	1.13302e+06	865221	1.30293e+06	879759	1.14387e+06	1.10585e+06	1.23259e+06	861435
Q9Y237	Peptidyl-prolyl cis-trans isomerase NIMA-interacting 4 OS=Homo sapiens OX=9606 GN=PIN4 PE=1 SV=1	PIN4	529996	779386	689067	743007	669445	481402	597512	586578	580357
O43347	RNA-binding protein Musashi homolog 1 OS=Homo sapiens OX=9606 GN=MSI1 PE=1 SV=1	MSI1	233202	224676	168968	183763	139412	141245	175848	134354	124492
Q92903	Phosphatidate cytidylyltransferase 1 OS=Homo sapiens OX=9606 GN=CDS1 PE=2 SV=2	CDS1	135966	127563	104576	129118	132977	85000.4	117788	120778	134340
G3V113	Ubiquitin-conjugating enzyme E2 variant 2 OS=Homo sapiens OX=9606 GN=UBE2V2 PE=1 SV=1	UBE2V2	1.18733e+06	1.3769e+06	1.38824e+06	1.2911e+06	981796	1.0568e+06	1.53697e+06	1.52081e+06	1.25821e+06
Q9BV38	WD repeat-containing protein 18 OS=Homo sapiens OX=9606 GN=WDR18 PE=1 SV=2	WDR18	1.29477e+06	1.26645e+06	1.21909e+06	1.30754e+06	1.20515e+06	1.24949e+06	1.12759e+06	1.10824e+06	1.31893e+06
A0A0M3HER2	Centromere protein V OS=Homo sapiens OX=9606 GN=CENPV PE=1 SV=1	CENPV
Q9UNH7	Sorting nexin-6 OS=Homo sapiens OX=9606 GN=SNX6 PE=1 SV=1	SNX6	342762	375356	333969	353633	367344	386796	358195	306801	375176
K7ES25	Xaa-Pro dipeptidase (Fragment) OS=Homo sapiens OX=9606 GN=PEPD PE=1 SV=3	PEPD	336069	291963	361785	268990	383645	411722	292304	260721	281886
I3L3X1	Claudin (Fragment) OS=Homo sapiens OX=9606 GN=CLDN7 PE=1 SV=8	CLDN7	325355	325607	317431	352998	458165	461039	604604	369240	497896
B1ANH2	Guanylate kinase (Fragment) OS=Homo sapiens OX=9606 GN=GUK1 PE=1 SV=1	GUK1	179683	199245	215183	213880	209572	192661	370757	335940	409621
Q9UDW1	Cytochrome b-c1 complex subunit 9 OS=Homo sapiens OX=9606 GN=UQCR10 PE=1 SV=3	UQCR10	2.14727e+06	2.05452e+06	2.32063e+06	2.235e+06	2.68262e+06	2.13188e+06	2.46398e+06	2.20985e+06	2.44796e+06
P82673	28S ribosomal protein S35, mitochondrial OS=Homo sapiens OX=9606 GN=MRPS35 PE=1 SV=1	MRPS35	703203	689970	690153	678628	710901	728333	770487	562294	682294
P40429	60S ribosomal protein L13a OS=Homo sapiens OX=9606 GN=RPL13A PE=1 SV=2	RPL13A	9.33844e+06	9.14508e+06	9.10327e+06	8.5933e+06	8.21953e+06	8.6642e+06	8.66647e+06	8.77108e+06	7.85241e+06
P62273	40S ribosomal protein S29 OS=Homo sapiens OX=9606 GN=RPS29 PE=1 SV=2	RPS29	4.20977e+06	4.89778e+06	3.6947e+06	4.62724e+06	4.59574e+06	4.58359e+06	4.39653e+06	4.14185e+06	4.81694e+06
Q9NVM6	DnaJ homolog subfamily C member 17 OS=Homo sapiens OX=9606 GN=DNAJC17 PE=1 SV=1	DNAJC17	235272	231147	208299	192495	196584	139043	188287	197825	193311
O60231	Pre-mRNA-splicing factor ATP-dependent RNA helicase DHX16 OS=Homo sapiens OX=9606 GN=DHX16 PE=1 SV=2	DHX16	697807	634396	738564	576185	631112	701288	629158	648001	650989
Q8TAE8	Growth arrest and DNA damage-inducible proteins-interacting protein 1 OS=Homo sapiens OX=9606 GN=GADD45GIP1 PE=1 SV=1	GADD45GIP1	589574	480469	625803	690579	505413	575909	551907	446242	585776
Q96J01	THO complex subunit 3 OS=Homo sapiens OX=9606 GN=THOC3 PE=1 SV=1	THOC3	1.09097e+06	909491	906773	954118	825358	704054	675534	585707	682203
P23919	Thymidylate kinase OS=Homo sapiens OX=9606 GN=DTYMK PE=1 SV=4	DTYMK	1.12234e+06	1.21364e+06	1.09578e+06	1.12361e+06	1.11953e+06	1.09364e+06	1.18396e+06	1.14131e+06	1.03519e+06
H0YKD8	60S ribosomal protein L28 OS=Homo sapiens OX=9606 GN=RPL28 PE=1 SV=1	RPL28	4.7255e+06	4.34005e+06	2.84923e+06	5.14716e+06	5.95106e+06	5.37127e+06	4.6002e+06	6.18634e+06	6.20995e+06
Q99808	Equilibrative nucleoside transporter 1 OS=Homo sapiens OX=9606 GN=SLC29A1 PE=1 SV=3	SLC29A1	458356	449678	425127	363895	426073	396133	543481	505147	585917
Q92572	AP-3 complex subunit sigma-1 OS=Homo sapiens OX=9606 GN=AP3S1 PE=1 SV=1	AP3S1	238636	243746	268893	268833	253201	318791	194649	234125	267619
Q9Y4E8	Ubiquitin carboxyl-terminal hydrolase 15 OS=Homo sapiens OX=9606 GN=USP15 PE=1 SV=3	USP15	261144	213118	201109	446490	454532	431525	221065	202126	176671
E9PMI6	Methylosome subunit pICln OS=Homo sapiens OX=9606 GN=CLNS1A PE=1 SV=1	CLNS1A	1.71885e+06	1.67235e+06	1.77895e+06	1.51194e+06	1.64725e+06	1.62606e+06	1.63207e+06	1.60848e+06	1.53268e+06
Q4G0J3	La-related protein 7 OS=Homo sapiens OX=9606 GN=LARP7 PE=1 SV=1	LARP7	272073	279872	279378	348713	300873	273797	317368	281819	311317
M0QWZ7	Serine--tRNA ligase, mitochondrial OS=Homo sapiens OX=9606 GN=SARS2 PE=1 SV=1	SARS2	272175	314609	251285	307460	277853	231718	277816	341563	295198
Q13617	Cullin-2 OS=Homo sapiens OX=9606 GN=CUL2 PE=1 SV=2	CUL2	240919	245294	284679	292041	274039	303184	194156	215109	288421
Q9HC07	Transmembrane protein 165 OS=Homo sapiens OX=9606 GN=TMEM165 PE=1 SV=1	TMEM165	559957	591952	559042	455166	408367	534178	655520	567725	479650
Q969H8	Myeloid-derived growth factor OS=Homo sapiens OX=9606 GN=MYDGF PE=1 SV=1	MYDGF	7.76728e+06	7.3994e+06	8.11155e+06	7.45183e+06	7.3418e+06	7.76601e+06	8.74337e+06	7.77096e+06	8.04779e+06
E9PE17	28S ribosomal protein S17, mitochondrial (Fragment) OS=Homo sapiens OX=9606 GN=MRPS17 PE=1 SV=1	MRPS17	810252	822037	813441	635586	687729	697107	688931	633463	638989
P84095	Rho-related GTP-binding protein RhoG OS=Homo sapiens OX=9606 GN=RHOG PE=1 SV=1	RHOG	781178	820677	1.21442e+06	1.20168e+06	1.28599e+06	1.16913e+06	1.11662e+06	905576	1.18647e+06
B7Z2A9	V-type proton ATPase subunit a OS=Homo sapiens OX=9606 GN=ATP6V0A1 PE=1 SV=1	ATP6V0A1	260050	264437	208164	234016	230062	246016	245076	238514	288110
Q9NX14	NADH dehydrogenase [ubiquinone] 1 beta subcomplex subunit 11, mitochondrial OS=Homo sapiens OX=9606 GN=NDUFB11 PE=1 SV=1	NDUFB11	359667	341969	323390	184014	420648	301800
Q9Y5A9	YTH domain-containing family protein 2 OS=Homo sapiens OX=9606 GN=YTHDF2 PE=1 SV=2	YTHDF2	763754	770869	754363	710406	618947	739334	658149	716062	644336
P50583	Bis(5'-nucleosyl)-tetraphosphatase [asymmetrical] OS=Homo sapiens OX=9606 GN=NUDT2 PE=1 SV=3	NUDT2	398951	348993	306116	278651	337541	347791	371475	312629	319851
O00461	Golgi integral membrane protein 4 OS=Homo sapiens OX=9606 GN=GOLIM4 PE=1 SV=1	GOLIM4	100840	140574	106517	120007	119330	102695	109291	101503	105434
B4DJV5	Periodic tryptophan protein 1 homolog OS=Homo sapiens OX=9606 GN=PWP1 PE=1 SV=1	PWP1	424304	325675	352437	248384	279563	272651	406713	286551	222386
J3KN66	Torsin-1A-interacting protein 1 OS=Homo sapiens OX=9606 GN=TOR1AIP1 PE=1 SV=1	TOR1AIP1	2.61005e+06	2.32676e+06	2.63343e+06	2.42785e+06	2.11861e+06	2.39225e+06	2.074e+06	2.09353e+06	2.12642e+06
Q96CU9	FAD-dependent oxidoreductase domain-containing protein 1 OS=Homo sapiens OX=9606 GN=FOXRED1 PE=1 SV=2	FOXRED1	581149	527425	558748	475282	567433	534179	547912	529907	568725
Q9NQ86	E3 ubiquitin-protein ligase TRIM36 OS=Homo sapiens OX=9606 GN=TRIM36 PE=1 SV=2	TRIM36	345235	352743	314409	311549	283985	279784	268187	279040	294047
A6NIH7	Protein unc-119 homolog B OS=Homo sapiens OX=9606 GN=UNC119B PE=1 SV=1	UNC119B	602150	590458	498311	683897	694739	739396	562825	543299	624564
O43399	Tumor protein D54 OS=Homo sapiens OX=9606 GN=TPD52L2 PE=1 SV=2	TPD52L2	394633	483052	389518	531782	654095	427148	482409	416139	431063
P31323	cAMP-dependent protein kinase type II-beta regulatory subunit OS=Homo sapiens OX=9606 GN=PRKAR2B PE=1 SV=3	PRKAR2B	193946	156249	189511	151563	165320	192979	158568	131299	152007
O00330	Pyruvate dehydrogenase protein X component, mitochondrial OS=Homo sapiens OX=9606 GN=PDHX PE=1 SV=3	PDHX	161894	184465	168783	197982	147772	151527	184413	162371	154656
P20340	Ras-related protein Rab-6A OS=Homo sapiens OX=9606 GN=RAB6A PE=1 SV=3	RAB6A	1.54998e+06	1.34018e+06	1.45102e+06	1.41202e+06	1.40292e+06	1.44232e+06	1.44458e+06	1.46439e+06	1.50209e+06
Q9BVJ6	U3 small nucleolar RNA-associated protein 14 homolog A OS=Homo sapiens OX=9606 GN=UTP14A PE=1 SV=1	UTP14A	232379	250134	265579	207339	219018	155692	234476	203518	160770
Q96FJ2	Dynein light chain 2, cytoplasmic OS=Homo sapiens OX=9606 GN=DYNLL2 PE=1 SV=1	DYNLL2	488111	537636	534226	545206	514578	648829	460662	429128	425261
Q7Z417	Nuclear fragile X mental retardation-interacting protein 2 OS=Homo sapiens OX=9606 GN=NUFIP2 PE=1 SV=1	NUFIP2	236124	270744	225796	238999	210533	244906	272119	192443	372965
E9PAV9	G patch domain-containing protein 4 OS=Homo sapiens OX=9606 GN=GPATCH4 PE=1 SV=1	GPATCH4	239063	185160	247381	200123	239581	237171	321893	308220	255220
Q9NPI6	mRNA-decapping enzyme 1A OS=Homo sapiens OX=9606 GN=DCP1A PE=1 SV=3	DCP1A	265883	300222	302515	316851	291684	271895	218402	275700	265931
P61009	Signal peptidase complex subunit 3 OS=Homo sapiens OX=9606 GN=SPCS3 PE=1 SV=1	SPCS3	1.62291e+06	1.61305e+06	1.43647e+06	1.58588e+06	1.50445e+06	1.44187e+06	1.60277e+06	1.61399e+06	1.59993e+06
P55010	Eukaryotic translation initiation factor 5 OS=Homo sapiens OX=9606 GN=EIF5 PE=1 SV=2	EIF5	664113	617857	522353	696184	688199	662515	715771	755905	658970
E7EV07	Rho guanine nucleotide exchange factor 4 OS=Homo sapiens OX=9606 GN=ARHGEF4 PE=1 SV=2	ARHGEF4	2.57385e+07	2.63353e+07	2.70175e+07	2.77019e+07	2.60321e+07	2.99271e+07	2.6105e+07	2.87184e+07	2.84165e+07
P41743	Protein kinase C iota type OS=Homo sapiens OX=9606 GN=PRKCI PE=1 SV=2	PRKCI	304705	210689	297871	227191	263000	234500	369014	194675	169607
P55081	Microfibrillar-associated protein 1 OS=Homo sapiens OX=9606 GN=MFAP1 PE=1 SV=2	MFAP1	391385	475430	443608	389682	429359	370260	527450	620403	436786
Q9Y2R4	Probable ATP-dependent RNA helicase DDX52 OS=Homo sapiens OX=9606 GN=DDX52 PE=1 SV=3	DDX52	165625	186696	179644	79511	65692.6	61054.6	60563.9	67104.6	53686.7
Q8IYB8	ATP-dependent RNA helicase SUPV3L1, mitochondrial OS=Homo sapiens OX=9606 GN=SUPV3L1 PE=1 SV=1	SUPV3L1	1.36193e+06	1.32384e+06	1.22673e+06	1.34678e+06	1.1855e+06	1.43065e+06	1.26884e+06	1.37882e+06	1.34349e+06
P62857	40S ribosomal protein S28 OS=Homo sapiens OX=9606 GN=RPS28 PE=1 SV=1	RPS28	1.26703e+07	1.35795e+07	1.23073e+07	1.20601e+07	1.19016e+07	1.23614e+07	1.13411e+07	1.10339e+07	1.1815e+07
Q93008	Probable ubiquitin carboxyl-terminal hydrolase FAF-X OS=Homo sapiens OX=9606 GN=USP9X PE=1 SV=3	USP9X	333367	348884	336627	320327	323374	336883	320357	336740	292612
Q96D46	60S ribosomal export protein NMD3 OS=Homo sapiens OX=9606 GN=NMD3 PE=1 SV=1	NMD3	250919	217679	194699	174379	259580	235478	144941	274652	260113
Q8NBF2	NHL repeat-containing protein 2 OS=Homo sapiens OX=9606 GN=NHLRC2 PE=1 SV=1	NHLRC2	672043	669905	636440	639307	684078	678809	916519	484374	525398
Q96JP5	E3 ubiquitin-protein ligase ZFP91 OS=Homo sapiens OX=9606 GN=ZFP91 PE=1 SV=1	ZFP91	257627	316999	360942	300850	303630	362251	379524	354693	249523
Q12974	Protein tyrosine phosphatase type IVA 2 OS=Homo sapiens OX=9606 GN=PTP4A2 PE=1 SV=1	PTP4A2	115000	42214.5	85222.8	91586.7	107385	92708.7	96947.5	83000.7	119433
Q16775	Hydroxyacylglutathione hydrolase, mitochondrial OS=Homo sapiens OX=9606 GN=HAGH PE=1 SV=2	HAGH	531404	521940	440693	462683	525579	512492	453113	382148	536972
A0A494C0G1	Phosphoacetylglucosamine mutase OS=Homo sapiens OX=9606 GN=PGM3 PE=1 SV=1	PGM3	1.00671e+06	854152	623880	690017	444700	755655	679786	715665	620677
Q9UJX3	Anaphase-promoting complex subunit 7 OS=Homo sapiens OX=9606 GN=ANAPC7 PE=1 SV=4	ANAPC7	395692	452527	187810	288627	348239	253943	408453	462062	394652
X6R4W8	BUB3-interacting and GLEBS motif-containing protein ZNF207 OS=Homo sapiens OX=9606 GN=ZNF207 PE=1 SV=1	ZNF207	869196	805397	913099	839563	864017	800322	737410	871064	746426
Q9BUH6	Protein PAXX OS=Homo sapiens OX=9606 GN=PAXX PE=1 SV=2	PAXX	886575	757480	853153	912756	907995	922347	960985	914515	681971
Q96KG9	N-terminal kinase-like protein OS=Homo sapiens OX=9606 GN=SCYL1 PE=1 SV=1	SCYL1	400924	509330	390906	441201	440200	486359	470684	434700	430587
Q9NY12	H/ACA ribonucleoprotein complex subunit 1 OS=Homo sapiens OX=9606 GN=GAR1 PE=1 SV=1	GAR1	1.11788e+06	1.42991e+06	1.19357e+06	1.11288e+06	1.01754e+06	752529	1.12702e+06	1.16997e+06	1.34473e+06
Q15369	Elongin-C OS=Homo sapiens OX=9606 GN=ELOC PE=1 SV=1	ELOC	557147	545817	542599	558685	376771	467307	448469	419525	324139
P48556	26S proteasome non-ATPase regulatory subunit 8 OS=Homo sapiens OX=9606 GN=PSMD8 PE=1 SV=2	PSMD8	697170	732750	575611	733482	725966	914753	536663	842122	715023
Q14694	Ubiquitin carboxyl-terminal hydrolase 10 OS=Homo sapiens OX=9606 GN=USP10 PE=1 SV=2	USP10	336867	309867	312227	267853	225814	266398	238347	200862	269029
P11166	Solute carrier family 2, facilitated glucose transporter member 1 OS=Homo sapiens OX=9606 GN=SLC2A1 PE=1 SV=2	SLC2A1	495566	501225	525648	566539	529307	599388	736309	741129	748321
H0YM50	Annexin (Fragment) OS=Homo sapiens OX=9606 GN=ANXA2 PE=1 SV=1	ANXA2	194188	218504	337653	234236	451330	251107	355934	227775	212582
Q96M27	Protein PRRC1 OS=Homo sapiens OX=9606 GN=PRRC1 PE=1 SV=1	PRRC1	503895	491255	438389	488927	587257	551641	527210	473505	532332
Q13895	Bystin OS=Homo sapiens OX=9606 GN=BYSL PE=1 SV=3	BYSL	626407	507782	481819	503723	489997	476728	465126	395731	418382
Q92615	La-related protein 4B OS=Homo sapiens OX=9606 GN=LARP4B PE=1 SV=3	LARP4B	222194	226057	221974	307036	272088	283393	280823	259622	232178
P50895	Basal cell adhesion molecule OS=Homo sapiens OX=9606 GN=BCAM PE=1 SV=2	BCAM	201954	189604	176350	211158	238643	251087	237076	193645	230159
A0A3B3ITW1	Glycogen synthase kinase-3 beta OS=Homo sapiens OX=9606 GN=GSK3B PE=1 SV=1	GSK3B	315850	407995	137296	301047	385285	436064	321071	457850	404290
P25325	3-mercaptopyruvate sulfurtransferase OS=Homo sapiens OX=9606 GN=MPST PE=1 SV=3	MPST	910245	836802	851596	1.08663e+06	929049	866121	913092	863570	669652
Q92665	28S ribosomal protein S31, mitochondrial OS=Homo sapiens OX=9606 GN=MRPS31 PE=1 SV=3	MRPS31	199568	243612	223343	191242	203110	198788	164755	169385	173332
Q9UKA9	Polypyrimidine tract-binding protein 2 OS=Homo sapiens OX=9606 GN=PTBP2 PE=1 SV=1	PTBP2	362516	1.25293e+06	309806	290095	247872	273787	319371	208877	290516
O95456	Proteasome assembly chaperone 1 OS=Homo sapiens OX=9606 GN=PSMG1 PE=1 SV=1	PSMG1	210685	181210	189222	226086	256135	211334	184792	197486	199169
Q06587	E3 ubiquitin-protein ligase RING1 OS=Homo sapiens OX=9606 GN=RING1 PE=1 SV=2	RING1	356526	478203	504964	493461	398239	331630	542824	438952	458040
O00264	Membrane-associated progesterone receptor component 1 OS=Homo sapiens OX=9606 GN=PGRMC1 PE=1 SV=3	PGRMC1	134431	120242	142178	160987	140085	119248	128180	145261	103249
Q15800	Methylsterol monooxygenase 1 OS=Homo sapiens OX=9606 GN=MSMO1 PE=1 SV=1	MSMO1	620744	699662	713229	396246	387028	476060	1.29327e+06	919967	1.05093e+06
Q9UKR5	Probable ergosterol biosynthetic protein 28 OS=Homo sapiens OX=9606 GN=ERG28 PE=1 SV=1	ERG28	222546	252223	177006	244893	251045	171442	525928	409600	351831
Q86WA6	Valacyclovir hydrolase OS=Homo sapiens OX=9606 GN=BPHL PE=1 SV=1	BPHL	172868	194547	198803	200858	202020	192627	207917	173087	181178
Q8NFH5	Nucleoporin NUP35 OS=Homo sapiens OX=9606 GN=NUP35 PE=1 SV=1	NUP35	411326	621901	451984	456234	404738	400449	521734	443485	356687
O95163	Elongator complex protein 1 OS=Homo sapiens OX=9606 GN=ELP1 PE=1 SV=3	ELP1	304168	264659	278163	251549	304039	307651	673636	330320	369159
Q86Y82	Syntaxin-12 OS=Homo sapiens OX=9606 GN=STX12 PE=1 SV=1	STX12	476321	516692	499596	376968	392933	516740	465905	459620	489503
O95470	Sphingosine-1-phosphate lyase 1 OS=Homo sapiens OX=9606 GN=SGPL1 PE=1 SV=3	SGPL1	396118	314809	437602	370702	408349	388154	385474	504989	492524
Q9H5Q4	Dimethyladenosine transferase 2, mitochondrial OS=Homo sapiens OX=9606 GN=TFB2M PE=1 SV=1	TFB2M	409388	351220	384160	370546	328203	410897	387878	336557	365009
O75494	Serine/arginine-rich splicing factor 10 OS=Homo sapiens OX=9606 GN=SRSF10 PE=1 SV=1	SRSF10	2.14905e+06	1.96065e+06	2.03889e+06	850321	885750	753974	1.93556e+06	1.77811e+06	3.95898e+06
A0A087WTF3	Ankyrin-3 (Fragment) OS=Homo sapiens OX=9606 GN=ANK3 PE=1 SV=1	ANK3	236810	288250	224716	265742	243658	267679	260622	236997	246968
P43355	Melanoma-associated antigen 1 OS=Homo sapiens OX=9606 GN=MAGEA1 PE=1 SV=1	MAGEA1	196107	152608	238290	111305	104544	121307	147024	107931	126023
O15270	Serine palmitoyltransferase 2 OS=Homo sapiens OX=9606 GN=SPTLC2 PE=1 SV=1	SPTLC2	55053.1	67404.5	54271.7	41726.3	44882.6	36232.1	46959.9	37718.8	29884.6
R4GNH9	Exosome complex component CSL4 OS=Homo sapiens OX=9606 GN=EXOSC1 PE=1 SV=1	EXOSC1	318949	348166	409759	382935	406277	405392	443954	419568	475670
A0A087WY31	YTH domain-containing family protein 3 OS=Homo sapiens OX=9606 GN=YTHDF3 PE=1 SV=1	YTHDF3	351892	369983	471122	370459	388169	348074	442490	395509	448739
P24390	ER lumen protein-retaining receptor 1 OS=Homo sapiens OX=9606 GN=KDELR1 PE=1 SV=1	KDELR1	171117	171644	151393	169429	168306	158697	129297	85841.3	113980
P46734	Dual specificity mitogen-activated protein kinase kinase 3 OS=Homo sapiens OX=9606 GN=MAP2K3 PE=1 SV=2	MAP2K3	183076	202236	188355	175294	181494	216323	208178	189793	179259
P30837	Aldehyde dehydrogenase X, mitochondrial OS=Homo sapiens OX=9606 GN=ALDH1B1 PE=1 SV=3	ALDH1B1	249294	228673	248377	205674	211956	226492	222184	170636	187900
Q9UHG3	Prenylcysteine oxidase 1 OS=Homo sapiens OX=9606 GN=PCYOX1 PE=1 SV=3	PCYOX1	418256	257959	462005	284034	434733	410045	416455	445776	464295
Q9BW60	Elongation of very long chain fatty acids protein 1 OS=Homo sapiens OX=9606 GN=ELOVL1 PE=1 SV=1	ELOVL1	665428	776236	679364	649925	672440	436054	793399	576372	755219
Q9H8H0	Nucleolar protein 11 OS=Homo sapiens OX=9606 GN=NOL11 PE=1 SV=1	NOL11	278948	267914	266084	229964	234506	182214	238894	227660	172887
Q92575	UBX domain-containing protein 4 OS=Homo sapiens OX=9606 GN=UBXN4 PE=1 SV=2	UBXN4	222685	160470	120234	222180	257966	199932	200912	267859	213368
Q99595	Mitochondrial import inner membrane translocase subunit Tim17-A OS=Homo sapiens OX=9606 GN=TIMM17A PE=1 SV=1	TIMM17A	264685	274465	308719	252311	264685	266007	192415	158337	212812
O43865	S-adenosylhomocysteine hydrolase-like protein 1 OS=Homo sapiens OX=9606 GN=AHCYL1 PE=1 SV=2	AHCYL1	683632	672817	1.20808e+06	1.02878e+06	573351	611472	647169	621748	661083
P67870	Casein kinase II subunit beta OS=Homo sapiens OX=9606 GN=CSNK2B PE=1 SV=1	CSNK2B	355696	407767	400738	280852	224246	289879	304469	268552	233298
O43181	NADH dehydrogenase [ubiquinone] iron-sulfur protein 4, mitochondrial OS=Homo sapiens OX=9606 GN=NDUFS4 PE=1 SV=1	NDUFS4	190031	179802	183979	126990	146680	130301	119891	94763	120127
Q9NX47	E3 ubiquitin-protein ligase MARCH5 OS=Homo sapiens OX=9606 GN=MARCH5 PE=1 SV=1	MARCH5	239582	190394	232041	253065	204422	212551	273009	242287	227960
Q7KZN9	Cytochrome c oxidase assembly protein COX15 homolog OS=Homo sapiens OX=9606 GN=COX15 PE=1 SV=1	COX15	305218	440378	361700	324102	339777	425815	326068	259587	416184
J3KMZ9	Low-density lipoprotein receptor (Fragment) OS=Homo sapiens OX=9606 GN=LDLR PE=1 SV=1	LDLR	454061	464599	465698	440016	429571	322587	674192	614002	568083
Q9P2I0	Cleavage and polyadenylation specificity factor subunit 2 OS=Homo sapiens OX=9606 GN=CPSF2 PE=1 SV=2	CPSF2	62901.2	55725.5	44709.7	44090.3	38887.7	38619.3	45015.5	42718.6	31773.6
P14174	Macrophage migration inhibitory factor OS=Homo sapiens OX=9606 GN=MIF PE=1 SV=4	MIF	7.00842e+06	7.74322e+06	7.49283e+06	7.93019e+06	7.4077e+06	9.00833e+06	6.73852e+06	7.9317e+06	7.30557e+06
H7C0V0	m-AAA protease-interacting protein 1, mitochondrial (Fragment) OS=Homo sapiens OX=9606 GN=MAIP1 PE=1 SV=1	MAIP1	351508	337832	352171	360251	401724	412573	492582	369311	464634
O95071	E3 ubiquitin-protein ligase UBR5 OS=Homo sapiens OX=9606 GN=UBR5 PE=1 SV=2	UBR5	84477.7	73257.2	75622.1	55660.8	65154.2	73671.2	64879.5	54456.2	59128
E7EVL6	Replication initiator 1 (Fragment) OS=Homo sapiens OX=9606 GN=REPIN1 PE=1 SV=1	REPIN1	229385	219029	215599	187291	220812	213755	187031	212309	190063
P18084	Integrin beta-5 OS=Homo sapiens OX=9606 GN=ITGB5 PE=1 SV=1	ITGB5	134793	109558	103434	155609	139658	153224	141294	110928	113786
A0A087WYR0	Signal recognition particle 19 kDa protein OS=Homo sapiens OX=9606 GN=SRP19 PE=1 SV=1	SRP19	333202	438225	324298	358382	360820	508959	431476	478754	474559
P60468	Protein transport protein Sec61 subunit beta OS=Homo sapiens OX=9606 GN=SEC61B PE=1 SV=2	SEC61B	2.3971e+06	2.4558e+06	1.44895e+06	2.26442e+06	2.19166e+06	2.07348e+06	2.19896e+06	2.48013e+06	2.23643e+06
O94992	Protein HEXIM1 OS=Homo sapiens OX=9606 GN=HEXIM1 PE=1 SV=1	HEXIM1	175728	217012	244222	394164	372107	362350	423353	328022	426932
P09001	39S ribosomal protein L3, mitochondrial OS=Homo sapiens OX=9606 GN=MRPL3 PE=1 SV=1	MRPL3	330282	317186	326078	277798	281544	272440	298594	237373	273293
Q9BQA1	Methylosome protein 50 OS=Homo sapiens OX=9606 GN=WDR77 PE=1 SV=1	WDR77	634546	654979	631939	679831	702770	690392	711482	620594	804225
O14949	Cytochrome b-c1 complex subunit 8 OS=Homo sapiens OX=9606 GN=UQCRQ PE=1 SV=4	UQCRQ	2.13482e+06	2.65187e+06	2.69977e+06	2.48515e+06	2.25359e+06	2.16255e+06	2.83359e+06	2.25254e+06	2.39537e+06
Q9H6T0	Epithelial splicing regulatory protein 2 OS=Homo sapiens OX=9606 GN=ESRP2 PE=1 SV=1	ESRP2	109506	103440	84959.4	78823.8	90679.4	75230.6	73126.8	82254.2	77556.5
Q969V3	Nicalin OS=Homo sapiens OX=9606 GN=NCLN PE=1 SV=2	NCLN	531669	547377	602785	508279	550490	585832	540757	552037	519891
Q9UJW0	Dynactin subunit 4 OS=Homo sapiens OX=9606 GN=DCTN4 PE=1 SV=1	DCTN4	247434	257648	237458	300169	245652	297261	209677	206639	253673
Q96T76	MMS19 nucleotide excision repair protein homolog OS=Homo sapiens OX=9606 GN=MMS19 PE=1 SV=2	MMS19	154919	174563	157445	160263	204735	160259	153073	191964	203585
A0A1W2PQV2	Glycine cleavage system H protein, mitochondrial (Fragment) OS=Homo sapiens OX=9606 GN=GCSH PE=1 SV=1	GCSH	1.34601e+06	1.56832e+06	954308	1.23552e+06	1.16682e+06	857662	1.26039e+06	1.15439e+06	856686
Q9NUQ6	SPATS2-like protein OS=Homo sapiens OX=9606 GN=SPATS2L PE=1 SV=2	SPATS2L	164485	147794	136836	152963	175546	169376	159240	175916	112512
Q8N142	Adenylosuccinate synthetase isozyme 1 OS=Homo sapiens OX=9606 GN=ADSSL1 PE=1 SV=1	ADSSL1	213967	194322	250774	184435	209921	234608	215452	202677	219059
Q9Y608	Leucine-rich repeat flightless-interacting protein 2 OS=Homo sapiens OX=9606 GN=LRRFIP2 PE=1 SV=1	LRRFIP2	164772	105485	57460.2	246805	279058	257015	111935	251145	258026
Q01085	Nucleolysin TIAR OS=Homo sapiens OX=9606 GN=TIAL1 PE=1 SV=1	TIAL1	301679	316171	295138	341407	366591	361995	299223	397230	399829
P21926	CD9 antigen OS=Homo sapiens OX=9606 GN=CD9 PE=1 SV=4	CD9	1.77042e+06	2.27566e+06	1.78162e+06	1.75952e+06	1.22945e+06	1.06194e+06	1.21874e+06	1.10761e+06	934941
C9J3F6	TBC1 domain family member 5 OS=Homo sapiens OX=9606 GN=TBC1D5 PE=1 SV=1	TBC1D5	60949.3	99490.6	2066.42	79601.6	202354	134224	60466.2	161634	271182
Q9NQZ2	Something about silencing protein 10 OS=Homo sapiens OX=9606 GN=UTP3 PE=1 SV=1	UTP3	144783	161831	143012	155531	166301	160203	254018	200836	97726.1
Q13630	GDP-L-fucose synthase OS=Homo sapiens OX=9606 GN=TSTA3 PE=1 SV=1	TSTA3	920648	651382	628428	755115	823981	1.06063e+06	702874	825925	816492
P53602	Diphosphomevalonate decarboxylase OS=Homo sapiens OX=9606 GN=MVD PE=1 SV=1	MVD	302881	231493	230821	323630	387577	371725	646669	608739	618348
P19075	Tetraspanin-8 OS=Homo sapiens OX=9606 GN=TSPAN8 PE=1 SV=1	TSPAN8	898970	2.08187e+06	112897	2.74071e+06	3.42341e+06	3.03801e+06	2.50099e+06	3.50515e+06	3.90496e+06
C9J3D7	Peroxisomal carnitine O-octanoyltransferase OS=Homo sapiens OX=9606 GN=CROT PE=1 SV=1	CROT	306944	218986	290529	240952	258535	241688	240183	253470	253199
O60831	PRA1 family protein 2 OS=Homo sapiens OX=9606 GN=PRAF2 PE=1 SV=1	PRAF2	496776	531722	515350	550868	592926	418593	568595	483288	527763
Q9BRX8	Peroxiredoxin-like 2A OS=Homo sapiens OX=9606 GN=PRXL2A PE=1 SV=3	PRXL2A	506610	475749	540546	486940	496184	456049	643254	556357	579112
E9PRJ8	Tetraspanin (Fragment) OS=Homo sapiens OX=9606 GN=CD81 PE=1 SV=1	CD81	471833	575575	597979	433702	446805	458648	509999	381591	365446
Q8TBP6	Solute carrier family 25 member 40 OS=Homo sapiens OX=9606 GN=SLC25A40 PE=1 SV=1	SLC25A40	499163	412442	444310	477852	478943	408530	503512	452993	466796
Q3ZCQ8	Mitochondrial import inner membrane translocase subunit TIM50 OS=Homo sapiens OX=9606 GN=TIMM50 PE=1 SV=2	TIMM50	212865	235420	111739	238393	200437	192569	184316	197891	190882
F5GYF7	COP9 signalosome complex subunit 7a (Fragment) OS=Homo sapiens OX=9606 GN=COPS7A PE=1 SV=8	COPS7A	556582	562781	681099	540170	608778	614674	570390	711029	705337
Q9UKG1	DCC-interacting protein 13-alpha OS=Homo sapiens OX=9606 GN=APPL1 PE=1 SV=1	APPL1	180021	213846	196630	160295	184260	188195	196770	161787	157522
Q92733	Proline-rich protein PRCC OS=Homo sapiens OX=9606 GN=PRCC PE=1 SV=1	PRCC	212957	183264	179233	141431	131610	198667	219803	136572	151014
Q13111	Chromatin assembly factor 1 subunit A OS=Homo sapiens OX=9606 GN=CHAF1A PE=1 SV=3	CHAF1A	108297	197465	70287.1	144526	92909.1	29700.8	118140	64346	97057.3
A6NNK5	TP53-binding protein 1 OS=Homo sapiens OX=9606 GN=TP53BP1 PE=1 SV=2	TP53BP1	322491	226178	255888	205957	214336	168072	236874	206251	214328
Q9Y4G6	Talin-2 OS=Homo sapiens OX=9606 GN=TLN2 PE=1 SV=4	TLN2	3.28843e+06	3.52025e+06	3.92106e+06	3.46e+06	3.5161e+06	3.54918e+06	3.10588e+06	3.8918e+06	3.24629e+06
O95251	Histone acetyltransferase KAT7 OS=Homo sapiens OX=9606 GN=KAT7 PE=1 SV=1	KAT7	236262	190658	189192	146830	167082	131880	201699	180881	158219
H3BV22	Serine/threonine-protein phosphatase (Fragment) OS=Homo sapiens OX=9606 GN=PPP4C PE=1 SV=1	PPP4C	199672	206131	208871	306761	371219	209257	143396	164552	172209
Q9UJC3	Protein Hook homolog 1 OS=Homo sapiens OX=9606 GN=HOOK1 PE=1 SV=2	HOOK1	159488	131492	83723.1	268540	251312	204243	195239	232714	214643
F5H5N1	NADH dehydrogenase [ubiquinone] iron-sulfur protein 7, mitochondrial OS=Homo sapiens OX=9606 GN=NDUFS7 PE=1 SV=1	NDUFS7	576526	639946	603378	559928	519006	561849	528507	469427	475785
Q5BJD5	Transmembrane protein 41B OS=Homo sapiens OX=9606 GN=TMEM41B PE=1 SV=1	TMEM41B	339815	525915	193279	569691	427693	396379	624661	489148	501070
Q9UDY2	Tight junction protein ZO-2 OS=Homo sapiens OX=9606 GN=TJP2 PE=1 SV=2	TJP2	118516	144644	141513	131692	169901	155604	200961	221223	205673
P53701	Cytochrome c-type heme lyase OS=Homo sapiens OX=9606 GN=HCCS PE=1 SV=1	HCCS	392971	461251	491796	407382	471868	440445	449710	448780	455126
Q9Y679	Ancient ubiquitous protein 1 OS=Homo sapiens OX=9606 GN=AUP1 PE=1 SV=2	AUP1	481256	455963	379333	390345	345471	294112	372154	390711	356891
Q9Y6I9	Testis-expressed protein 264 OS=Homo sapiens OX=9606 GN=TEX264 PE=1 SV=1	TEX264	728538	793733	850770	735186	685156	648883	709384	733812	771623
P49458	Signal recognition particle 9 kDa protein OS=Homo sapiens OX=9606 GN=SRP9 PE=1 SV=2	SRP9	3.81447e+06	4.24884e+06	4.3018e+06	4.5905e+06	4.06008e+06	4.18596e+06	3.65492e+06	4.02565e+06	3.91608e+06
Q12797	Aspartyl/asparaginyl beta-hydroxylase OS=Homo sapiens OX=9606 GN=ASPH PE=1 SV=3	ASPH	244997	268073	290006	368037	316733	313785	363457	331808	379344
Q92506	Estradiol 17-beta-dehydrogenase 8 OS=Homo sapiens OX=9606 GN=HSD17B8 PE=1 SV=2	HSD17B8	343043	385386	402722	326852	333235	353524	395670	328377	366215
Q96HC4	PDZ and LIM domain protein 5 OS=Homo sapiens OX=9606 GN=PDLIM5 PE=1 SV=5	PDLIM5	602269	529343	534083	626871	771289	839586	614839	571433	591239
Q92614	Unconventional myosin-XVIIIa OS=Homo sapiens OX=9606 GN=MYO18A PE=1 SV=3	MYO18A	208720	221591	179102	220608	205118	231805	210184	241944	203149
P82912	28S ribosomal protein S11, mitochondrial OS=Homo sapiens OX=9606 GN=MRPS11 PE=1 SV=2	MRPS11	293603	282654	330300	226994	155610	157060	127266	62988.5	207382
P21283	V-type proton ATPase subunit C 1 OS=Homo sapiens OX=9606 GN=ATP6V1C1 PE=1 SV=4	ATP6V1C1	237131	186485	182526	200178	225098	191512	239929	253587	189455
Q8WYP5	Protein ELYS OS=Homo sapiens OX=9606 GN=AHCTF1 PE=1 SV=3	AHCTF1	572103	632769	516703	627028	551247	568241	613529	567726	469439
A0A4W8VX11	Pericentriolar material 1 protein OS=Homo sapiens OX=9606 GN=PCM1 PE=4 SV=1	PCM1	426617	589389	518791	510700	417034	432710	451316	362952	478864
D6RIY6	Exosome complex component RRP45 OS=Homo sapiens OX=9606 GN=EXOSC9 PE=1 SV=1	EXOSC9	459349	482371	422182	406153	443825	399823	525465	481857	479862
P69905	Hemoglobin subunit alpha OS=Homo sapiens OX=9606 GN=HBA1 PE=1 SV=2	HBA1	256745	220650	260937	157472	436654	326000	833206	636740	1.05391e+06
P41208	Centrin-2 OS=Homo sapiens OX=9606 GN=CETN2 PE=1 SV=1	CETN2	135713	258921	313915	173046	210933	213360	127257	100818	140153
Q9Y3T9	Nucleolar complex protein 2 homolog OS=Homo sapiens OX=9606 GN=NOC2L PE=1 SV=4	NOC2L	289307	304656	244090	270026	236152	139883	257401	226119	279832
J3KQ41	COP9 signalosome complex subunit 7b OS=Homo sapiens OX=9606 GN=COPS7B PE=1 SV=1	COPS7B	116099	141034	142926	131360	135481	141516	157508	135212	125064
Q9HDC9	Adipocyte plasma membrane-associated protein OS=Homo sapiens OX=9606 GN=APMAP PE=1 SV=2	APMAP	239040	191465	219199	204017	275866	155188	295966	299236	313760
E9PCW1	Golgi SNAP receptor complex member 1 OS=Homo sapiens OX=9606 GN=GOSR1 PE=1 SV=1	GOSR1	187533	183127	248922	238892	190416	206171	272575	219196	214170
P14927	Cytochrome b-c1 complex subunit 7 OS=Homo sapiens OX=9606 GN=UQCRB PE=1 SV=2	UQCRB	703774	939310	967251	1.03751e+06	972685	831009	756086	867507	960721
C9J0J7	Profilin OS=Homo sapiens OX=9606 GN=PFN2 PE=1 SV=1	PFN2	1.69351e+06	1.59053e+06	1.49862e+06	1.58417e+06	1.5246e+06	1.67022e+06	1.44068e+06	1.81128e+06	1.73562e+06
Q14244	Ensconsin OS=Homo sapiens OX=9606 GN=MAP7 PE=1 SV=1	MAP7	75414.9	84244.5	88397.4	164444	150605	128567	130210	163236	203315
Q9NV88	Integrator complex subunit 9 OS=Homo sapiens OX=9606 GN=INTS9 PE=1 SV=2	INTS9	179864	172178	154941	136725	136858	114551	109413	114617	143524
H3BLV9	SRSF protein kinase 1 (Fragment) OS=Homo sapiens OX=9606 GN=SRPK1 PE=1 SV=1	SRPK1	396872	311312	408473	327621	292498	332698	300184	292428	304406
Q8WUA4	General transcription factor 3C polypeptide 2 OS=Homo sapiens OX=9606 GN=GTF3C2 PE=1 SV=2	GTF3C2	321193	264737	291036	240508	225454	240992	267177	252952	285381
Q96LR5	Ubiquitin-conjugating enzyme E2 E2 OS=Homo sapiens OX=9606 GN=UBE2E2 PE=1 SV=1	UBE2E2
Q86VM9	Zinc finger CCCH domain-containing protein 18 OS=Homo sapiens OX=9606 GN=ZC3H18 PE=1 SV=2	ZC3H18	240669	349310	221002	308849	446207	329405	310266	411346	372675
Q15102	Platelet-activating factor acetylhydrolase IB subunit gamma OS=Homo sapiens OX=9606 GN=PAFAH1B3 PE=1 SV=1	PAFAH1B3	287517	356701	324886	332685	266372	357510	276935	316475	314310
O14776	Transcription elongation regulator 1 OS=Homo sapiens OX=9606 GN=TCERG1 PE=1 SV=2	TCERG1	388274	397225	437266	439424	444790	419363	329362	353873	382547
P78316	Nucleolar protein 14 OS=Homo sapiens OX=9606 GN=NOP14 PE=1 SV=3	NOP14	299131	355667	369582	338073	260880	279783	373619	328099	327723
[truncated: 1,371 more rows]

## Sheet: Table S3-B
Table S2: Differentially expressed proteins identified by ANOVA (FDR < 0.05).
Accession	Description	Gene Name	ANOVA Significant	(-) Log ANOVA p value	ANOVA q-value
P49327	Fatty acid synthase OS=Homo sapiens OX=9606 GN=FASN PE=1 SV=3	FASN	+	2.16396	0.0263975
P10809	60 kDa heat shock protein, mitochondrial OS=Homo sapiens OX=9606 GN=HSPD1 PE=1 SV=2	HSPD1	+	1.83553	0.0439209
P13639	Elongation factor 2 OS=Homo sapiens OX=9606 GN=EEF2 PE=1 SV=4	EEF2	+	1.91963	0.0389031
P68371	Tubulin beta-4B chain OS=Homo sapiens OX=9606 GN=TUBB4B PE=1 SV=1	TUBB4B	+	2.4532	0.0171498
P11142	Heat shock cognate 71 kDa protein OS=Homo sapiens OX=9606 GN=HSPA8 PE=1 SV=1	HSPA8	+	3.1897	0.0077594
O75643	U5 small nuclear ribonucleoprotein 200 kDa helicase OS=Homo sapiens OX=9606 GN=SNRNP200 PE=1 SV=2	SNRNP200	+	2.40167	0.0179157
P68366	Tubulin alpha-4A chain OS=Homo sapiens OX=9606 GN=TUBA4A PE=1 SV=1	TUBA4A	+	3.01864	0.00873203
P13667	Protein disulfide-isomerase A4 OS=Homo sapiens OX=9606 GN=PDIA4 PE=1 SV=2	PDIA4	+	3.2804	0.00659016
P49588	Alanine--tRNA ligase, cytoplasmic OS=Homo sapiens OX=9606 GN=AARS PE=1 SV=2	AARS	+	4.56451	0
P30101	Protein disulfide-isomerase A3 OS=Homo sapiens OX=9606 GN=PDIA3 PE=1 SV=4	PDIA3	+	2.44613	0.017088
P78371	T-complex protein 1 subunit beta OS=Homo sapiens OX=9606 GN=CCT2 PE=1 SV=4	CCT2	+	1.75623	0.0484774
P55060	Exportin-2 OS=Homo sapiens OX=9606 GN=CSE1L PE=1 SV=3	CSE1L	+	2.59662	0.0147907
P60842	Eukaryotic initiation factor 4A-I OS=Homo sapiens OX=9606 GN=EIF4A1 PE=1 SV=1	EIF4A1	+	4.60016	0
Q7KZF4	Staphylococcal nuclease domain-containing protein 1 OS=Homo sapiens OX=9606 GN=SND1 PE=1 SV=1	SND1	+	5.21447	0
P34897	Serine hydroxymethyltransferase, mitochondrial OS=Homo sapiens OX=9606 GN=SHMT2 PE=1 SV=3	SHMT2	+	1.76115	0.0478433
Q5T4S7	E3 ubiquitin-protein ligase UBR4 OS=Homo sapiens OX=9606 GN=UBR4 PE=1 SV=1	UBR4	+	1.77301	0.0471917
Q05639	Elongation factor 1-alpha 2 OS=Homo sapiens OX=9606 GN=EEF1A2 PE=1 SV=1	EEF1A2	+	1.93306	0.0376211
P23921	Ribonucleoside-diphosphate reductase large subunit OS=Homo sapiens OX=9606 GN=RRM1 PE=1 SV=1	RRM1	+	2.13139	0.0285538
P51648	Aldehyde dehydrogenase family 3 member A2 OS=Homo sapiens OX=9606 GN=ALDH3A2 PE=1 SV=1	ALDH3A2	+	2.13502	0.028322
P11586	C-1-tetrahydrofolate synthase, cytoplasmic OS=Homo sapiens OX=9606 GN=MTHFD1 PE=1 SV=3	MTHFD1	+	3.86249	0.00276056
P11940	Polyadenylate-binding protein 1 OS=Homo sapiens OX=9606 GN=PABPC1 PE=1 SV=2	PABPC1	+	2.48037	0.0165523
O43175	D-3-phosphoglycerate dehydrogenase OS=Homo sapiens OX=9606 GN=PHGDH PE=1 SV=4	PHGDH	+	4.04898	0.0024375
P41252	Isoleucine--tRNA ligase, cytoplasmic OS=Homo sapiens OX=9606 GN=IARS PE=1 SV=2	IARS	+	3.06864	0.00897222
Q8N163	Cell cycle and apoptosis regulator protein 2 OS=Homo sapiens OX=9606 GN=CCAR2 PE=1 SV=2	CCAR2	+	2.9468	0.00896894
Q9H1E3	Nuclear ubiquitous casein and cyclin-dependent kinase substrate 1 OS=Homo sapiens OX=9606 GN=NUCKS1 PE=1 SV=1	NUCKS1	+	3.2016	0.00721212
O15240	Neurosecretory protein VGF OS=Homo sapiens OX=9606 GN=VGF PE=1 SV=2	VGF	+	2.03654	0.033745
J3KTA4	Probable ATP-dependent RNA helicase DDX5 OS=Homo sapiens OX=9606 GN=DDX5 PE=1 SV=1	DDX5	+	4.11627	0.00264407
P41250	Glycine--tRNA ligase OS=Homo sapiens OX=9606 GN=GARS PE=1 SV=3	GARS	+	3.09066	0.00839437
Q13011	Delta(3,5)-Delta(2,4)-dienoyl-CoA isomerase, mitochondrial OS=Homo sapiens OX=9606 GN=ECH1 PE=1 SV=2	ECH1	+	2.44292	0.0173068
Q01581	Hydroxymethylglutaryl-CoA synthase, cytoplasmic OS=Homo sapiens OX=9606 GN=HMGCS1 PE=1 SV=2	HMGCS1	+	4.64085	0
Q15366	Poly(rC)-binding protein 2 OS=Homo sapiens OX=9606 GN=PCBP2 PE=1 SV=1	PCBP2	+	3.57564	0.00412903
Q15393	Splicing factor 3B subunit 3 OS=Homo sapiens OX=9606 GN=SF3B3 PE=1 SV=4	SF3B3	+	4.37782	0.000538462
P33993	DNA replication licensing factor MCM7 OS=Homo sapiens OX=9606 GN=MCM7 PE=1 SV=4	MCM7	+	3.68615	0.00315294
A0A0C4DFL7	Lanosterol 14-alpha demethylase OS=Homo sapiens OX=9606 GN=CYP51A1 PE=1 SV=1	CYP51A1	+	4.85925	0
A0A3B3IT92	DNA helicase OS=Homo sapiens OX=9606 GN=MCM4 PE=1 SV=1	MCM4	+	5.24907	0
A0A1W2PQ51	Probable ATP-dependent RNA helicase DDX17 OS=Homo sapiens OX=9606 GN=DDX17 PE=1 SV=1	DDX17	+	2.60588	0.0147477
Q13838	Spliceosome RNA helicase DDX39B OS=Homo sapiens OX=9606 GN=DDX39B PE=1 SV=1	DDX39B	+	1.86383	0.0421794
H0YIV4	Nucleosome assembly protein 1-like 1 (Fragment) OS=Homo sapiens OX=9606 GN=NAP1L1 PE=1 SV=1	NAP1L1	+	3.43175	0.00455556
P16989	Y-box-binding protein 3 OS=Homo sapiens OX=9606 GN=YBX3 PE=1 SV=4	YBX3	+	3.77336	0.00292308
Q9UQ35	Serine/arginine repetitive matrix protein 2 OS=Homo sapiens OX=9606 GN=SRRM2 PE=1 SV=2	SRRM2	+	2.20783	0.0238312
P62136	Serine/threonine-protein phosphatase PP1-alpha catalytic subunit OS=Homo sapiens OX=9606 GN=PPP1CA PE=1 SV=1	PPP1CA	+	2.38107	0.0181333
P78347	General transcription factor II-I OS=Homo sapiens OX=9606 GN=GTF2I PE=1 SV=2	GTF2I	+	1.91048	0.0388904
Q99497	Protein/nucleic acid deglycase DJ-1 OS=Homo sapiens OX=9606 GN=PARK7 PE=1 SV=2	PARK7	+	2.42005	0.0176498
P37268	Squalene synthase OS=Homo sapiens OX=9606 GN=FDFT1 PE=1 SV=1	FDFT1	+	6.07545	0
Q9BWD1	Acetyl-CoA acetyltransferase, cytosolic OS=Homo sapiens OX=9606 GN=ACAT2 PE=1 SV=2	ACAT2	+	3.55184	0.00451064
P12004	Proliferating cell nuclear antigen OS=Homo sapiens OX=9606 GN=PCNA PE=1 SV=1	PCNA	+	2.35593	0.0192847
P49915	GMP synthase [glutamine-hydrolyzing] OS=Homo sapiens OX=9606 GN=GMPS PE=1 SV=1	GMPS	+	1.99391	0.0354709
M0QY43	Myosin-14 (Fragment) OS=Homo sapiens OX=9606 GN=MYH14 PE=1 SV=8	MYH14	+	1.94841	0.0367883
P23396	40S ribosomal protein S3 OS=Homo sapiens OX=9606 GN=RPS3 PE=1 SV=2	RPS3	+	3.23659	0.00703125
P47897	Glutamine--tRNA ligase OS=Homo sapiens OX=9606 GN=QARS PE=1 SV=1	QARS	+	1.90966	0.0388
P46940	Ras GTPase-activating-like protein IQGAP1 OS=Homo sapiens OX=9606 GN=IQGAP1 PE=1 SV=1	IQGAP1	+	2.86035	0.0105238
P31689	DnaJ homolog subfamily A member 1 OS=Homo sapiens OX=9606 GN=DNAJA1 PE=1 SV=2	DNAJA1	+	2.45818	0.0165061
P62081	40S ribosomal protein S7 OS=Homo sapiens OX=9606 GN=RPS7 PE=1 SV=1	RPS7	+	1.88362	0.0409545
Q03252	Lamin-B2 OS=Homo sapiens OX=9606 GN=LMNB2 PE=1 SV=4	LMNB2	+	2.74333	0.0132193
Q9BUJ2	Heterogeneous nuclear ribonucleoprotein U-like protein 1 OS=Homo sapiens OX=9606 GN=HNRNPUL1 PE=1 SV=2	HNRNPUL1	+	1.86167	0.0422282
Q9HB71	Calcyclin-binding protein OS=Homo sapiens OX=9606 GN=CACYBP PE=1 SV=2	CACYBP	+	2.02889	0.0338942
P43487	Ran-specific GTPase-activating protein OS=Homo sapiens OX=9606 GN=RANBP1 PE=1 SV=1	RANBP1	+	2.12891	0.0286135
F5GZS6	4F2 cell-surface antigen heavy chain OS=Homo sapiens OX=9606 GN=SLC3A2 PE=1 SV=1	SLC3A2	+	3.6212	0.00373333
O76094	Signal recognition particle subunit SRP72 OS=Homo sapiens OX=9606 GN=SRP72 PE=1 SV=3	SRP72	+	6.5158	0
H9KV28	Protein diaphanous homolog 1 OS=Homo sapiens OX=9606 GN=DIAPH1 PE=1 SV=2	DIAPH1	+	2.10898	0.0292335
B4DY08	Heterogeneous nuclear ribonucleoproteins C1/C2 OS=Homo sapiens OX=9606 GN=HNRNPC PE=1 SV=1	HNRNPC	+	1.8838	0.0409567
P55084	Trifunctional enzyme subunit beta, mitochondrial OS=Homo sapiens OX=9606 GN=HADHB PE=1 SV=3	HADHB	+	2.62472	0.0145972
P43358	Melanoma-associated antigen 4 OS=Homo sapiens OX=9606 GN=MAGEA4 PE=1 SV=2	MAGEA4	+	1.85996	0.0425089
Q9Y3F4	Serine-threonine kinase receptor-associated protein OS=Homo sapiens OX=9606 GN=STRAP PE=1 SV=1	STRAP	+	1.95004	0.036802
P11388	DNA topoisomerase 2-alpha OS=Homo sapiens OX=9606 GN=TOP2A PE=1 SV=3	TOP2A	+	2.73756	0.0132063
Q16822	Phosphoenolpyruvate carboxykinase [GTP], mitochondrial OS=Homo sapiens OX=9606 GN=PCK2 PE=1 SV=4	PCK2	+	2.81176	0.0120229
A0A0D9SF54	Spectrin alpha chain, non-erythrocytic 1 OS=Homo sapiens OX=9606 GN=SPTAN1 PE=1 SV=1	SPTAN1	+	4.81674	0
Q9Y617	Phosphoserine aminotransferase OS=Homo sapiens OX=9606 GN=PSAT1 PE=1 SV=2	PSAT1	+	3.48415	0.00455446
Q00325	Phosphate carrier protein, mitochondrial OS=Homo sapiens OX=9606 GN=SLC25A3 PE=1 SV=2	SLC25A3	+	1.95284	0.0370667
O15067	Phosphoribosylformylglycinamidine synthase OS=Homo sapiens OX=9606 GN=PFAS PE=1 SV=4	PFAS	+	3.46912	0.0047767
P08240	Signal recognition particle receptor subunit alpha OS=Homo sapiens OX=9606 GN=SRPRA PE=1 SV=2	SRPRA	+	3.06265	0.00891034
E9PC52	Histone-binding protein RBBP7 OS=Homo sapiens OX=9606 GN=RBBP7 PE=1 SV=1	RBBP7	+	3.04059	0.00889796
Q13185	Chromobox protein homolog 3 OS=Homo sapiens OX=9606 GN=CBX3 PE=1 SV=4	CBX3	+	3.04181	0.0089589
P39748	Flap endonuclease 1 OS=Homo sapiens OX=9606 GN=FEN1 PE=1 SV=1	FEN1	+	1.97703	0.0363834
P04181	Ornithine aminotransferase, mitochondrial OS=Homo sapiens OX=9606 GN=OAT PE=1 SV=1	OAT	+	3.83636	0.00312329
Q9BS26	Endoplasmic reticulum resident protein 44 OS=Homo sapiens OX=9606 GN=ERP44 PE=1 SV=1	ERP44	+	2.12101	0.0290366
A0A0A0MSS8	Aldo-keto reductase family 1 member C3 OS=Homo sapiens OX=9606 GN=AKR1C3 PE=1 SV=1	AKR1C3	+	2.39167	0.0178647
Q92896	Golgi apparatus protein 1 OS=Homo sapiens OX=9606 GN=GLG1 PE=1 SV=2	GLG1	+	2.50633	0.0163064
P36957	Dihydrolipoyllysine-residue succinyltransferase component of 2-oxoglutarate dehydrogenase complex, mitochondrial OS=Homo sapiens OX=9606 GN=DLST PE=1 SV=4	DLST	+	2.5538	0.0161947
P30039	Phenazine biosynthesis-like domain-containing protein OS=Homo sapiens OX=9606 GN=PBLD PE=1 SV=2	PBLD	+	2.67226	0.013901
P62979	Ubiquitin-40S ribosomal protein S27a OS=Homo sapiens OX=9606 GN=RPS27A PE=1 SV=2	RPS27A	+	3.09808	0.00851429
Q5JTH9	RRP12-like protein OS=Homo sapiens OX=9606 GN=RRP12 PE=1 SV=2	RRP12	+	6.83762	0
Q9UBT2	SUMO-activating enzyme subunit 2 OS=Homo sapiens OX=9606 GN=UBA2 PE=1 SV=2	UBA2	+	4.26699	0.00135849
P06493	Cyclin-dependent kinase 1 OS=Homo sapiens OX=9606 GN=CDK1 PE=1 SV=3	CDK1	+	1.73772	0.0496162
P61158	Actin-related protein 3 OS=Homo sapiens OX=9606 GN=ACTR3 PE=1 SV=3	ACTR3	+	1.94998	0.0367122
Q9P2J5	Leucine--tRNA ligase, cytoplasmic OS=Homo sapiens OX=9606 GN=LARS PE=1 SV=2	LARS	+	2.70763	0.0131224
Q8TAQ2	SWI/SNF complex subunit SMARCC2 OS=Homo sapiens OX=9606 GN=SMARCC2 PE=1 SV=1	SMARCC2	+	3.01669	0.00867532
P33316	Deoxyuridine 5'-triphosphate nucleotidohydrolase, mitochondrial OS=Homo sapiens OX=9606 GN=DUT PE=1 SV=4	DUT	+	2.98851	0.00861146
P18085	ADP-ribosylation factor 4 OS=Homo sapiens OX=9606 GN=ARF4 PE=1 SV=3	ARF4	+	3.73023	0.003
P62829	60S ribosomal protein L23 OS=Homo sapiens OX=9606 GN=RPL23 PE=1 SV=1	RPL23	+	2.7727	0.0130279
P46821	Microtubule-associated protein 1B OS=Homo sapiens OX=9606 GN=MAP1B PE=1 SV=2	MAP1B	+	1.97925	0.0361662
P32322	Pyrroline-5-carboxylate reductase 1, mitochondrial OS=Homo sapiens OX=9606 GN=PYCR1 PE=1 SV=2	PYCR1	+	2.8664	0.0105868
O60841	Eukaryotic translation initiation factor 5B OS=Homo sapiens OX=9606 GN=EIF5B PE=1 SV=4	EIF5B	+	4.49146	0
Q9P2E9	Ribosome-binding protein 1 OS=Homo sapiens OX=9606 GN=RRBP1 PE=1 SV=5	RRBP1	+	3.25601	0.00683465
P35270	Sepiapterin reductase OS=Homo sapiens OX=9606 GN=SPR PE=1 SV=1	SPR	+	2.02935	0.0341798
P30044	Peroxiredoxin-5, mitochondrial OS=Homo sapiens OX=9606 GN=PRDX5 PE=1 SV=4	PRDX5	+	2.26672	0.021102
P13798	Acylamino-acid-releasing enzyme OS=Homo sapiens OX=9606 GN=APEH PE=1 SV=4	APEH	+	3.51186	0.00474227
P14324	Farnesyl pyrophosphate synthase OS=Homo sapiens OX=9606 GN=FDPS PE=1 SV=4	FDPS	+	3.67668	0.00311628
Q8N1F7	Nuclear pore complex protein Nup93 OS=Homo sapiens OX=9606 GN=NUP93 PE=1 SV=2	NUP93	+	1.7902	0.0465738
Q9BZZ5	Apoptosis inhibitor 5 OS=Homo sapiens OX=9606 GN=API5 PE=1 SV=3	API5	+	2.01535	0.0336802
Q53GQ0	Very-long-chain 3-oxoacyl-CoA reductase OS=Homo sapiens OX=9606 GN=HSD17B12 PE=1 SV=2	HSD17B12	+	2.14144	0.0280248
P07384	Calpain-1 catalytic subunit OS=Homo sapiens OX=9606 GN=CAPN1 PE=1 SV=1	CAPN1	+	2.45683	0.0166016
O94973	AP-2 complex subunit alpha-2 OS=Homo sapiens OX=9606 GN=AP2A2 PE=1 SV=2	AP2A2	+	2.3182	0.0202278
P57740	Nuclear pore complex protein Nup107 OS=Homo sapiens OX=9606 GN=NUP107 PE=1 SV=1	NUP107	+	5.29019	0
Q8TC12	Retinol dehydrogenase 11 OS=Homo sapiens OX=9606 GN=RDH11 PE=1 SV=2	RDH11	+	2.65345	0.0143415
Q7L2H7	Eukaryotic translation initiation factor 3 subunit M OS=Homo sapiens OX=9606 GN=EIF3M PE=1 SV=1	EIF3M	+	2.49848	0.0162353
F8VZJ2	Nascent polypeptide-associated complex subunit alpha OS=Homo sapiens OX=9606 GN=NACA PE=1 SV=1	NACA	+	2.3902	0.0178876
Q14847	LIM and SH3 domain protein 1 OS=Homo sapiens OX=9606 GN=LASP1 PE=1 SV=2	LASP1	+	1.87034	0.0421712
O75534	Cold shock domain-containing protein E1 OS=Homo sapiens OX=9606 GN=CSDE1 PE=1 SV=2	CSDE1	+	1.97577	0.0362894
P52895	Aldo-keto reductase family 1 member C2 OS=Homo sapiens OX=9606 GN=AKR1C2 PE=1 SV=3	AKR1C2	+	2.33934	0.0197986
Q99436	Proteasome subunit beta type-7 OS=Homo sapiens OX=9606 GN=PSMB7 PE=1 SV=1	PSMB7	+	2.63681	0.0142885
Q9UIG0	Tyrosine-protein kinase BAZ1B OS=Homo sapiens OX=9606 GN=BAZ1B PE=1 SV=2	BAZ1B	+	1.78399	0.0468368
Q96KB5	Lymphokine-activated killer T-cell-originated protein kinase OS=Homo sapiens OX=9606 GN=PBK PE=1 SV=3	PBK	+	2.46447	0.0167107
P10909	Clusterin OS=Homo sapiens OX=9606 GN=CLU PE=1 SV=1	CLU	+	2.25006	0.0212977
A0A087WZ13	Ribonucleoprotein PTB-binding 1 OS=Homo sapiens OX=9606 GN=RAVER1 PE=1 SV=1	RAVER1	+	2.16617	0.0261206
Q13045	Protein flightless-1 homolog OS=Homo sapiens OX=9606 GN=FLII PE=1 SV=2	FLII	+	5.32993	0
Q9H0B6	Kinesin light chain 2 OS=Homo sapiens OX=9606 GN=KLC2 PE=1 SV=1	KLC2	+	3.62532	0.00377528
Q969Z0	FAST kinase domain-containing protein 4 OS=Homo sapiens OX=9606 GN=TBRG4 PE=1 SV=1	TBRG4	+	2.01935	0.0336894
P37837	Transaldolase OS=Homo sapiens OX=9606 GN=TALDO1 PE=1 SV=2	TALDO1	+	3.50466	0.00469388
C9JFR7	Cytochrome c (Fragment) OS=Homo sapiens OX=9606 GN=CYCS PE=1 SV=1	CYCS	+	2.2979	0.0204583
Q13557	Calcium/calmodulin-dependent protein kinase type II subunit delta OS=Homo sapiens OX=9606 GN=CAMK2D PE=1 SV=3	CAMK2D	+	3.97057	0.0029697
Q9H0D6	5'-3' exoribonuclease 2 OS=Homo sapiens OX=9606 GN=XRN2 PE=1 SV=1	XRN2	+	1.73832	0.0495223
O95232	Luc7-like protein 3 OS=Homo sapiens OX=9606 GN=LUC7L3 PE=1 SV=2	LUC7L3	+	1.7819	0.0467724
O14979	Heterogeneous nuclear ribonucleoprotein D-like OS=Homo sapiens OX=9606 GN=HNRNPDL PE=1 SV=3	HNRNPDL	+	1.88122	0.0409955
Q9UHL4	Dipeptidyl peptidase 2 OS=Homo sapiens OX=9606 GN=DPP7 PE=1 SV=3	DPP7	+	3.38466	0.00467857
P04264	Keratin, type II cytoskeletal 1 OS=Homo sapiens OX=9606 GN=KRT1 PE=1 SV=6	KRT1	+	2.11114	0.0291532
Q9UNZ2	NSFL1 cofactor p47 OS=Homo sapiens OX=9606 GN=NSFL1C PE=1 SV=2	NSFL1C	+	2.11917	0.028997
P62314	Small nuclear ribonucleoprotein Sm D1 OS=Homo sapiens OX=9606 GN=SNRPD1 PE=1 SV=1	SNRPD1	+	2.39841	0.0180458
Q2TAY7	WD40 repeat-containing protein SMU1 OS=Homo sapiens OX=9606 GN=SMU1 PE=1 SV=2	SMU1	+	1.86935	0.0420764
P55036	26S proteasome non-ATPase regulatory subunit 4 OS=Homo sapiens OX=9606 GN=PSMD4 PE=1 SV=1	PSMD4	+	5.60112	0
P51687	Sulfite oxidase, mitochondrial OS=Homo sapiens OX=9606 GN=SUOX PE=1 SV=2	SUOX	+	1.97332	0.0360716
P62854	40S ribosomal protein S26 OS=Homo sapiens OX=9606 GN=RPS26 PE=1 SV=3	RPS26	+	2.6676	0.0141084
F5H157	Ras-related protein Rab-35 (Fragment) OS=Homo sapiens OX=9606 GN=RAB35 PE=1 SV=1	RAB35	+	1.83922	0.0435859
Q9Y2W2	WW domain-binding protein 11 OS=Homo sapiens OX=9606 GN=WBP11 PE=1 SV=1	WBP11	+	1.89219	0.0402202
P53007	Tricarboxylate transport protein, mitochondrial OS=Homo sapiens OX=9606 GN=SLC25A1 PE=1 SV=2	SLC25A1	+	2.10714	0.0292024
P00403	Cytochrome c oxidase subunit 2 OS=Homo sapiens OX=9606 GN=MT-CO2 PE=1 SV=1	MT-CO2	+	1.9814	0.0358333
Q13907	Isopentenyl-diphosphate Delta-isomerase 1 OS=Homo sapiens OX=9606 GN=IDI1 PE=1 SV=2	IDI1	+	3.21489	0.00713846
Q9BTE3	Mini-chromosome maintenance complex-binding protein OS=Homo sapiens OX=9606 GN=MCMBP PE=1 SV=2	MCMBP	+	2.0544	0.0324023
Q9UGI8	Testin OS=Homo sapiens OX=9606 GN=TES PE=1 SV=1	TES	+	3.53226	0.00446316
P50579	Methionine aminopeptidase 2 OS=Homo sapiens OX=9606 GN=METAP2 PE=1 SV=1	METAP2	+	2.27221	0.0211233
Q13409	Cytoplasmic dynein 1 intermediate chain 2 OS=Homo sapiens OX=9606 GN=DYNC1I2 PE=1 SV=3	DYNC1I2	+	2.73011	0.0131368
Q9Y2L1	Exosome complex exonuclease RRP44 OS=Homo sapiens OX=9606 GN=DIS3 PE=1 SV=2	DIS3	+	2.07281	0.0310814
P61026	Ras-related protein Rab-10 OS=Homo sapiens OX=9606 GN=RAB10 PE=1 SV=1	RAB10	+	1.97014	0.0361624
P08754	Guanine nucleotide-binding protein G(i) subunit alpha OS=Homo sapiens OX=9606 GN=GNAI3 PE=1 SV=3	GNAI3	+	3.00396	0.00872258
Q96EY8	Corrinoid adenosyltransferase OS=Homo sapiens OX=9606 GN=MMAB PE=1 SV=1	MMAB	+	2.20982	0.0238697
A0A286YFF7	Palmitoyl-protein thioesterase 1 OS=Homo sapiens OX=9606 GN=PPT1 PE=1 SV=1	PPT1	+	3.76397	0.00303797
Q9NZL4	Hsp70-binding protein 1 OS=Homo sapiens OX=9606 GN=HSPBP1 PE=1 SV=2	HSPBP1	+	3.64331	0.0035
Q8TEX9	Importin-4 OS=Homo sapiens OX=9606 GN=IPO4 PE=1 SV=2	IPO4	+	1.95183	0.0368845
P62244	40S ribosomal protein S15a OS=Homo sapiens OX=9606 GN=RPS15A PE=1 SV=2	RPS15A	+	2.41269	0.0175385
P0DN79	Cystathionine beta-synthase-like protein OS=Homo sapiens OX=9606 GN=CBSL PE=1 SV=1	CBSL	+	1.82682	0.0442179
P55263	Adenosine kinase OS=Homo sapiens OX=9606 GN=ADK PE=1 SV=2	ADK	+	3.48245	0.0045098
Q9Y333	U6 snRNA-associated Sm-like protein LSm2 OS=Homo sapiens OX=9606 GN=LSM2 PE=1 SV=1	LSM2	+	1.82994	0.0443246
P60953	Cell division control protein 42 homolog OS=Homo sapiens OX=9606 GN=CDC42 PE=1 SV=2	CDC42	+	2.01452	0.0336757
Q9Y6E2	Basic leucine zipper and W2 domain-containing protein 2 OS=Homo sapiens OX=9606 GN=BZW2 PE=1 SV=1	BZW2	+	2.4195	0.0175814
P61758	Prefoldin subunit 3 OS=Homo sapiens OX=9606 GN=VBP1 PE=1 SV=4	VBP1	+	2.9668	0.00885535
Q96HS1	Serine/threonine-protein phosphatase PGAM5, mitochondrial OS=Homo sapiens OX=9606 GN=PGAM5 PE=1 SV=2	PGAM5	+	1.8499	0.0429002
P05204	Non-histone chromosomal protein HMG-17 OS=Homo sapiens OX=9606 GN=HMGN2 PE=1 SV=3	HMGN2	+	1.78991	0.0464758
Q9BWF3	RNA-binding protein 4 OS=Homo sapiens OX=9606 GN=RBM4 PE=1 SV=1	RBM4	+	2.31365	0.0201696
Q96A33	Coiled-coil domain-containing protein 47 OS=Homo sapiens OX=9606 GN=CCDC47 PE=1 SV=1	CCDC47	+	4.97502	0
A0A024R4M0	40S ribosomal protein S9 OS=Homo sapiens OX=9606 GN=RPS9 PE=1 SV=1	RPS9	+	2.46439	0.016642
P40222	Alpha-taxilin OS=Homo sapiens OX=9606 GN=TXLNA PE=1 SV=3	TXLNA	+	2.44208	0.0172381
P15924	Desmoplakin OS=Homo sapiens OX=9606 GN=DSP PE=1 SV=3	DSP	+	7.64583	0
Q9BW27	Nuclear pore complex protein Nup85 OS=Homo sapiens OX=9606 GN=NUP85 PE=1 SV=1	NUP85	+	2.61561	0.0145728
Q01081	Splicing factor U2AF 35 kDa subunit OS=Homo sapiens OX=9606 GN=U2AF1 PE=1 SV=3	U2AF1	+	2.09907	0.0295882
Q8WVM8	Sec1 family domain-containing protein 1 OS=Homo sapiens OX=9606 GN=SCFD1 PE=1 SV=4	SCFD1	+	3.44628	0.00464151
Q32MZ4	Leucine-rich repeat flightless-interacting protein 1 OS=Homo sapiens OX=9606 GN=LRRFIP1 PE=1 SV=2	LRRFIP1	+	1.98302	0.035718
O75828	Carbonyl reductase [NADPH] 3 OS=Homo sapiens OX=9606 GN=CBR3 PE=1 SV=3	CBR3	+	2.42821	0.0173438
P30154	Serine/threonine-protein phosphatase 2A 65 kDa regulatory subunit A beta isoform OS=Homo sapiens OX=9606 GN=PPP2R1B PE=1 SV=3	PPP2R1B	+	2.5362	0.0160524
P60866	40S ribosomal protein S20 OS=Homo sapiens OX=9606 GN=RPS20 PE=1 SV=1	RPS20	+	1.87519	0.0413093
Q9Y696	Chloride intracellular channel protein 4 OS=Homo sapiens OX=9606 GN=CLIC4 PE=1 SV=4	CLIC4	+	4.05966	0.00247619
Q92820	Gamma-glutamyl hydrolase OS=Homo sapiens OX=9606 GN=GGH PE=1 SV=2	GGH	+	4.52961	0
P18583	Protein SON OS=Homo sapiens OX=9606 GN=SON PE=1 SV=4	SON	+	1.91613	0.0390141
J3KS05	Chromobox protein homolog 1 (Fragment) OS=Homo sapiens OX=9606 GN=CBX1 PE=1 SV=8	CBX1	+	2.37587	0.0184354
Q92520	Protein FAM3C OS=Homo sapiens OX=9606 GN=FAM3C PE=1 SV=1	FAM3C	+	1.7694	0.0474191
P04035	3-hydroxy-3-methylglutaryl-coenzyme A reductase OS=Homo sapiens OX=9606 GN=HMGCR PE=1 SV=1	HMGCR	+	3.33074	0.00575862
J3QRV5	Lethal(2) giant larvae protein homolog 2 OS=Homo sapiens OX=9606 GN=LLGL2 PE=1 SV=1	LLGL2	+	3.26585	0.006688
B0QZ18	Copine-1 OS=Homo sapiens OX=9606 GN=CPNE1 PE=1 SV=1	CPNE1	+	2.5885	0.0149589
P20042	Eukaryotic translation initiation factor 2 subunit 2 OS=Homo sapiens OX=9606 GN=EIF2S2 PE=1 SV=2	EIF2S2	+	2.24652	0.0213333
P24928	DNA-directed RNA polymerase II subunit RPB1 OS=Homo sapiens OX=9606 GN=POLR2A PE=1 SV=2	POLR2A	+	5.01851	0
P31350	Ribonucleoside-diphosphate reductase subunit M2 OS=Homo sapiens OX=9606 GN=RRM2 PE=1 SV=1	RRM2	+	3.58474	0.00417391
E7EQL5	Cytoplasmic dynein 1 intermediate chain 2 (Fragment) OS=Homo sapiens OX=9606 GN=DYNC1I2 PE=1 SV=1	DYNC1I2	+	3.58699	0.00421978
Q96C86	m7GpppX diphosphatase OS=Homo sapiens OX=9606 GN=DCPS PE=1 SV=2	DCPS	+	1.95247	0.0369754
Q99536	Synaptic vesicle membrane protein VAT-1 homolog OS=Homo sapiens OX=9606 GN=VAT1 PE=1 SV=2	VAT1	+	2.8403	0.0112047
M0QZR8	DNA polymerase OS=Homo sapiens OX=9606 GN=POLD1 PE=1 SV=1	POLD1	+	1.93341	0.0376635
P52943	Cysteine-rich protein 2 OS=Homo sapiens OX=9606 GN=CRIP2 PE=1 SV=1	CRIP2	+	2.38902	0.0178736
P16949	Stathmin OS=Homo sapiens OX=9606 GN=STMN1 PE=1 SV=3	STMN1	+	2.31211	0.0202958
A0A2R8Y849	40S ribosomal protein S24 OS=Homo sapiens OX=9606 GN=RPS24 PE=1 SV=1	RPS24	+	2.64601	0.0143575
Q8IXM3	39S ribosomal protein L41, mitochondrial OS=Homo sapiens OX=9606 GN=MRPL41 PE=1 SV=1	MRPL41	+	3.30387	0.0067563
O43264	Centromere/kinetochore protein zw10 homolog OS=Homo sapiens OX=9606 GN=ZW10 PE=1 SV=3	ZW10	+	2.18332	0.024984
Q99988	Growth/differentiation factor 15 OS=Homo sapiens OX=9606 GN=GDF15 PE=1 SV=3	GDF15	+	6.9031	0
Q9UBM7	7-dehydrocholesterol reductase OS=Homo sapiens OX=9606 GN=DHCR7 PE=1 SV=1	DHCR7	+	5.7588	0
O60749	Sorting nexin-2 OS=Homo sapiens OX=9606 GN=SNX2 PE=1 SV=2	SNX2	+	2.01099	0.0340215
P30038	Delta-1-pyrroline-5-carboxylate dehydrogenase, mitochondrial OS=Homo sapiens OX=9606 GN=ALDH4A1 PE=1 SV=3	ALDH4A1	+	3.29592	0.0067
P63000	Ras-related C3 botulinum toxin substrate 1 OS=Homo sapiens OX=9606 GN=RAC1 PE=1 SV=1	RAC1	+	2.39637	0.0179321
Q7L1Q6	Basic leucine zipper and W2 domain-containing protein 1 OS=Homo sapiens OX=9606 GN=BZW1 PE=1 SV=1	BZW1	+	2.02468	0.033779
Q6P1J9	Parafibromin OS=Homo sapiens OX=9606 GN=CDC73 PE=1 SV=1	CDC73	+	1.89976	0.0393349
P24941	Cyclin-dependent kinase 2 OS=Homo sapiens OX=9606 GN=CDK2 PE=1 SV=2	CDK2	+	2.66625	0.0141765
Q96QD8	Sodium-coupled neutral amino acid transporter 2 OS=Homo sapiens OX=9606 GN=SLC38A2 PE=1 SV=2	SLC38A2	+	3.26968	0.00674194
Q96E11	Ribosome-recycling factor, mitochondrial OS=Homo sapiens OX=9606 GN=MRRF PE=1 SV=1	MRRF	+	5.01717	0
O95793	Double-stranded RNA-binding protein Staufen homolog 1 OS=Homo sapiens OX=9606 GN=STAU1 PE=1 SV=2	STAU1	+	2.58299	0.0149502
O75323	Protein NipSnap homolog 2 OS=Homo sapiens OX=9606 GN=NIPSNAP2 PE=1 SV=1	NIPSNAP2	+	2.02178	0.0336831
D6RG39	OCIA domain-containing protein 1 (Fragment) OS=Homo sapiens OX=9606 GN=OCIAD1 PE=1 SV=1	OCIAD1	+	1.94756	0.0369029
Q8IXB1	DnaJ homolog subfamily C member 10 OS=Homo sapiens OX=9606 GN=DNAJC10 PE=1 SV=2	DNAJC10	+	1.96067	0.0366633
O75347	Tubulin-specific chaperone A OS=Homo sapiens OX=9606 GN=TBCA PE=1 SV=3	TBCA	+	1.91975	0.0389953
Q12907	Vesicular integral-membrane protein VIP36 OS=Homo sapiens OX=9606 GN=LMAN2 PE=1 SV=1	LMAN2	+	2.73938	0.0131489
C9JYQ9	60S ribosomal protein L22-like 1 OS=Homo sapiens OX=9606 GN=RPL22L1 PE=1 SV=1	RPL22L1	+	1.9585	0.0365985
Q9UPQ0	LIM and calponin homology domains-containing protein 1 OS=Homo sapiens OX=9606 GN=LIMCH1 PE=1 SV=4	LIMCH1	+	4.42248	0.00054902
P10620	Microsomal glutathione S-transferase 1 OS=Homo sapiens OX=9606 GN=MGST1 PE=1 SV=1	MGST1	+	3.12946	0.00852555
A0A2R8Y5P7	Probable histidine--tRNA ligase, mitochondrial OS=Homo sapiens OX=9606 GN=HARS2 PE=1 SV=1	HARS2	+	2.7214	0.0132577
Q8TBX8	Phosphatidylinositol 5-phosphate 4-kinase type-2 gamma OS=Homo sapiens OX=9606 GN=PIP4K2C PE=1 SV=3	PIP4K2C	+	2.05915	0.0320461
Q9Y4C2	TRPM8 channel-associated factor 1 OS=Homo sapiens OX=9606 GN=TCAF1 PE=1 SV=3	TCAF1	+	1.91486	0.0389252
P13674	Prolyl 4-hydroxylase subunit alpha-1 OS=Homo sapiens OX=9606 GN=P4HA1 PE=1 SV=2	P4HA1	+	6.44441	0
P49750	YLP motif-containing protein 1 OS=Homo sapiens OX=9606 GN=YLPM1 PE=1 SV=4	YLPM1	+	6.33546	0
I3L297	Adapter molecule crk OS=Homo sapiens OX=9606 GN=CRK PE=1 SV=1	CRK	+	4.90355	0
P78330	Phosphoserine phosphatase OS=Homo sapiens OX=9606 GN=PSPH PE=1 SV=2	PSPH	+	3.71576	0.00330864
Q8N8S7	Protein enabled homolog OS=Homo sapiens OX=9606 GN=ENAH PE=1 SV=2	ENAH	+	5.65975	0
G3V3A4	SNW domain-containing protein 1 OS=Homo sapiens OX=9606 GN=SNW1 PE=1 SV=1	SNW1	+	2.45033	0.0171566
A0A140TA86	MICOS complex subunit MIC13 OS=Homo sapiens OX=9606 GN=MICOS13 PE=1 SV=1	MICOS13	+	2.72296	0.0131192
F8VXU5	Vacuolar protein sorting-associated protein 29 OS=Homo sapiens OX=9606 GN=VPS29 PE=1 SV=1	VPS29	+	2.07109	0.0311884
Q71RC2	La-related protein 4 OS=Homo sapiens OX=9606 GN=LARP4 PE=1 SV=3	LARP4	+	1.97484	0.0361959
A0A087WUT0	Myelin expression factor 2 OS=Homo sapiens OX=9606 GN=MYEF2 PE=1 SV=1	MYEF2	+	2.205	0.0238452
Q96N66	Lysophospholipid acyltransferase 7 OS=Homo sapiens OX=9606 GN=MBOAT7 PE=1 SV=2	MBOAT7	+	2.02385	0.0337631
Q9H009	Nascent polypeptide-associated complex subunit alpha-2 OS=Homo sapiens OX=9606 GN=NACA2 PE=1 SV=1	NACA2	+	1.8575	0.0425746
Q9Y399	28S ribosomal protein S2, mitochondrial OS=Homo sapiens OX=9606 GN=MRPS2 PE=1 SV=1	MRPS2	+	2.55462	0.0162667
Q14126	Desmoglein-2 OS=Homo sapiens OX=9606 GN=DSG2 PE=1 SV=2	DSG2	+	2.57077	0.0156937
Q14764	Major vault protein OS=Homo sapiens OX=9606 GN=MVP PE=1 SV=4	MVP	+	3.13332	0.00858824
P31949	Protein S100-A11 OS=Homo sapiens OX=9606 GN=S100A11 PE=1 SV=2	S100A11	+	1.97161	0.0363469
F5H8H2	Mevalonate kinase OS=Homo sapiens OX=9606 GN=MVK PE=1 SV=1	MVK	+	2.86877	0.0106506
A0A1W2PQR6	Lysosome membrane protein 2 OS=Homo sapiens OX=9606 GN=SCARB2 PE=1 SV=1	SCARB2	+	2.91138	0.00990123
P49006	MARCKS-related protein OS=Homo sapiens OX=9606 GN=MARCKSL1 PE=1 SV=2	MARCKSL1	+	3.4332	0.00459813
H7BYY1	Tropomyosin 1 (Alpha), isoform CRA_m OS=Homo sapiens OX=9606 GN=TPM1 PE=1 SV=1	TPM1	+	1.9834	0.0358115
Q16763	Ubiquitin-conjugating enzyme E2 S OS=Homo sapiens OX=9606 GN=UBE2S PE=1 SV=2	UBE2S	+	3.35582	0.00564912
Q14534	Squalene monooxygenase OS=Homo sapiens OX=9606 GN=SQLE PE=1 SV=3	SQLE	+	7.01173	0
Q9UHY7	Enolase-phosphatase E1 OS=Homo sapiens OX=9606 GN=ENOPH1 PE=1 SV=1	ENOPH1	+	1.95308	0.0371584
O43395	U4/U6 small nuclear ribonucleoprotein Prp3 OS=Homo sapiens OX=9606 GN=PRPF3 PE=1 SV=2	PRPF3	+	2.74452	0.0131892
Q9H2U1	ATP-dependent DNA/RNA helicase DHX36 OS=Homo sapiens OX=9606 GN=DHX36 PE=1 SV=2	DHX36	+	3.0997	0.00857554
Q9Y316	Protein MEMO1 OS=Homo sapiens OX=9606 GN=MEMO1 PE=1 SV=1	MEMO1	+	2.35356	0.0193018
Q9UKN8	General transcription factor 3C polypeptide 4 OS=Homo sapiens OX=9606 GN=GTF3C4 PE=1 SV=2	GTF3C4	+	2.02559	0.0338726
Q7Z4H8	Protein O-glucosyltransferase 3 OS=Homo sapiens OX=9606 GN=POGLUT3 PE=1 SV=2	POGLUT3	+	3.49263	0.0046
P25788	Proteasome subunit alpha type-3 OS=Homo sapiens OX=9606 GN=PSMA3 PE=1 SV=2	PSMA3	+	3.08034	0.00903497
Q9BYG3	MKI67 FHA domain-interacting nucleolar phosphoprotein OS=Homo sapiens OX=9606 GN=NIFK PE=1 SV=1	NIFK	+	4.22216	0.00130909
A0A0A0MTI1	Delta(24)-sterol reductase OS=Homo sapiens OX=9606 GN=DHCR24 PE=1 SV=1	DHCR24	+	2.70675	0.0130558
Q9UN81	LINE-1 retrotransposable element ORF1 protein OS=Homo sapiens OX=9606 GN=L1RE1 PE=1 SV=1	L1RE1	+	1.74022	0.0494361
Q8IWA0	WD repeat-containing protein 75 OS=Homo sapiens OX=9606 GN=WDR75 PE=1 SV=1	WDR75	+	3.78165	0.00296104
O00267	Transcription elongation factor SPT5 OS=Homo sapiens OX=9606 GN=SUPT5H PE=1 SV=1	SUPT5H	+	2.77137	0.0129556
Q96EE3	Nucleoporin SEH1 OS=Homo sapiens OX=9606 GN=SEH1L PE=1 SV=3	SEH1L	+	3.01977	0.00878947
H0YGJ7	Eukaryotic translation initiation factor 3 subunit J (Fragment) OS=Homo sapiens OX=9606 GN=EIF3J PE=1 SV=1	EIF3J	+	1.81569	0.0445385
Q13232	Nucleoside diphosphate kinase 3 OS=Homo sapiens OX=9606 GN=NME3 PE=1 SV=2	NME3	+	1.82297	0.0442151
P62745	Rho-related GTP-binding protein RhoB OS=Homo sapiens OX=9606 GN=RHOB PE=1 SV=1	RHOB	+	1.9509	0.0368922
Q9NVH1	DnaJ homolog subfamily C member 11 OS=Homo sapiens OX=9606 GN=DNAJC11 PE=1 SV=2	DNAJC11	+	2.72954	0.0130681
B3KTM8	Mortality factor 4-like protein 1 OS=Homo sapiens OX=9606 GN=MORF4L1 PE=1 SV=1	MORF4L1	+	1.74095	0.0494715
Q9UH99	SUN domain-containing protein 2 OS=Homo sapiens OX=9606 GN=SUN2 PE=1 SV=3	SUN2	+	2.11538	0.0290667
P42695	Condensin-2 complex subunit D3 OS=Homo sapiens OX=9606 GN=NCAPD3 PE=1 SV=2	NCAPD3	+	4.99196	0
O00515	Ladinin-1 OS=Homo sapiens OX=9606 GN=LAD1 PE=1 SV=2	LAD1	+	2.02356	0.0335781
Q96S66	Chloride channel CLIC-like protein 1 OS=Homo sapiens OX=9606 GN=CLCC1 PE=1 SV=1	CLCC1	+	1.73298	0.0499799
P60602	Reactive oxygen species modulator 1 OS=Homo sapiens OX=9606 GN=ROMO1 PE=1 SV=1	ROMO1	+	2.44024	0.01717
A0A0U1RR22	Protein kinase C and casein kinase substrate in neurons protein 2 (Fragment) OS=Homo sapiens OX=9606 GN=PACSIN2 PE=1 SV=1	PACSIN2	+	2.11126	0.029241
Q9P0S9	Transmembrane protein 14C OS=Homo sapiens OX=9606 GN=TMEM14C PE=1 SV=1	TMEM14C	+	3.94935	0.00288235
P00374	Dihydrofolate reductase OS=Homo sapiens OX=9606 GN=DHFR PE=1 SV=2	DHFR	+	3.93352	0.00284058
P35908	Keratin, type II cytoskeletal 2 epidermal OS=Homo sapiens OX=9606 GN=KRT2 PE=1 SV=2	KRT2	+	3.03094	0.00872
O60869	Endothelial differentiation-related factor 1 OS=Homo sapiens OX=9606 GN=EDF1 PE=1 SV=1	EDF1	+	2.14385	0.0280878
Q8WUF5	RelA-associated inhibitor OS=Homo sapiens OX=9606 GN=PPP1R13L PE=1 SV=4	PPP1R13L	+	2.26385	0.0210305
A8MQB8	Synaptic functional regulator FMR1 OS=Homo sapiens OX=9606 GN=FMR1 PE=1 SV=1	FMR1	+	2.62285	0.0145849
O75608	Acyl-protein thioesterase 1 OS=Homo sapiens OX=9606 GN=LYPLA1 PE=1 SV=1	LYPLA1	+	1.88188	0.0409342
Q9GZY0	Nuclear RNA export factor 2 OS=Homo sapiens OX=9606 GN=NXF2 PE=1 SV=1	NXF2	+	6.22989	0
I3L0A0	HCG2044781 OS=Homo sapiens OX=9606 GN=TMEM189-UBE2V1 PE=4 SV=1	TMEM189-UBE2V1	+	2.35142	0.0193623
A0A087WXK2	Retrotransposon-derived protein PEG10 OS=Homo sapiens OX=9606 GN=PEG10 PE=1 SV=1	PEG10	+	5.97462	0
Q01650	Large neutral amino acids transporter small subunit 1 OS=Homo sapiens OX=9606 GN=SLC7A5 PE=1 SV=2	SLC7A5	+	2.52717	0.0159145
Q86VU5	Catechol O-methyltransferase domain-containing protein 1 OS=Homo sapiens OX=9606 GN=COMTD1 PE=1 SV=1	COMTD1	+	1.9287	0.0378425
P48729	Casein kinase I isoform alpha OS=Homo sapiens OX=9606 GN=CSNK1A1 PE=1 SV=2	CSNK1A1	+	2.97665	0.00873418
Q92667	A-kinase anchor protein 1, mitochondrial OS=Homo sapiens OX=9606 GN=AKAP1 PE=1 SV=1	AKAP1	+	1.90587	0.0390905
P04818	Thymidylate synthase OS=Homo sapiens OX=9606 GN=TYMS PE=1 SV=3	TYMS	+	4.20463	0.00128571
Q9Y320	Thioredoxin-related transmembrane protein 2 OS=Homo sapiens OX=9606 GN=TMX2 PE=1 SV=1	TMX2	+	2.22315	0.0222046
H7C4G8	5'-nucleotidase domain-containing protein 2 (Fragment) OS=Homo sapiens OX=9606 GN=NT5DC2 PE=1 SV=1	NT5DC2	+	2.46637	0.0167801
P14550	Aldo-keto reductase family 1 member A1 OS=Homo sapiens OX=9606 GN=AKR1A1 PE=1 SV=3	AKR1A1	+	2.00272	0.0345067
Q9H6F5	Coiled-coil domain-containing protein 86 OS=Homo sapiens OX=9606 GN=CCDC86 PE=1 SV=1	CCDC86	+	1.74746	0.0491311
P13051	Uracil-DNA glycosylase OS=Homo sapiens OX=9606 GN=UNG PE=1 SV=2	UNG	+	2.5633	0.0157321
Q14527	Helicase-like transcription factor OS=Homo sapiens OX=9606 GN=HLTF PE=1 SV=2	HLTF	+	3.46425	0.00473077
Q5JTZ9	Alanine--tRNA ligase, mitochondrial OS=Homo sapiens OX=9606 GN=AARS2 PE=1 SV=1	AARS2	+	1.92777	0.0379287
Q14677	Clathrin interactor 1 OS=Homo sapiens OX=9606 GN=CLINT1 PE=1 SV=1	CLINT1	+	1.8401	0.0436821
A0A0C4DFX9	Negative elongation factor A OS=Homo sapiens OX=9606 GN=NELFA PE=1 SV=1	NELFA	+	1.73534	0.049871
A0A0G2JPP5	Protein scribble homolog OS=Homo sapiens OX=9606 GN=SCRIB PE=1 SV=1	SCRIB	+	1.9603	0.0366717
O14974	Protein phosphatase 1 regulatory subunit 12A OS=Homo sapiens OX=9606 GN=PPP1R12A PE=1 SV=1	PPP1R12A	+	5.50335	0
A0A087X142	Septin-8 OS=Homo sapiens OX=9606 GN=SEPTIN8 PE=1 SV=1	SEPTIN8	+	1.76896	0.0473706
Q9BPX3	Condensin complex subunit 3 OS=Homo sapiens OX=9606 GN=NCAPG PE=1 SV=1	NCAPG	+	2.01902	0.0336304
V9GYM8	Rho guanine nucleotide exchange factor 2 OS=Homo sapiens OX=9606 GN=ARHGEF2 PE=1 SV=1	ARHGEF2	+	5.19235	0
Q9UG63	ATP-binding cassette sub-family F member 2 OS=Homo sapiens OX=9606 GN=ABCF2 PE=1 SV=2	ABCF2	+	3.70728	0.00322892
B1ANH2	Guanylate kinase (Fragment) OS=Homo sapiens OX=9606 GN=GUK1 PE=1 SV=1	GUK1	+	3.82011	0.00308108
Q96J01	THO complex subunit 3 OS=Homo sapiens OX=9606 GN=THOC3 PE=1 SV=1	THOC3	+	1.78639	0.0467673
Q99808	Equilibrative nucleoside transporter 1 OS=Homo sapiens OX=9606 GN=SLC29A1 PE=1 SV=3	SLC29A1	+	2.52728	0.0159828
Q9Y4E8	Ubiquitin carboxyl-terminal hydrolase 15 OS=Homo sapiens OX=9606 GN=USP15 PE=1 SV=3	USP15	+	3.80002	0.003
E9PE17	28S ribosomal protein S17, mitochondrial (Fragment) OS=Homo sapiens OX=9606 GN=MRPS17 PE=1 SV=1	MRPS17	+	3.0347	0.00883784
Q9NQ86	E3 ubiquitin-protein ligase TRIM36 OS=Homo sapiens OX=9606 GN=TRIM36 PE=1 SV=2	TRIM36	+	1.82637	0.0440954
Q9Y2R4	Probable ATP-dependent RNA helicase DDX52 OS=Homo sapiens OX=9606 GN=DDX52 PE=1 SV=3	DDX52	+	4.47379	0.00025
P11166	Solute carrier family 2, facilitated glucose transporter member 1 OS=Homo sapiens OX=9606 GN=SLC2A1 PE=1 SV=2	SLC2A1	+	4.16423	0.00213793
Q92615	La-related protein 4B OS=Homo sapiens OX=9606 GN=LARP4B PE=1 SV=3	LARP4B	+	2.00037	0.0345213
Q92665	28S ribosomal protein S31, mitochondrial OS=Homo sapiens OX=9606 GN=MRPS31 PE=1 SV=3	MRPS31	+	2.27816	0.020921
Q15800	Methylsterol monooxygenase 1 OS=Homo sapiens OX=9606 GN=MSMO1 PE=1 SV=1	MSMO1	+	3.52981	0.00441667
Q9UKR5	Probable ergosterol biosynthetic protein 28 OS=Homo sapiens OX=9606 GN=ERG28 PE=1 SV=1	ERG28	+	2.02908	0.0339888
O75494	Serine/arginine-rich splicing factor 10 OS=Homo sapiens OX=9606 GN=SRSF10 PE=1 SV=1	SRSF10	+	2.30246	0.0206737
P43355	Melanoma-associated antigen 1 OS=Homo sapiens OX=9606 GN=MAGEA1 PE=1 SV=1	MAGEA1	+	1.82339	0.0442765
P24390	ER lumen protein-retaining receptor 1 OS=Homo sapiens OX=9606 GN=KDELR1 PE=1 SV=1	KDELR1	+	1.96835	0.0360907
Q99595	Mitochondrial import inner membrane translocase subunit Tim17-A OS=Homo sapiens OX=9606 GN=TIMM17A PE=1 SV=1	TIMM17A	+	2.30077	0.0206014
P67870	Casein kinase II subunit beta OS=Homo sapiens OX=9606 GN=CSNK2B PE=1 SV=1	CSNK2B	+	1.91526	0.0390164
O43181	NADH dehydrogenase [ubiquinone] iron-sulfur protein 4, mitochondrial OS=Homo sapiens OX=9606 GN=NDUFS4 PE=1 SV=1	NDUFS4	+	2.84017	0.0111395
J3KMZ9	Low-density lipoprotein receptor (Fragment) OS=Homo sapiens OX=9606 GN=LDLR PE=1 SV=1	LDLR	+	2.14262	0.0281121
O94992	Protein HEXIM1 OS=Homo sapiens OX=9606 GN=HEXIM1 PE=1 SV=1	HEXIM1	+	2.69316	0.0134673
P53602	Diphosphomevalonate decarboxylase OS=Homo sapiens OX=9606 GN=MVD PE=1 SV=1	MVD	+	3.84792	0.00272222
Q9BRX8	Peroxiredoxin-like 2A OS=Homo sapiens OX=9606 GN=PRXL2A PE=1 SV=3	PRXL2A	+	1.82675	0.0441913
Q9UJC3	Protein Hook homolog 1 OS=Homo sapiens OX=9606 GN=HOOK1 PE=1 SV=2	HOOK1	+	1.79034	0.0466723
F5H5N1	NADH dehydrogenase [ubiquinone] iron-sulfur protein 7, mitochondrial OS=Homo sapiens OX=9606 GN=NDUFS7 PE=1 SV=1	NDUFS7	+	2.0283	0.0338
Q9UDY2	Tight junction protein ZO-2 OS=Homo sapiens OX=9606 GN=TJP2 PE=1 SV=2	TJP2	+	2.34064	0.01987
Q12797	Aspartyl/asparaginyl beta-hydroxylase OS=Homo sapiens OX=9606 GN=ASPH PE=1 SV=3	ASPH	+	1.95623	0.0365757
P69905	Hemoglobin subunit alpha OS=Homo sapiens OX=9606 GN=HBA1 PE=1 SV=2	HBA1	+	2.04012	0.0332386
Q14244	Ensconsin OS=Homo sapiens OX=9606 GN=MAP7 PE=1 SV=1	MAP7	+	2.46268	0.0165738
O14776	Transcription elongation regulator 1 OS=Homo sapiens OX=9606 GN=TCERG1 PE=1 SV=2	TCERG1	+	1.82384	0.0443463
Q9NRL2	Bromodomain adjacent to zinc finger domain protein 1A OS=Homo sapiens OX=9606 GN=BAZ1A PE=1 SV=2	BAZ1A	+	7.37301	0
Q8WVJ2	NudC domain-containing protein 2 OS=Homo sapiens OX=9606 GN=NUDCD2 PE=1 SV=1	NUDCD2	+	2.31644	0.020156
Q9NWU1	3-oxoacyl-[acyl-carrier-protein] synthase, mitochondrial OS=Homo sapiens OX=9606 GN=OXSM PE=1 SV=1	OXSM	+	4.08888	0.00251613
Q6NTF9	Rhomboid domain-containing protein 2 OS=Homo sapiens OX=9606 GN=RHBDD2 PE=2 SV=2	RHBDD2	+	3.03213	0.00877852
C9JQS9	Propionyl-CoA carboxylase beta chain, mitochondrial OS=Homo sapiens OX=9606 GN=PCCB PE=1 SV=1	PCCB	+	4.64799	0
Q15404	Ras suppressor protein 1 OS=Homo sapiens OX=9606 GN=RSU1 PE=1 SV=3	RSU1	+	2.3351	0.0198423
A6NMQ3	Alpha-endosulfine OS=Homo sapiens OX=9606 GN=ENSA PE=1 SV=2	ENSA	+	2.00356	0.0345989
P27169	Serum paraoxonase/arylesterase 1 OS=Homo sapiens OX=9606 GN=PON1 PE=1 SV=3	PON1	+	2.59637	0.0147222
Q13131	5'-AMP-activated protein kinase catalytic subunit alpha-1 OS=Homo sapiens OX=9606 GN=PRKAA1 PE=1 SV=4	PRKAA1	+	4.23227	0.00133333
Q9HAV7	GrpE protein homolog 1, mitochondrial OS=Homo sapiens OX=9606 GN=GRPEL1 PE=1 SV=2	GRPEL1	+	2.76604	0.012884
Q9NVJ2	ADP-ribosylation factor-like protein 8B OS=Homo sapiens OX=9606 GN=ARL8B PE=1 SV=1	ARL8B	+	1.99349	0.0354406
Q6PD62	RNA polymerase-associated protein CTR9 homolog OS=Homo sapiens OX=9606 GN=CTR9 PE=1 SV=1	CTR9	+	1.82808	0.0444114
Q5C9Z4	Nucleolar MIF4G domain-containing protein 1 OS=Homo sapiens OX=9606 GN=NOM1 PE=1 SV=1	NOM1	+	2.50596	0.0162373
P48507	Glutamate--cysteine ligase regulatory subunit OS=Homo sapiens OX=9606 GN=GCLM PE=1 SV=1	GCLM	+	2.12601	0.0289052
Q9NPD8	Ubiquitin-conjugating enzyme E2 T OS=Homo sapiens OX=9606 GN=UBE2T PE=1 SV=1	UBE2T	+	1.81253	0.0446638
H0Y2Y8	Zyxin (Fragment) OS=Homo sapiens OX=9606 GN=ZYX PE=1 SV=1	ZYX	+	1.96921	0.0362734
Q96TC7	Regulator of microtubule dynamics protein 3 OS=Homo sapiens OX=9606 GN=RMDN3 PE=1 SV=2	RMDN3	+	2.39718	0.018
Q99584	Protein S100-A13 OS=Homo sapiens OX=9606 GN=S100A13 PE=1 SV=1	S100A13	+	1.77114	0.047343
O43156	TELO2-interacting protein 1 homolog OS=Homo sapiens OX=9606 GN=TTI1 PE=1 SV=3	TTI1	+	3.26474	0.00663492
Q9NVP2	Histone chaperone ASF1B OS=Homo sapiens OX=9606 GN=ASF1B PE=1 SV=1	ASF1B	+	3.12056	0.00846377
P16220	Cyclic AMP-responsive element-binding protein 1 OS=Homo sapiens OX=9606 GN=CREB1 PE=1 SV=2	CREB1	+	2.25961	0.0211313
[truncated: 160 more rows]

## Sheet: Table S-3C
Table S3. Differentially expressed proteins identified by t-test (FDR < 0.05) in VNPP433 treated human prostate carcinoma epithelial cell line
[truncated: 336 more rows]
